# Supplementary material for: Drastic reduction of false positive species in samples of insects by intersecting the default output of two popular metagenomic classifiers
Source: PLoS One. 2022 Oct 25;17(10):e0275790. doi: 10.1371/journal.pone.0275790 (PMC9595558; doi:10.1371/journal.pone.0275790)
Supplement: S1 Table — The pipelines are specified as the sheet name being BM: BLASTn + MEGAN6 pipeline; K2: Kraken2 pipeline; Unions: Union of results by BM and K2; and Intersection: Intersection of results by BM and K2. Species assignments are divided in five blocks: A: species with a relative abundance greater or equal than ε = 0.01; B: species with abundance between ε = 0.01 and ε = 0.001; C: species with abundance between ε = 0.001 and ε = 0.0001; D: species with abundance below ε = 0.0001; E: potential contaminants. For each identified species, we indicate the species name and, in brackets, the number of assigned reads and their relative abundance separated by "|". (XLSX) [file pone.0275790.s001.xlsx]

## Sheet: S1 Table description
Drastic reduction of false positive species in samples of insects by intersecting the default output of two popular metagenomic classifiers
Lidia Garrido-Sanz, Miquel Àngel Senar, Josep Piñol
S1 Table. List of assigned species for each single-species library and pipeline. The pipelines are specified as the sheet name being BM: BLASTn + MEGAN6 pipeline; K2: Kraken2 pipeline; Unions: Union of results by BM and K2; and Intersection: Intersection of results by BM and K2. Species assignments are divided in five blocks: A: species with a relative abundance greater or equal than ε = 0.01; B:…

## Sheet: BM
Criteria	Run #1 - Lib. 1 (Papilio machaon)	Run #1 - Lib. 2 (Drosophila virilis)	Run #1 - Lib. 3 (Drosophila melanogaster)	Run #1 - Lib. 4 (Drosophila mojavensis)	Run #1 - Lib. 5 (Bactrocera oleae)	Run #1 - Lib. 6 (Linepithema humile)	Run #1 - Lib. 7 (Bombus terrestris)	Run #1 - Lib. 8 (Apis mellifera)	Run #1 - Lib. 9 (Acyrthosiphon pisum)	Run #2 - Lib. 1 (Atta colombica)	Run #2 - Lib. 2 (Bemisia tabaci)	Run #2 - Lib. 3 (Cimex lectularius)	Run #2 - Lib. 4 (Drosophila melanogaster)	Run #2 - Lib. 5 (Drosophila mojavensis)	Run #2 - Lib. 6 (Drosophila virilis)	Run #2 - Lib. 7 (Drosophila suzukii)	Run #2 - Lib. 8 (Linepithema humile)	Run #2 - Lib. 9 (Plutella xylostella)	Run #2 - Lib. 10 (Solenopsis invicta)	Run #2 - Lib. 11 (Vollenhovia emeryi)	Run #2 - Lib. 12 (Wasmannia auropunctata)
A: above e = 0.01	Papilio machaon (672|0.9711)	Drosophila virilis (18343|0.9923)	Drosophila melanogaster (3375|0.9944)	Drosophila mojavensis (9552|0.9966)	Bactrocera oleae (1158|0.9523)	Linepithema humile (1099|0.9848)	Bombus terrestris (3665|0.9768)	Apis mellifera (17172|0.9829)	Acyrthosiphon pisum (379|0.9693)	Atta colombica (38043|1)	Bemisia tabaci (2580|0.9851)	Cimex lectularius (9760|0.9771)	Drosophila melanogaster (6255|0.9995)	Drosophila mojavensis (6451|0.9954)	Drosophila virilis (7265|0.9843)	Drosophila suzukii (12492|0.9989)	Linepithema humile (3891|0.9878)	Plutella xylostella (6099|0.9866)	Solenopsis invicta (1834|0.9235)	Vollenhovia emeryi (8722|0.9954)	Wasmannia auropunctata (8776|0.9563)
															Drosophila littoralis (91|0.0123)				Solenopsis richteri (68|0.0342)		Anisandrus dispar (135|0.0147)
																			Solenopsis geminata (20|0.0101)
B: e = 0.01 - 0.001	Argynnis hyperbius (1|0.0014)	Drosophila littoralis (124|0.0067)	Simosyrphus grandicornis (4|0.0012)	Drosophila littoralis (25|0.0026)	Bactrocera biguttula (5|0.0041)		Bombus ignitus (33|0.0088)	Apis laboriosa (78|0.0045)	Aphis gossypii (1|0.0026)		Bemisia afer (4|0.0015)	Mansonia amazonensis (56|0.0056)		Drosophila littoralis (7|0.0011)				Plutella australiana (36|0.0058)	Myrmica scabrinodis (5|0.0025)		Pristomyrmex punctatus (84|0.0092)
	Burara striata (1|0.0014)		Vespa affinis (4|0.0012)		Anastrepha fraterculus (2|0.0016)		Bombus hypocrita (26|0.0069)	Apis nigrocincta (49|0.0028)	Baizongia pistaciae (1|0.0026)		Rhagophthalmus giganteus (4|0.0015)	Dianemobius fascipes (36|0.0036)						Megopis sinica (12|0.0019)	Tremex columba (5|0.0025)		Colletes gigas (35|0.0038)
	Diadegma semiclausum (1|0.0014)				Zeugodacus tau (2|0.0016)		Bombus waltoni (6|0.0016)	Apis cerana (34|0.0019)	Euploea core (1|0.0026)		Trialeurodes vaporariorum (3|0.0011)	Reduvius tenebrosus (34|0.0034)							Anoplolepis gracilipes (3|0.0015)		Vespa orientalis (27|0.0029)
	Epicopeia hainesii (1|0.0014)							Apis nuluensis (29|0.0017)	Euproctis seitzi (1|0.0026)			Harpalus sinicus (27|0.0027)							Meloimorpha japonica (3|0.0015)		Myrmica scabrinodis (23|0.0025)
	Macrotermes carbonarius (1|0.0014)							Allocarsidara bakeri (26|0.0015)	Lexias dirtea (1|0.0026)			Enithares tibialis (19|0.0019)							Euspilotus scissus (2|0.001)		Eriogyna pyretorum (17|0.0019)
	Papilio demoleus (1|0.0014)							Apis florea (20|0.0011)	Limonius californicus (1|0.0026)			Triatoma infestans (17|0.0017)							Formica fusca (2|0.001)		Baltia butleri (13|0.0014)
	Papilio slateri (1|0.0014)							Apis dorsata (18|0.001)	Ornebius kanetataki (1|0.0026)										Priasilpha obscura (2|0.001)		Urochela quadrinotata (9|0.001)
	Wyeomyia confusa (1|0.0014)							Megachile sculpturalis (18|0.001)	Parasarpa albomaculata (1|0.0026)										Sabethes chloropterus (2|0.001)
									Pristaulacus compressus (1|0.0026)
									Triuncina daii (1|0.0026)
									Vespa affinis (1|0.0026)
C: e = 0.001 - 0.0001		Drosophila incompta (16|0.0009)	Dolichovespula panda (2|0.0006)	Acraea issoria (1|0.0001)	Acraea egina (1|0.0008)	Anabolia bimaculata (1|0.0009)	Byturus ochraceus (2|0.0005)	Diuraphis noxia (16|0.0009)			Orthogonalys pulchella (2|0.0008)	Malcus inconspicuus (5|0.0005)	Choristoneura rosaceana (3|0.0005)	Calliphora chinghaiensis (6|0.0009)	Drosophila incompta (6|0.0008)	Drosophila subobscura (3|0.0002)	Acanthoscelides obtectus (3|0.0008)	Protegira songi (4|0.0006)	Acraea pharsalus (1|0.0005)	Saturnia boisduvalii (5|0.0006)	Anthocharis bambusarum (8|0.0009)
		Nevromus exterior (2|0.0001)	Athyma kasa (1|0.0003)	Calliphora chinghaiensis (1|0.0001)	Anopheles intermedius (1|0.0008)	Aphis fabae (1|0.0009)	Choaspes benjaminii (2|0.0005)	Apis andreniformis (11|0.0006)			Adoxophyes honmai (1|0.0004)	Trichocera bimacula (5|0.0005)		Lymantria dispar (2|0.0003)	Pachycerina decemlineata (3|0.0004)	Drosophila willistoni (2|0.0002)	Dorcadia ioffi (2|0.0005)	Sesamia inferens (4|0.0006)	Anopheles farauti (1|0.0005)	Vespa affinis (4|0.0005)	Mansonia amazonensis (5|0.0005)
				Celaenorrhinus maculosa (1|0.0001)	Bactrocera limbifera (1|0.0008)	Camponotus concavus (1|0.0009)	Acanthoscelides obtectus (1|0.0003)				Antilochus coquebertii (1|0.0004)	Trichodes sinae (4|0.0004)		Napialus hunanensis (2|0.0003)	Pseudorhynchus acuminatus (3|0.0004)		Megaselia scalaris (2|0.0005)	Vespa affinis (3|0.0005)	Apis nuluensis (1|0.0005)	Dianemobius fascipes (1|0.0001)	Bombus terrestris (4|0.0004)
				Eumantispa harmandi (1|0.0001)	Euborellia arcanum (1|0.0008)	Dorcadia ioffi (1|0.0009)	Apocheima cinerarius (1|0.0003)				Barca bicolor (1|0.0004)	Dindymus rubiginosus (3|0.0003)		Brahmaea hearseyi (1|0.0002)	Nevromus exterior (2|0.0003)		Trypodendron signatum (2|0.0005)	Acyrthosiphon pisum (1|0.0002)	Bombyx mandarina (1|0.0005)	Dolichovespula panda (1|0.0001)	Eumantispa harmandi (2|0.0002)
				Parthenos sylvia (1|0.0001)	Greenidea psidii (1|0.0008)	Euripus nyctelius (1|0.0009)	Appendiseta robiniae (1|0.0003)				Bombus waltoni (1|0.0004)	Antilochus coquebertii (1|0.0001)		Catopsilia pomona (1|0.0002)	Cydistomyia duplonotata (1|0.0001)		Acanthacorydalis orientalis (1|0.0003)	Anatis ocellata (1|0.0002)	Brachythemis contaminata (1|0.0005)	Macromia daimoji (1|0.0001)	Limbodessus palmulaoides (2|0.0002)
				Triatoma migrans (1|0.0001)	Limbodessus palmulaoides (1|0.0008)	Euzophera pyriella (1|0.0009)	Aulacophora lewisii (1|0.0003)				Diamphipnoa annulata (1|0.0004)	Aquatica wuhana (1|0.0001)		Celaenorrhinus maculosa (1|0.0002)	Drosophila mercatorum (1|0.0001)		Acraea serena (1|0.0003)	Bactrocera correcta (1|0.0002)	Dolichoderus sibiricus (1|0.0005)	Melitaea cinxia (1|0.0001)	Abax parallelepipedus (1|0.0001)
					Limonia phragmitidis (1|0.0008)	Megaselia scalaris (1|0.0009)	Camponotus concavus (1|0.0003)				Gastrophysa polygoni (1|0.0004)	Attacus atlas (1|0.0001)		Eristalinus aeneus (1|0.0002)	Eupeodes corollae (1|0.0001)		Arachnocampa flava (1|0.0003)	Lasioderma serricorne (1|0.0002)	Hermetia illucens (1|0.0005)	Myrmecophilus manni (1|0.0001)	Acyrthosiphon pisum (1|0.0001)
					Picromerus griseus (1|0.0008)	Palesisa nudioculata (1|0.0009)	Dolichovespula panda (1|0.0003)				Haritalodes derogata (1|0.0004)	Bicellonychia lividipennis (1|0.0001)		Eumantispa harmandi (1|0.0002)	Paraplea frontalis (1|0.0001)		Attacus atlas (1|0.0003)	Mahasena oolona (1|0.0002)	Nemopoda mamaevi (1|0.0005)	Nesidiocoris tenuis (1|0.0001)	Allocarsidara bakeri (1|0.0001)
						Paroster microsturtensis (1|0.0009)	Fucellia costalis (1|0.0003)				Ibalia leucospoides (1|0.0004)	Paragabara curvicornuta (1|0.0001)		Muscina angustifrons (1|0.0002)			Camponotus concavus (1|0.0003)	Neolethaeus assamensis (1|0.0002)	Ornithoptera priamus (1|0.0005)	Prismosticta fenestrata (1|0.0001)	Anopheles funestus (1|0.0001)
						Psilogramma increta (1|0.0009)	Heliothis subflexa (1|0.0003)				Idiocerus laurifoliae (1|0.0004)	Solenopsis geminata (1|0.0001)		Myrmecocephalus concinnus (1|0.0002)			Colletes gigas (1|0.0003)	Nilaparvata bakeri (1|0.0002)	Orthotomicus laricis (1|0.0005)	Rediviva intermixta (1|0.0001)	Cervaphis quercus (1|0.0001)
						Pyrgus maculatus (1|0.0009)	Lygus hesperus (1|0.0003)				Megaphragma amalphitanum (1|0.0004)	Spilonota lechriaspis (1|0.0001)		Oxysarcodexia varia (1|0.0002)			Coptosoma bifaria (1|0.0003)	Phymata americana (1|0.0002)	Papilio glaucus (1|0.0005)	Tetratoma fungorum (1|0.0001)	Cestrotus liui (1|0.0001)
						Trichogramma ostriniae (1|0.0009)	Metrioptera bonneti (1|0.0003)				Moduza lysanias (1|0.0004)			Protonemura kohnoae (1|0.0002)			Dendrolimus superans (1|0.0003)	Pontia daplidice (1|0.0002)	Paracladura trichoptera (1|0.0005)		Chironomus tepperi (1|0.0001)
						Wasmannia auropunctata (1|0.0009)	Operophtera brumata (1|0.0003)				Myzus persicae (1|0.0004)						Euryusa optabilis (1|0.0003)	Prismognathus prossi (1|0.0002)	Rhyacionia leptotubula (1|0.0005)		Ectomomyrmex javanus (1|0.0001)
							Paraplea frontalis (1|0.0003)				Neoneuromus tonkinensis (1|0.0004)						Euthalia irrubescens (1|0.0003)	Traulia nigritibialis (1|0.0002)	Sinochlora longifissa (1|0.0005)		Metasalis populi (1|0.0001)
							Paroster mesosturtensis (1|0.0003)				Nepa hoffmanni (1|0.0004)						Euzophera pyriella (1|0.0003)		Stegobium paniceum (1|0.0005)		Myrmecocephalus concinnus (1|0.0001)
											Opisthoplatia orientalis (1|0.0004)						Hydatophylax nigrovittatus (1|0.0003)				Papilio polytes (1|0.0001)
											Polyrhachis dives (1|0.0004)						Lucilia porphyrina (1|0.0003)				Phlebotomus chinensis (1|0.0001)
											Ramulus irregulariterdentatus (1|0.0004)						Mycopsylla proxima (1|0.0003)				Speleketor irwini (1|0.0001)
											Tetraleurodes acaciae (1|0.0004)						Nurudea shiraii (1|0.0003)
											Vespula flaviceps (1|0.0004)						Orthogonalys pulchella (1|0.0003)
																	Palesisa nudioculata (1|0.0003)
																	Polypedilum vanderplanki (1|0.0003)
																	Pyrgus maculatus (1|0.0003)
																	Vespa velutina (1|0.0003)
D: below e = 0.0001																Antheraea pernyi (1|<0.0001)
																Asobara japonica (1|<0.0001)
																Drosophila albomicans (1|<0.0001)
																Populicerus populi (1|<0.0001)
																Vespa affinis (1|<0.0001)
E: potential contaminants	Drosophila virilis (10|0.0145)		Drosophila virilis (8|0.0024)	Drosophila melanogaster (1|0.0001)	Ceratitis capitata (40|0.0329)	Apis mellifera (2|0.0018)	Drosophila virilis (3|0.0008)		Drosophila melanogaster (1|0.0026)		Atta colombica (4|0.0015)	Vollenhovia emeryi (13|0.0013)		Atta colombica (1|0.0002)	Atta colombica (4|0.0005)	Bemisia tabaci (1|<0.0001)	Wasmannia auropunctata (6|0.0015)	Atta colombica (12|0.0019)	Atta colombica (6|0.003)	Cimex lectularius (12|0.0014)	Atta colombica (12|0.0013)
	Ceratitis capitata (1|0.0014)			Drosophila virilis (1|0.0001)	Linepithema humile (1|0.0008)	Drosophila mojavensis (1|0.0009)	Bactrocera oleae (1|0.0003)				Cimex lectularius (1|0.0004)	Atta colombica (2|0.0002)		Bemisia tabaci (1|0.0002)	Solenopsis invicta (2|0.0003)	Drosophila melanogaster (1|<0.0001)	Drosophila suzukii (4|0.001)	Solenopsis invicta (1|0.0002)	Linepithema humile (4|0.002)	Atta colombica (7|0.0008)	Solenopsis invicta (8|0.0009)
	Drosophila mojavensis (1|0.0014)					Drosophila virilis (1|0.0009)	Drosophila melanogaster (1|0.0003)				Drosophila suzukii (1|0.0004)	Wasmannia auropunctata (1|0.0001)		Drosophila virilis (1|0.0002)	Drosophila mojavensis (1|0.0001)	Drosophila mojavensis (1|<0.0001)	Atta colombica (3|0.0008)		Drosophila virilis (3|0.0015)	Drosophila mojavensis (1|0.0001)	Linepithema humile (2|0.0002)
											Drosophila virilis (1|0.0004)			Wasmannia auropunctata (1|0.0002)		Drosophila virilis (1|<0.0001)	Drosophila melanogaster (2|0.0005)		Plutella xylostella (3|0.0015)	Drosophila suzukii (1|0.0001)	Drosophila melanogaster (1|0.0001)
																	Drosophila mojavensis (2|0.0005)		Vollenhovia emeryi (3|0.0015)	Linepithema humile (1|0.0001)	Vollenhovia emeryi (1|0.0001)
																	Bemisia tabaci (1|0.0003)		Wasmannia auropunctata (3|0.0015)
																	Plutella xylostella (1|0.0003)		Drosophila mojavensis (2|0.001)
																			Cimex lectularius (1|0.0005)
Num. Identified species (without contaminant species)	9	4	5	8	12	14	19	11	12	1	24	18	2	14	10	8	25	17	26	12	27

## Sheet: K2
Criteria	Run #1 - Lib. 1 (Papilio machaon)	Run #1 - Lib. 2 (Drosophila virilis)	Run #1 - Lib. 3 (Drosophila melanogaster)	Run #1 - Lib. 4 (Drosophila mojavensis)	Run #1 - Lib. 5 (Bactrocera oleae)	Run #1 - Lib. 6 (Linepithema humile)	Run #1 - Lib. 7 (Bombus terrestris)	Run #1 - Lib. 8 (Apis mellifera)	Run #1 - Lib. 9 (Acyrthosiphon pisum)	Run #2 - Lib. 1 (Atta colombica)	Run #2 - Lib. 2 (Bemisia tabaci)	Run #2 - Lib. 3 (Cimex lectularius)	Run #2 - Lib. 4 (Drosophila melanogaster)	Run #2 - Lib. 5 (Drosophila mojavensis)	Run #2 - Lib. 6 (Drosophila virilis)	Run #2 - Lib. 7 (Drosophila suzukii)	Run #2 - Lib. 8 (Linepithema humile)	Run #2 - Lib. 9 (Plutella xylostella)	Run #2 - Lib. 10 (Solenopsis invicta)	Run #2 - Lib. 11 (Vollenhovia emeryi)	Run #2 - Lib. 12 (Wasmannia auropunctata)
A: above e = 0.01	Papilio machaon (499|0.6005)	Drosophila virilis (16581|0.7764)	Drosophila melanogaster (4187|0.6623)	Drosophila mojavensis (8569|0.8158)	Bactrocera oleae (1419|0.7901)	Linepithema humile (1025|0.7433)	Bombus terrestris (2795|0.6707)	Apis mellifera (13572|0.7526)	Acyrthosiphon pisum (247|0.4137)	Atta colombica (32091|0.9269)	Bemisia tabaci (2559|0.8485)	Cimex lectularius (13775|0.9459)	Drosophila melanogaster (8048|0.6287)	Drosophila mojavensis (5711|0.811)	Drosophila virilis (6529|0.7755)	Drosophila suzukii (10789|0.8118)	Linepithema humile (3569|0.8218)	Plutella xylostella (4662|0.5658)	Solenopsis invicta (4180|0.6563)	Vollenhovia emeryi (7982|0.8993)	Wasmannia auropunctata (7605|0.8026)
	Papilio dardanus (17|0.0205)	Drosophila incompta (653|0.0306)	Drosophila erecta (198|0.0313)	Phlebotomus papatasi (240|0.0228)	Bactrocera biguttula (88|0.049)	Tropidomantis tenera (16|0.0116)	Bombus hypocrita (354|0.085)	Apis dorsata (797|0.0442)	Aphis gossypii (20|0.0335)	Macrogyrus oblongus (347|0.01)	Gnathotrichus materiarius (31|0.0103)		Drosophila erecta (505|0.0394)	Drosophila albomicans (106|0.0151)	Drosophila incompta (283|0.0336)	Drosophila erecta (243|0.0183)		Plutella australiana (627|0.0761)	Solenopsis richteri (965|0.1515)		Anthonomus eugenii (101|0.0107)
	Callerebia suroia (16|0.0193)	Drosophila littoralis (521|0.0244)	Drosophila mauritiana (147|0.0233)	Drosophila albomicans (181|0.0172)	Bactrocera correcta (23|0.0128)	Atylotus miser (15|0.0109)	Bombus waltoni (192|0.0461)	Apis nuluensis (536|0.0297)	Calophya californica (20|0.0335)				Drosophila mauritiana (290|0.0227)	Phlebotomus papatasi (102|0.0145)	Drosophila littoralis (208|0.0247)	Nemopoda mamaevi (166|0.0125)		Tropidomantis tenera (136|0.0165)	Solenopsis geminata (147|0.0231)		Phaedyma columella (95|0.01)
	Papilio rex (14|0.0168)	Drosophila albomicans (385|0.018)	Drosophila ananassae (136|0.0215)	Drosophila formosana (156|0.0149)		Nauphoeta cinerea (14|0.0102)	Bombus ignitus (132|0.0317)	Apis florea (493|0.0273)	Cavariella salicicola (15|0.0251)				Drosophila simulans (248|0.0194)	Drosophila formosana (94|0.0133)	Drosophila albomicans (192|0.0228)	Fucellia costalis (143|0.0108)		Risoba prominens (98|0.0119)	Alloeorhynchus bakeri (100|0.0157)
	Ochrogaster lunifer (11|0.0132)	Fucellia costalis (242|0.0113)	Drosophila simulans (134|0.0212)	Drosophila incompta (127|0.0121)			Melipona scutellaris (95|0.0228)	Apis nigrocincta (393|0.0218)	Acanthoscelides obtectus (14|0.0235)				Drosophila ananassae (210|0.0164)	Drosophila incompta (91|0.0129)	Gasterophilus nasalis (96|0.0114)	Bactrocera latifrons (141|0.0106)		Acraea egina (97|0.0118)
	Papilio polytes (11|0.0132)		Fucellia costalis (95|0.015)					Urochela quadrinotata (239|0.0133)	Diuraphis noxia (13|0.0218)				Drosophila formosana (186|0.0145)			Drosophila subobscura (133|0.01)		Daimio tethys (89|0.0108)
	Papilio protenor (11|0.0132)		Gasterophilus pecorum (85|0.0134)					Apis cerana (238|0.0132)	Myzus persicae (13|0.0218)				Aedes albopictus (176|0.0137)					Phlaeoba albonema (85|0.0103)
	Idea leuconoe (9|0.0108)		Drosophila littoralis (74|0.0117)						Xyleus modestus (10|0.0168)				Gasterophilus pecorum (173|0.0135)
			Drosophila sechellia (72|0.0114)						Vespa velutina (8|0.0134)				Drosophila willistoni (155|0.0121)
			Hydrotaea ignava (69|0.0109)						Aphis citricidus (7|0.0117)				Fucellia costalis (153|0.012)
			Drosophila willistoni (65|0.0103)						Appendiseta robiniae (7|0.0117)				Hydrotaea ignava (139|0.0109)
			Drosophila grimshawi (64|0.0101)						Caystrus obscurus (6|0.0101)				Drosophila grimshawi (133|0.0104)
									Paratoxodera polyacantha (6|0.0101)
B: e = 0.01 - 0.001	Ninguta schrenckii (8|0.0096)	Trichophthalma punctata (191|0.0089)	Aedes albopictus (54|0.0085)	Deracantha onos (90|0.0086)	Bactrocera latifrons (12|0.0067)	Atta colombica (13|0.0094)	Anopheles guarani (39|0.0094)	Cheirotonus jansoni (163|0.009)	Indomegoura indica (5|0.0084)	Eucryptorrhynchus brandti (319|0.0092)	Bemisia afer (8|0.0027)	Psococerastis albimaculata (49|0.0034)	Drosophila littoralis (118|0.0092)	Deracantha onos (56|0.008)	Trichophthalma punctata (76|0.009)	Drosophila sechellia (107|0.0081)	Nauphoeta cinerea (35|0.0081)	Papilio helenus (81|0.0098)	Evania appendigaster (51|0.008)	Omiodes indicata (76|0.0086)	Amantis nawai (85|0.009)
	Zinaida nascens (8|0.0096)	Drosophila formosana (185|0.0087)	Euchorthippus fusigeniculatus (36|0.0057)	Aedes albopictus (89|0.0085)	Pteronarcys princeps (12|0.0067)	Panaorus albomaculatus (7|0.0051)	Liposcelis keleri (31|0.0074)	Sphaeridium bipustulatum (123|0.0068)	Pseudoregma bambucicola (5|0.0084)	Spathius agrili (276|0.008)	Acosmetura nigrogeniculata (7|0.0023)	Adrisa magna (39|0.0027)	Drosophila mercatorum (113|0.0088)	Anoplophora glabripennis (53|0.0075)	Fucellia costalis (71|0.0084)	Drosophila albomicans (101|0.0076)	Tropidomantis tenera (29|0.0067)	Plodia interpunctella (77|0.0093)	Rhinotermes hispidus (44|0.0069)	Alulatettix yunnanensis (69|0.0078)	Xenogryllus marmoratus (81|0.0085)
	Ostrinia nubilalis (7|0.0084)	Gasterophilus nasalis (173|0.0081)	Byturus ochraceus (30|0.0047)	Anoplophora glabripennis (85|0.0081)	Bactrocera limbifera (11|0.0061)	Pielomastax zhengi (5|0.0036)	Ruidocollaris obscura (28|0.0067)	Ideopsis similis (115|0.0064)	Sitobion avenae (5|0.0084)	Dolichoderus sibiricus (93|0.0027)	Caystrus obscurus (5|0.0017)	Aegorhinus superciliosus (27|0.0019)	Drosophila sechellia (108|0.0084)	Fucellia costalis (51|0.0072)	Drosophila formosana (68|0.0081)	Drosophila willistoni (83|0.0062)	Atylotus miser (27|0.0062)	Histia rhodope (76|0.0092)	Camponotus concavus (43|0.0068)	Camponotus concavus (29|0.0033)	Meroptera pravella (77|0.0081)
	Pseudargyria interruptella (7|0.0084)	Dixella aestivalis (164|0.0077)	Exorista sorbillans (27|0.0043)	Fucellia costalis (74|0.007)	Anopheles parvus (10|0.0056)	Aeneolamia contigua (4|0.0029)	Haplothrips aculeatus (27|0.0065)	Dalsira scabrata (112|0.0062)	Acraea pharsalus (4|0.0067)	Galeruca daurica (43|0.0012)	Metrioptera ussuriana (5|0.0017)	Tropisternus sp. BYU-CO166 (26|0.0018)	Euchorthippus fusigeniculatus (98|0.0077)	Aedes albopictus (49|0.007)	Dixella aestivalis (64|0.0076)	Nomadacris japonica (81|0.0061)	Panaorus albomaculatus (25|0.0058)	Henosepilachna pusillanima (74|0.009)	Japananus hyalinus (32|0.005)	Galeruca daurica (25|0.0028)	Orancistrocerus aterrimus (69|0.0073)
	Teinopalpus imperialis (7|0.0084)	Suwallia teleckojensis (161|0.0075)	Nemopoda mamaevi (24|0.0038)	Rhopaea magnicornis (54|0.0051)	Chrysomya nigripes (9|0.005)	Calliptamus italicus (4|0.0029)	Apis dorsata (25|0.006)	Vollenhovia emeryi (102|0.0057)	Aphis fabae (4|0.0067)		Aleurodicus dugesii (4|0.0013)	Kingdonella bicollina (20|0.0014)	Byturus ochraceus (94|0.0073)	Rhopaea magnicornis (38|0.0054)	Drosophila grimshawi (46|0.0055)	Drosophila simulans (68|0.0051)	Gryllotalpa pluvialis (22|0.0051)	Paphnutius ruficeps (71|0.0086)	Deracantha onos (24|0.0038)	Tenebrio molitor (18|0.002)	Eupeodes corollae (68|0.0072)
	Trioza anthrisci (7|0.0084)	Drosophila mercatorum (139|0.0065)	Cysteochila chiniana (22|0.0035)	Ceratophyllus wui (53|0.005)	Ruspolia lineosa (8|0.0045)	Ducetia japonica (4|0.0029)	Blepephaeus succinctor (21|0.005)	Trioza urticae (88|0.0049)	Geocoris pallidipennis (4|0.0067)		Anoplotermes janus (4|0.0013)	Batracomorphus lateprocessus (15|0.001)	Metrioptera bonneti (80|0.0062)	Ceratophyllus wui (34|0.0048)	Suwallia teleckojensis (45|0.0053)	Oxysarcodexia avuncula (62|0.0047)	Chrysochroa fulgidissima (20|0.0046)	Corcyra cephalonica (70|0.0085)	Clania variegata (14|0.0022)	Mastotermes darwiniensis (12|0.0014)	Poecilimon luschani (63|0.0066)
	Hypsopygia regina (6|0.0072)	Orientotermes emersoni (136|0.0064)	Drosophila subobscura (22|0.0035)	Coquillettidia chrysonotum (50|0.0048)	Tetartopeus terminatus (8|0.0045)	Trioza anthrisci (4|0.0029)	Apis florea (16|0.0038)	Apis andreniformis (81|0.0045)	Paracarsidara gigantea (4|0.0067)		Apodemia mormo (4|0.0013)		Pyrocoelia rufa (66|0.0052)	Yunnanacris yunnaneus (34|0.0048)	Acmaeodera sp. NCS-2009 (42|0.005)	Anopheles rangeli (59|0.0044)	Apolygus lucorum (18|0.0041)	Parthenos sylvia (65|0.0079)	Bactrocera minax (12|0.0019)	Trioza remota (12|0.0014)	Allocarsidara bakeri (58|0.0061)
	Luehdorfia taibai (6|0.0072)	Drosophila grimshawi (96|0.0045)	Platycnemis foliacea (21|0.0033)	Histia rhodope (40|0.0038)	Drosophila suzukii (5|0.0028)	Amitermes dentatus (3|0.0022)	Conocephalus maculatus (16|0.0038)	Apis laboriosa (73|0.004)	Anthonomus pomorum (3|0.005)		Davidius lunatus (4|0.0013)		Nemopoda mamaevi (55|0.0043)	Histia rhodope (31|0.0044)	Isoperla bilineata (38|0.0045)	Drosophila grimshawi (59|0.0044)	Metrioptera ussuriana (14|0.0032)	Abraxas suspecta (64|0.0078)	Horatocera niponica (11|0.0017)	Dinorhynchus dybowskyi (10|0.0011)	Cheumatopsyche brevilineata (58|0.0061)
	Neptis philyra (6|0.0072)	Acmaeodera sp. NCS-2009 (85|0.004)	Sabethes chloropterus (19|0.003)	Chrysomya rufifacies (35|0.0033)	Ornithoptera priamus (5|0.0028)	Diaphanes pectinealis (3|0.0022)	Japanagallia spinosa (16|0.0038)	Melipona scutellaris (71|0.0039)	Comparmustilia sphingiformis (3|0.005)		Limnogonus poissoni (4|0.0013)		Drosophila subobscura (49|0.0038)	Coquillettidia chrysonotum (25|0.0036)	Drosophila mercatorum (33|0.0039)	Muscina levida (43|0.0032)	Dolichoderus sibiricus (13|0.003)	Anopheles atroparvus (59|0.0072)	Theretra japonica (11|0.0017)	Hypoderma lineatum (10|0.0011)	Vincenzellus ruficollis (29|0.0031)
	Rondotia menciana (6|0.0072)	Zeugodacus cucurbitae (75|0.0035)	Pyrocoelia rufa (18|0.0028)	Yunnanacris yunnaneus (34|0.0032)	Bactrocera tsuneonis (4|0.0022)	Frankliniella occidentalis (3|0.0022)	Thrinchus schrenkii (16|0.0038)	Allantus luctifer (58|0.0032)	Cryptopone sauteri (3|0.005)		Aeolesthes oenochrous (3|0.001)		Corydalus cornutus (47|0.0037)	Chrysomya rufifacies (24|0.0034)	Drosophila subobscura (31|0.0037)	Tumulitermes pastinator (34|0.0026)	Papilio memnon (11|0.0025)	Biston panterinaria (59|0.0072)	Anoplolepis gracilipes (10|0.0016)	Lachesilla anna (10|0.0011)	Vespa orientalis (25|0.0026)
	Sphenophorus sp. BYU-CO246 (6|0.0072)	Isoperla bilineata (69|0.0032)	Drosophila albomicans (17|0.0027)	Drosophila erecta (31|0.003)	Dianemobius furumagiensis (4|0.0022)	Gomphocerus licenti (3|0.0022)	Apis andreniformis (13|0.0031)	Damaster mirabilissimus (57|0.0032)	Hexacentrus japonicus (3|0.005)		Barca bicolor (3|0.001)		Ephemera orientalis (44|0.0034)	Drosophila erecta (23|0.0033)	Zeugodacus cucurbitae (29|0.0034)	Peckia collusor (32|0.0024)	Periplaneta australasiae (11|0.0025)	Papilio bianor (55|0.0067)	Trichodes sinae (9|0.0014)		Vesta saturnalis (23|0.0024)
	Dasypogon diadema (5|0.006)	Drosophila subobscura (66|0.0031)	Corydalus cornutus (16|0.0025)	Isoperla bilineata (31|0.003)	Amalotermes phaeocephalus (3|0.0017)	Humutermes krishnai (3|0.0022)	Vincenzellus ruficollis (12|0.0029)	Henosepilachna vigintioctopunctata (50|0.0028)	Melaphis rhois (3|0.005)		Blastopsylla occidentalis (3|0.001)		Deracantha onos (40|0.0031)	Isoperla bilineata (22|0.0031)	Drosophila willistoni (25|0.003)	Sarcophaga misera (32|0.0024)	Andrena chekiangensis (8|0.0018)	Papilio machaon (55|0.0067)	Hypsauchenia hardwickii (7|0.0011)		Eriogyna pyretorum (22|0.0023)
	Emeia pseudosauteri (5|0.006)	Picromerus griseus (63|0.0029)	Deracantha onos (13|0.0021)	Nezara viridula (31|0.003)	Bactrocera zonata (3|0.0017)	Metrioptera ussuriana (3|0.0022)	Gorpis humeralis (10|0.0024)	Anoplolepis gracilipes (30|0.0017)	Panstrongylus rufotuberculatus (3|0.005)		Cazira horvathi (3|0.001)		Sabethes chloropterus (40|0.0031)	Nezara viridula (18|0.0026)	Rhopaea magnicornis (25|0.003)	Anopheles parvus (29|0.0022)	Anoplocnemis curvipes (7|0.0016)	Acraea circeis (52|0.0063)			Pristomyrmex punctatus (18|0.0019)
	Sarcophaga dux (5|0.006)	Drosophila willistoni (58|0.0027)	Dichomeris ustalella (11|0.0017)	Anopheles parvus (17|0.0016)	Dolycoris baccarum (3|0.0017)	Orthetrum melania (3|0.0022)	Lachesilla anna (10|0.0024)	Sabethes belisarioi (27|0.0015)	Schizaphis graminum (3|0.005)		Curculio davidi (3|0.001)		Zeugodacus scutellatus (40|0.0031)	Ephelotermes melachoma (15|0.0021)	Paratrichobius longicrus (22|0.0026)	Pachycerina decemlineata (29|0.0022)	Anopheles pristinus (6|0.0014)	Papilio xuthus (47|0.0057)			Speleketor irwini (18|0.0019)
	Theretra japonica (5|0.006)	Paratrichobius longicrus (55|0.0026)	Cyclorhipidion bodoanus (10|0.0016)	Exorista sorbillans (15|0.0014)	Phraortes illepidus (3|0.0017)	Vespula flaviceps (3|0.0022)	Songmachilis xinxiangensis (9|0.0022)	Rhombodera brachynota (23|0.0013)	Xystrocera globosa (3|0.005)		Epicauta impressicornis (3|0.001)		Exorista sorbillans (37|0.0029)	Rhopalopsole bulbifera (15|0.0021)	Zeugodacus tau (22|0.0026)	Dianemobius fascipes (26|0.002)	Ornebius fuscicerci (6|0.0014)	Chilo sacchariphagus (44|0.0053)			Physemacris variolosa (12|0.0013)
	Ypthima akragas (5|0.006)	Talbotia nagana (48|0.0022)	Dryops ernesti (10|0.0016)	Rhopalopsole bulbifera (14|0.0013)	Zeugodacus cucurbitae (3|0.0017)	Aneurus sublobatus (2|0.0015)	Trocnadella arisana (9|0.0022)	Trogonoptera brookiana (23|0.0013)	Aquarius paludum (2|0.0034)		Euphaea formosa (3|0.001)		Platycnemis foliacea (31|0.0024)	Anopheles parvus (14|0.002)	Gabala argentata (20|0.0024)	Protonemura orbiculata (26|0.002)	Peckia resona (6|0.0014)	Spodoptera frugiperda (42|0.0051)			Anopheles cruzii (11|0.0012)
	Acraea jodutta (4|0.0048)	Gabala argentata (46|0.0022)	Simulium variegatum (9|0.0014)	Ephelotermes melachoma (13|0.0012)	Acraea kalinzu (2|0.0011)	Anopheles minor (2|0.0015)	Ideopsis similis (7|0.0017)	Drosophila incompta (18|0.001)	Cervaphis quercus (2|0.0034)		Hexacentrus unicolor (3|0.001)		Athetis lepigone (27|0.0021)	Exorista sorbillans (11|0.0016)	Hermetia illucens (19|0.0023)	Mesonemoura metafiligera (24|0.0018)	Vespula flaviceps (6|0.0014)	Trogonoptera brookiana (42|0.0051)			Pternoscirta caliginosa (10|0.0011)
	Plodia interpunctella (4|0.0048)	Rhopaea magnicornis (46|0.0022)	Dermatobia hominis (8|0.0013)	Gyrostigma rhinocerontis (13|0.0012)	Aegosoma sinicum (2|0.0011)	Anoplocnemis curvipes (2|0.0015)	Sclerotia substriata (6|0.0014)	Oxypoda acuminata (18|0.001)	Dorcus tenuihirsutus (2|0.0034)		Physemacris variolosa (3|0.001)		Cysteochila chiniana (25|0.002)	Peirates arcuatus (8|0.0011)	Picromerus griseus (19|0.0023)	Simulium variegatum (24|0.0018)	Leptoglossus membranaceus (5|0.0012)	Lethe albolineata (41|0.005)
	Diatraea saccharalis (3|0.0036)	Hermetia illucens (43|0.002)	Isonychia kiangsinensis (7|0.0011)	Spiniphilus spinicornis (13|0.0012)	Aenasius arizonensis (2|0.0011)	Bombus waltoni (2|0.0015)	Aleurocanthus spiniferus (4|0.001)		Eristalinus aeneus (2|0.0034)		Reticulitermes leptomandibularis (3|0.001)		Dichomeris ustalella (25|0.002)	Spiniphilus spinicornis (8|0.0011)	Culex tritaeniorhynchus (17|0.002)	Paracymoriza distinctalis (15|0.0011)		Clostera anastomosis (40|0.0049)
	Papilio maackii (3|0.0036)	Zeugodacus tau (35|0.0016)			Anopheles nr. costai SP02_17_3 (2|0.0011)	Callitettix versicolor (2|0.0015)	Hylaeus dilatatus (4|0.001)		Euploea midamus (2|0.0034)		Taharana fasciana (3|0.001)		Drosophila albomicans (23|0.0018)	Gyrostigma rhinocerontis (7|0.001)	Cyclorhipidion bodoanus (14|0.0017)	Choroedocus capensis (14|0.0011)		Paleosepharia posticata (39|0.0047)
	Papilio xuthus (3|0.0036)	Cyclorhipidion bodoanus (34|0.0016)			Cicindela anchoralis (2|0.0011)	Carterocephalus silvicola (2|0.0015)			Gonepteryx mahaguru (2|0.0034)		Tapeinus singularis (3|0.001)		Prismostictoides unihyala (21|0.0016)		Talbotia nagana (14|0.0017)	Sarcophaga dux (14|0.0011)		Neonemura barrosi (37|0.0045)
	Prismostictoides unihyala (3|0.0036)	Trigomphus carus (31|0.0015)			Gasterophilus nasalis (2|0.0011)	Dianemobius fascipes (2|0.0015)			Jankowskia athleta (2|0.0034)		Xenogryllus marmoratus (3|0.001)		Simulium variegatum (21|0.0016)		Serrognathus platymelus (13|0.0015)			Leucoptera malifoliella (33|0.004)
	Spodoptera litura (3|0.0036)	Culex tritaeniorhynchus (28|0.0013)			Gyrostigma rhinocerontis (2|0.0011)	Diaphorina lycii (2|0.0015)			Limnogonus hypoleucus (2|0.0034)				Cyclorhipidion bodoanus (17|0.0013)		Anoplophora glabripennis (12|0.0014)			Liriomyza bryoniae (33|0.004)
	Argopistes tsekooni (2|0.0024)	Serrognathus platymelus (27|0.0013)			Notonecta montandoni (2|0.0011)	Diestrammena asynamora (2|0.0015)			Limnogonus poissoni (2|0.0034)						Archichauliodes deceptor (12|0.0014)			Yoma sabina (32|0.0039)
	Auzakia danava (2|0.0024)	Aedes albopictus (24|0.0011)			Orius niger (2|0.0011)	Dolichoderus sibiricus (2|0.0015)			Musca sorbens (2|0.0034)						Orientotermes emersoni (9|0.0011)			Andraca olivacea (30|0.0036)
	Gasterophilus nasalis (2|0.0024)				Pseudophyllus titan (2|0.0011)	Drosophila mauritiana (2|0.0015)			Neohydatothrips samayunkur (2|0.0034)									Somena scintillans (28|0.0034)
	Ips sexdentatus (2|0.0024)				Scirpophaga incertulas (2|0.0011)	Epicauta chinensis (2|0.0015)			Paracladura trichoptera (2|0.0034)									Cosmoscarta bispecularis (27|0.0033)
	Losaria neptunus (2|0.0024)				Spaniocelyphus pilosus (2|0.0011)	Euhamitermes hamatus (2|0.0015)			Paracolopha morrisoni (2|0.0034)									Ochrogaster lunifer (26|0.0032)
	Maruca testulalis (2|0.0024)				Triatoma migrans (2|0.0011)	Euphaea formosa (2|0.0015)			Parnassius cephalus (2|0.0034)									Haritalodes derogata (25|0.003)
	Ornithoptera richmondia (2|0.0024)				Trichoprosopon pallidiventer (2|0.0011)	Euscopus rufipes (2|0.0015)			Suhpalacsa longialata (2|0.0034)									Luehdorfia taibai (25|0.003)
	Pachliopta aristolochiae (2|0.0024)				Velinus nodipes (2|0.0011)	Eusthenes cupreus (2|0.0015)			Acizzia uncatoides (1|0.0017)									Prosopocoilus confucius (25|0.003)
	Papilio demoleus (2|0.0024)					Gryllotalpa pluvialis (2|0.0015)			Acraea epaea (1|0.0017)									Trachelus tabidus (25|0.003)
	Papilio slateri (2|0.0024)					Hydrometra greeni (2|0.0015)			Acraea jodutta (1|0.0017)									Anopheles epiroticus (24|0.0029)
	Parnassius apollonius (2|0.0024)					Hydrotaea ignava (2|0.0015)			Amitermes meridionalis (1|0.0017)									Eterusia aedea (23|0.0028)
	Ravinia pernix (2|0.0024)					Hylobitelus xiaoi (2|0.0015)			Andrena chekiangensis (1|0.0017)									Libythea celtis (16|0.0019)
	Tetraleurodes acaciae (2|0.0024)					Limnogonus intermedius (2|0.0015)			Aneurus sublobatus (1|0.0017)									Bhagadatta austenia (15|0.0018)
	Truljalia hibinonis (2|0.0024)					Mictis tenebrosa (2|0.0015)			Anopheles gilesi (1|0.0017)									Lobesia botrana (15|0.0018)
	Xizicus maculatus (2|0.0024)					Mycopsylla gardenensis (2|0.0015)			Anopheles nr. costai SP02_17_3 (1|0.0017)									Atrecus affinis (13|0.0016)
	Acraea issoria (1|0.0012)					Neotermes insularis (2|0.0015)			Aphis craccivora (1|0.0017)									Delias hyparete (13|0.0016)
	Adelium sp. NCS-2009 (1|0.0012)					Phacomorphus fratyi (2|0.0015)			Apis dorsata (1|0.0017)									Acraea perenna (12|0.0015)
	Agrilus planipennis (1|0.0012)					Physopelta gutta (2|0.0015)			Aquatica lateralis (1|0.0017)									Chrysomya pinguis (12|0.0015)
	Anopheles gilesi (1|0.0012)					Polypedilum vanderplanki (2|0.0015)			Bulbitermes laticephalus (1|0.0017)									Parasarpa zayla (12|0.0015)
	Anopheles kompi (1|0.0012)					Prismostictoides unihyala (2|0.0015)			Calliphora chinghaiensis (1|0.0017)									Isoteinon lamprospilus (11|0.0013)
	Apis andreniformis (1|0.0012)					Psychomantis borneensis (2|0.0015)			Callispa bowringii (1|0.0017)									Maruca vitrata (11|0.0013)
	Asobara japonica (1|0.0012)					Pyrgacris descampsi (2|0.0015)			Carcinochelis bannaensis (1|0.0017)									Amphigerontia montivaga (9|0.0011)
	Brachymna tenuis (1|0.0012)					Rhinotermes hispidus (2|0.0015)			Cardiodactylus muiri (1|0.0017)									Macroglossum stellatarum (9|0.0011)
	Brachythemis contaminata (1|0.0012)					Schizocephala bicornis (2|0.0015)			Caryanda elegans (1|0.0017)									Oxypoda acuminata (9|0.0011)
	Cacopsylla coccinea (1|0.0012)					Simulium variegatum (2|0.0015)			Chilo auricilius (1|0.0017)									Patawatermes turricola (9|0.0011)
	Ceruchus minor (1|0.0012)					Xizicus maculatus (2|0.0015)			Choristoneura longicellana (1|0.0017)
	Cestrotus liui (1|0.0012)								Chrysochroa fulgidissima (1|0.0017)
	Clostera anachoreta (1|0.0012)								Cicindela anchoralis (1|0.0017)
	Crepititermes verruculosus (1|0.0012)								Clostera anachoreta (1|0.0017)
	Cyclopelta parva (1|0.0012)								Comicus campestris (1|0.0017)
	Danaus plexippus (1|0.0012)								Cosmoscarta bispecularis (1|0.0017)
	Dendrothrips minowai (1|0.0012)								Cryptocercus relictus (1|0.0017)
	Dianemobius furumagiensis (1|0.0012)								Culex bilineatus (1|0.0017)
	Diaphanes pectinealis (1|0.0012)								Cydistomyia duplonotata (1|0.0017)
	Ditaxis biseriata (1|0.0012)								Cyphoderris monstrosa (1|0.0017)
	Dixella aestivalis (1|0.0012)								Darthula hardwickii (1|0.0017)
	Drosophila incompta (1|0.0012)								Davidius lunatus (1|0.0017)
	Drosophila littoralis (1|0.0012)								Deielia phaon (1|0.0017)
	Drosophila simulans (1|0.0012)								Diaphanes nubilus (1|0.0017)
	Dryocoetes villosus (1|0.0012)								Drosophila ananassae (1|0.0017)
	Eubasilissa regina (1|0.0012)								Elimaea cheni (1|0.0017)
	Euborellia arcanum (1|0.0012)								Entylia carinata (1|0.0017)
	Eustenogaster scitula (1|0.0012)								Epeorus herklotsi (1|0.0017)
	Eusthenes cupreus (1|0.0012)								Eriosoma lanigerum (1|0.0017)
	Furculitermes winifredae (1|0.0012)								Erthesina fullo (1|0.0017)
	Gryllotalpa unispina (1|0.0012)								Eubasilissa regina (1|0.0017)
	Gyrostigma rhinocerontis (1|0.0012)								Euchorthippus unicolor (1|0.0017)
	Hebomoia glaucippe (1|0.0012)								Euclimacia badia (1|0.0017)
	Heterotermes crinitus (1|0.0012)								Euproctis seitzi (1|0.0017)
	Horatocera niponica (1|0.0012)								Euripus nyctelius (1|0.0017)
	Hydrobasileus croceus (1|0.0012)								Eurydema oleracea (1|0.0017)
	Hypoderma lineatum (1|0.0012)								Eusthenes cupreus (1|0.0017)
	Japananus hyalinus (1|0.0012)								Gastrolina thoracica (1|0.0017)
	Kuwayamaea chinensis (1|0.0012)								Gorpis humeralis (1|0.0017)
	Lasioderma serricorne (1|0.0012)								Greenidea psidii (1|0.0017)
	Leptalina unicolor (1|0.0012)								Gryllotalpa pluvialis (1|0.0017)
	Limnogonus intermedius (1|0.0012)								Gynaephora qinghaiensis (1|0.0017)
	Lista haraldusalis (1|0.0012)								Haplothrips aculeatus (1|0.0017)
	Macromia daimoji (1|0.0012)								Hemiodoecus leai (1|0.0017)
	Megaloprepus caerulatus (1|0.0012)								Hieroglyphus tonkinensis (1|0.0017)
	Meloimorpha japonica (1|0.0012)								Homotoma ficus (1|0.0017)
	Naupactus xanthographus (1|0.0012)								Hoplasoma unicolor (1|0.0017)
	Nilaparvata bakeri (1|0.0012)								Hospitalitermes hospitalis (1|0.0017)
	Notocrypta curvifascia (1|0.0012)								Ischnura elegans (1|0.0017)
	Odontotermes javanicus (1|0.0012)								Kuwayamaea chinensis (1|0.0017)
	Ommexecha virens (1|0.0012)								Lachesilla anna (1|0.0017)
	Orthotomicus laricis (1|0.0012)								Lanthanaphalara mira (1|0.0017)
	Papilio helenus (1|0.0012)								Lucanus fortunei (1|0.0017)
	Papilio maraho (1|0.0012)								Luciola curtithorax (1|0.0017)
	Paramacrosteles nigromaculatus (1|0.0012)								Lycaena phlaeas (1|0.0017)
	Paroster macrosturtensis (1|0.0012)								Macrosteles quadrilineatus (1|0.0017)
	Pericapritermes dolichocephalus (1|0.0012)								Malcus inconspicuus (1|0.0017)
	Pityogenes bidentatus (1|0.0012)								Margarinotus merdarius (1|0.0017)
	Placosternum urus (1|0.0012)								Megaloprepus caerulatus (1|0.0017)
	Platypus contaminatus (1|0.0012)								Meitanaphis flavogallis (1|0.0017)
	Pyrgacris descampsi (1|0.0012)								Menida violacea (1|0.0017)
	Ramulus hainanense (1|0.0012)								Mesonemoura tritaenia (1|0.0017)
	Saccharosydne procerus (1|0.0012)								Microcerotermes crassus (1|0.0017)
	Sitona obsoletus (1|0.0012)								Monochamus alternatus (1|0.0017)
	Sitophilus zeamais (1|0.0012)								Mythimna separata (1|0.0017)
	Sphaeronemoura hamistyla (1|0.0012)								Neolucanus maximus (1|0.0017)
	Spilonota lechriaspis (1|0.0012)								Olidiana ritcheriina (1|0.0017)
	Stathmopoda auriferella (1|0.0012)								Orius niger (1|0.0017)
	Stenopirates sp. HL-2011 (1|0.0012)								Orius sauteri (1|0.0017)
	Thitarodes pui (1|0.0012)								Orthetrum testaceum (1|0.0017)
	Thrinchus schrenkii (1|0.0012)								Orthotomicus laricis (1|0.0017)
	Thrips imaginis (1|0.0012)								Oxysarcodexia terminalis (1|0.0017)
	Thyridosmylus langii (1|0.0012)								Panaorus albomaculatus (1|0.0017)
	Trialeurodes vaporariorum (1|0.0012)								Parantica sita (1|0.0017)
	Trichogramma japonicum (1|0.0012)								Pelecotoma fennica (1|0.0017)
	Tricholepidion gertschi (1|0.0012)								Phaneroptera gracilis (1|0.0017)
	Trichophthalma punctata (1|0.0012)								Polypedilum vanderplanki (1|0.0017)
	Uranotaenia geometrica (1|0.0012)								Populicerus populi (1|0.0017)
	Urochela quadrinotata (1|0.0012)								Procapritermes martyni (1|0.0017)
	Vespa affinis (1|0.0012)								Protonemura kohnoae (1|0.0017)
	Zeugodacus diaphorus (1|0.0012)								Pseudacysta perseae (1|0.0017)
	Zorotypus medoensis (1|0.0012)								Pseudolestes mirabilis (1|0.0017)
									Reticulitermes flaviceps (1|0.0017)
									Reticulitermes lucifugus (1|0.0017)
									Saldula burmanica (1|0.0017)
									Sarcophaga dux (1|0.0017)
									Sarcophaga princeps (1|0.0017)
									Sinochlora longifissa (1|0.0017)
									Sinotmethis brachypterus (1|0.0017)
									Sirthenea flavipes (1|0.0017)
									Sphaeronemoura hamistyla (1|0.0017)
									Spiniphilus spinicornis (1|0.0017)
									Stathmopoda auriferella (1|0.0017)
									Stenopelmatus fuscus (1|0.0017)
									Styloperla spinicercia (1|0.0017)
									Tachyta nana (1|0.0017)
									Tamolanica tamolana (1|0.0017)
									Tanaecia julii (1|0.0017)
									Tetraphalerus bruchi (1|0.0017)
									Tetratoma fungorum (1|0.0017)
									Trachypeplus jacobsoni (1|0.0017)
									Triatoma migrans (1|0.0017)
									Trypodendron domesticum (1|0.0017)
									Urostylis flavoannulata (1|0.0017)
									Valentia hoffmanni (1|0.0017)
									Vanhornia eucnemidarum (1|0.0017)
									Vespula flaviceps (1|0.0017)
									Vincenzellus ruficollis (1|0.0017)
C: e = 0.001 - 0.0001		Homoeoxipha nigripes (19|0.0009)	Calameuta idolon (6|0.0009)	Oxya hyla (9|0.0009)	Abrus expansivus (1|0.0006)	Abrus expansivus (1|0.0007)	Calameuta filiformis (3|0.0007)	Andrena chekiangensis (16|0.0009)		Lipotactes tripyrga (32|0.0009)	Aleurocanthus spiniferus (2|0.0007)	Megacrania alpheus (12|0.0008)	Calameuta idolon (12|0.0009)	Dasypogon diadema (5|0.0007)	Homoeoxipha nigripes (6|0.0007)	Anopheles stephensi (11|0.0008)	Anabrus simplex (4|0.0009)	Bactrocera arecae (7|0.0008)	Altica cirsicola (6|0.0009)	Anabrus simplex (8|0.0009)	Formica fusca (9|0.0009)
		Hydrochus carinatus (16|0.0007)	Hackeriella veitchi (6|0.0009)	Agrotis segetum (7|0.0007)	Acanthaspis ruficeps (1|0.0006)	Acanthaspis ruficeps (1|0.0007)	Ceratophyllus wui (3|0.0007)	Rediviva intermixta (15|0.0008)		Prosopocoilus confucius (29|0.0008)	Alloeorhynchus bakeri (2|0.0007)	Cryptotermes declivis (9|0.0006)	Dryops ernesti (11|0.0009)	Cubitermes fulvus (4|0.0006)	Spaniocelyphus pilosus (6|0.0007)	Aedes albopictus (10|0.0008)	Cysteochila chiniana (4|0.0009)	Parnara guttata (7|0.0008)	Diamesus osculans (6|0.0009)	Neohydatothrips samayunkur (8|0.0009)	Amphizoa insolens (7|0.0007)
		Anoplophora glabripennis (15|0.0007)	Oxysarcodexia terminalis (6|0.0009)	Drosophila willistoni (7|0.0007)	Adelium sp. NCS-2009 (1|0.0006)	Aciculitermes maymyoensis (1|0.0007)	Colletes gigas (3|0.0007)	Chauliops fallax (13|0.0007)		Tingis cardui (23|0.0007)	Alyscotermes kilimandjaricus (2|0.0007)	Dindymus rubiginosus (8|0.0005)	Megaselia scalaris (11|0.0009)	Entylia carinata (4|0.0006)	Aedes albopictus (5|0.0006)	Anopheles nimbus (10|0.0008)	Epicauta chinensis (4|0.0009)	Taeniogonalos taihorina (7|0.0008)	Vespa affinis (6|0.0009)	Mongoloraphidia harmandi (7|0.0008)	Aenasius arizonensis (6|0.0006)
		Archichauliodes deceptor (15|0.0007)	Bittacus pilicornis (5|0.0008)	Peirates arcuatus (6|0.0006)	Ampelophaga rubiginosa (1|0.0006)	Acizzia uncatoides (1|0.0007)	Cryptocercus kyebangensis (3|0.0007)	Durgades nigropicta (13|0.0007)		Camponotus concavus (22|0.0006)	Anabolia bimaculata (2|0.0007)	Euphaea formosa (8|0.0005)	Dixella aestivalis (10|0.0008)	Tribolium castaneum (4|0.0006)	Pseudorhynchus acuminatus (5|0.0006)	Drosophila yakuba (10|0.0008)	Frankliniella occidentalis (4|0.0009)	Celaenorrhinus maculosa (6|0.0007)	Cazira horvathi (5|0.0008)	Anopheles parvus (6|0.0007)	Limonia phragmitidis (6|0.0006)
		Spaniocelyphus pilosus (14|0.0007)	Humbertiella nada (5|0.0008)	Tribolium castaneum (5|0.0005)	Anoplocnemis curvipes (1|0.0006)	Acraea issoria (1|0.0007)	Dytiscus sharpi (3|0.0007)	Gastrolina thoracica (7|0.0004)		Runchomyia reversa (19|0.0005)	Andraca olivacea (2|0.0007)	Reduvius tenebrosus (8|0.0005)	Oxysarcodexia terminalis (10|0.0008)	Coreana raphaelis (3|0.0004)	Trigomphus carus (5|0.0006)	Gasterophilus intestinalis (10|0.0008)	Gomphocerus licenti (4|0.0009)	Micronecta sahlbergii (6|0.0007)	Ceratophyllus wui (5|0.0008)	Eomantis yunnanensis (6|0.0007)	Monema flavescens (6|0.0006)
		Drosophila erecta (11|0.0005)	Nauphoeta cinerea (5|0.0008)	Cyclorhipidion bodoanus (4|0.0004)	Archichauliodes deceptor (1|0.0006)	Acraea pharsalus (1|0.0007)	Ischnura elegans (3|0.0007)	Acizzia uncatoides (6|0.0003)		Idioscopus clypealis (16|0.0005)	Apatides fortis (2|0.0007)	Suwallia teleckojensis (7|0.0005)	Peckia collusor (10|0.0008)	Diamesus osculans (3|0.0004)	Anopheles galvaoi (4|0.0005)	Liriomyza huidobrensis (10|0.0008)	Lachesilla anna (4|0.0009)	Pieris melete (6|0.0007)	Figulus binodulus (5|0.0008)	Dryocoetes autographus (5|0.0006)	Orinhippus tibetanus (6|0.0006)
		Chloronia mirifica (10|0.0005)	Anopheles melas (4|0.0006)	Dasypogon diadema (4|0.0004)	Astalotermes murcus (1|0.0006)	Adelpha ethelda (1|0.0007)	Megachile sculpturalis (3|0.0007)	Bombus waltoni (5|0.0003)		Gabronthus thermarum (11|0.0003)	Bittacus strigosus (2|0.0007)	Xizicus fascipes (6|0.0004)	Dermatobia hominis (9|0.0007)	Diaphanes pectinealis (3|0.0004)	Muscina levida (4|0.0005)	Drosophila mauritiana (9|0.0007)	Limbodessus palmulaoides (4|0.0009)	Ceruchus minor (5|0.0006)	Neonemura barrosi (5|0.0008)	Eurydema dominulus (5|0.0006)	Thrinchus schrenkii (6|0.0006)
		Japanagallia spinosa (8|0.0004)	Aquatica lateralis (4|0.0006)	Hydrotaea ignava (4|0.0004)	Asymmetricata circumdata (1|0.0006)	Adrisa magna (1|0.0007)	Oxypoda acuminata (3|0.0007)	Bombus hypocrita (4|0.0002)		Blastopsylla occidentalis (10|0.0003)	Cacopsylla pyri (2|0.0007)	Antilochus russus (5|0.0003)	Reticulitermes tibialis (8|0.0006)	Elimaea cheni (3|0.0004)	Nemopoda mamaevi (4|0.0005)	Protaetia brevitarsis (9|0.0007)	Ramulus irregulariterdentatus (4|0.0009)	Manticora tibialis (5|0.0006)	Paramacrosteles nigromaculatus (5|0.0008)	Idgia oculata (5|0.0006)	Dophla evelina (5|0.0005)
		Triaenodes tardus (8|0.0004)	Dixella aestivalis (4|0.0006)	Limenitis elwesi (4|0.0004)	Ateuchotermes retifaciens (1|0.0006)	Allodontermes schultzei (1|0.0007)	Phobaeticus serratipes (3|0.0007)	Olophrum piceum (4|0.0002)		Pristomyrmex punctatus (10|0.0003)	Callispa bowringii (2|0.0007)	Diaphanes mendax (4|0.0003)	Bittacus pilicornis (7|0.0005)	Embiratermes brevinasus (3|0.0004)	Oxya japonica (4|0.0005)	Diamphipnoa annulata (8|0.0006)	Trioza anthrisci (4|0.0009)	Acanthoscelides obtectus (4|0.0005)	Prosopocoilus confucius (5|0.0008)	Mengenilla moldrzyki (5|0.0006)	Luciola curtithorax (5|0.0005)
		Phlebotomus chinensis (7|0.0003)	Dysdercus evanescens (4|0.0006)	Synthesiomyia nudiseta (4|0.0004)	Bactericera cockerelli (1|0.0006)	Amata formosae (1|0.0007)	Pieris canidia (3|0.0007)	Pteromalus puparum (4|0.0002)		Trioza urticae (9|0.0003)	Camponotus concavus (2|0.0007)	Maiestas dorsalis (4|0.0003)	Scoparipes salvazai (7|0.0005)	Hydrotaea ignava (3|0.0004)	Apatura ilia (3|0.0004)	Gasterophilus pecorum (8|0.0006)	Xizicus maculatus (4|0.0009)	Acholotermes chirotus (4|0.0005)	Simulium maculatum (5|0.0008)	Peirates lepturoides (5|0.0006)	Monolepta occifluvis (5|0.0005)
		Acanthaspis ruficeps (6|0.0003)	Isoperla bilineata (4|0.0006)	Anastrepha fraterculus (3|0.0003)	Bactrocera arecae (1|0.0006)	Amitermes meridionalis (1|0.0007)	Toxodera hauseri (3|0.0007)	Sarcophaga dux (4|0.0002)		Eomantis yunnanensis (8|0.0002)	Ceracris fasciata (2|0.0007)	Neolethaeus assamensis (4|0.0003)	Neopanorpa pulchra (6|0.0005)	Liriomyza bryoniae (3|0.0004)	Euripus nyctelius (3|0.0004)	Drosophila ananassae (5|0.0004)	Aeneolamia contigua (3|0.0007)	Cysteochila chiniana (4|0.0005)	Stegobium paniceum (5|0.0008)	Acosmetura nigrogeniculata (4|0.0005)	Muscina angustifrons (5|0.0005)
		Anthonomus rectirostris (6|0.0003)	Leptobelus gazella (4|0.0006)	Anthonomus rectirostris (3|0.0003)	Bactrocera minax (1|0.0006)	Anaphothrips obscurus (1|0.0007)	Alyscotermes kilimandjaricus (2|0.0005)	Sitona obsoletus (4|0.0002)		Ornebius fuscicerci (8|0.0002)	Chaetocnema pelagica (2|0.0007)	Psolodesmus mandarinus (4|0.0003)	Taeniopteryx ugola (6|0.0005)	Lucanus fortunei (3|0.0004)	Euspilotus scissus (3|0.0004)	Ceracris kiangsu (4|0.0003)	Apodemia mormo (3|0.0007)	Limnogonus hypoleucus (4|0.0005)	Acizzia uncatoides (4|0.0006)	Isoperla eximia (4|0.0005)	Phlaeoba tenebrosa (5|0.0005)
		Dinocras cephalotes (6|0.0003)	Megaselia scalaris (4|0.0006)	Drosophila mercatorum (3|0.0003)	Bactrocera ritsemai (1|0.0006)	Anastrangalia sequensi (1|0.0007)	Astalotermes murcus (2|0.0005)	Acanthaspis ruficeps (3|0.0002)		Chilo auricilius (7|0.0002)	Cicindela anchoralis (2|0.0007)	Bactrocera zonata (3|0.0002)	Zootermopsis nevadensis (6|0.0005)	Mastotermes darwiniensis (3|0.0004)	Hydrochus carinatus (3|0.0004)	Hoplistodera incisa (4|0.0003)	Arachnocampa flava (3|0.0007)	Macrohaltica subplicata (4|0.0005)	Aphis glycines (4|0.0006)	Macrotermes yunnanensis (4|0.0005)	Urostylis flavoannulata (5|0.0005)
		Hystrichopsylla weida (6|0.0003)	Pseudorhynchus acuminatus (4|0.0006)	Durgades nigropicta (3|0.0003)	Ceracris fasciata (1|0.0006)	Anopheles maculatus (1|0.0007)	Aulacophora lewisii (2|0.0005)	Anatis ocellata (3|0.0002)		Cryptopone sauteri (7|0.0002)	Clostera anachoreta (2|0.0007)	Biston suppressaria (3|0.0002)	Agramma hupehanum (5|0.0004)	Metrioptera bonneti (3|0.0004)	Nasutitermes lujae (3|0.0004)	Picromerus griseus (4|0.0003)	Brachyrhynchus hsiaoi (3|0.0007)	Paraona staudingeri (4|0.0005)	Bicellonychia lividipennis (4|0.0006)	Microhodotermes viator (4|0.0005)	Callitettix versicolor (4|0.0004)
		Monotoma quadricollis (6|0.0003)	Acmaeodera sp. NCS-2009 (3|0.0005)	Eurydema dominulus (3|0.0003)	Ceracris versicolor (1|0.0006)	Anopheles pristinus (1|0.0007)	Carcinocoris binghami (2|0.0005)	Appias remedios (3|0.0002)		Gasteruption parvicollarium (7|0.0002)	Colpocephalum griffoneae (2|0.0007)	Cephenemyia trompe (3|0.0002)	Bactrocera carambolae (5|0.0004)	Myrmecophilus manni (3|0.0004)	Neochauliodes bowringi (3|0.0004)	Acanthaspis cincticrus (3|0.0002)	Calliptamus italicus (3|0.0007)	Pedetontus silvestrii (4|0.0005)	Chrysochroa fulgidissima (4|0.0006)	Picromerus griseus (4|0.0005)	Campanulotes compar (4|0.0004)
		Nemopoda mamaevi (6|0.0003)	Acraea polis (3|0.0005)	Limnogonus intermedius (3|0.0003)	Ceratitis fasciventris (1|0.0006)	Anopheles striatus (1|0.0007)	Chauliognathus opacus (2|0.0005)	Astictopterus jama (3|0.0002)		Sphaeronemoura grandicauda (7|0.0002)	Conocephalus melaenus (2|0.0007)	Conocephalus melaenus (3|0.0002)	Conanalus pieli (5|0.0004)	Oxya hyla (3|0.0004)	Parafronurus youi (3|0.0004)	Camptonotus carolinensis (3|0.0002)	Carterocephalus silvicola (3|0.0007)	Petrobius brevistylis (4|0.0005)	Davidius lunatus (4|0.0006)	Pterostichus niger (4|0.0005)	Encyrtus infelix (4|0.0004)
		Pachycerina decemlineata (6|0.0003)	Anhangatermes macarthuri (3|0.0005)	Melamphaus faber (3|0.0003)	Chilo sacchariphagus (1|0.0006)	Aphelocheirus jendeki (1|0.0007)	Chilo auricilius (2|0.0005)	Callipogon relictus (3|0.0002)		Spodoptera exigua (7|0.0002)	Cyphoderris monstrosa (2|0.0007)	Cornitermes cumulans (3|0.0002)	Dasypogon diadema (5|0.0004)	Polypedilum vanderplanki (3|0.0004)	Simosyrphus grandicornis (3|0.0004)	Cheirotonus jansoni (3|0.0002)	Creontiades dilutus (3|0.0007)	Pontia daplidice (4|0.0005)	Dinorhynchus dybowskyi (4|0.0006)	Valentia hoffmanni (4|0.0005)	Hieroglyphus tonkinensis (4|0.0004)
		Parafronurus youi (6|0.0003)	Ceracris kiangsu (3|0.0005)	Neuroperla schedingi (3|0.0003)	Chrysomya bezziana (1|0.0006)	Apis dorsata (1|0.0007)	Conogethes punctiferalis (2|0.0005)	Corythucha marmorata (3|0.0002)		Anatis ocellata (6|0.0002)	Drosophila erecta (2|0.0007)	Dryops ernesti (3|0.0002)	Olidiana ritcheriina (5|0.0004)	Psolodesmus mandarinus (3|0.0004)	Anopheles darlingi (2|0.0002)	Dermestes tessellatocollis (3|0.0002)	Drosophila mauritiana (3|0.0007)	Prosopocoilus gracilis (4|0.0005)	Phymata americana (4|0.0006)	Anax imperator (3|0.0003)	Mantispa japonica (4|0.0004)
		Tipula cockerelliana (6|0.0003)	Ceutorhynchus obstrictus (3|0.0005)	Ornebius bimaculatus (3|0.0003)	Coptotermes suzhouensis (1|0.0006)	Apteroperla tikumana (1|0.0007)	Coptotermes formosanus (2|0.0005)	Ctenoplusia agnata (3|0.0002)		Apis cerana (6|0.0002)	Euhamitermes hamatus (2|0.0007)	Inquilinitermes inquilinus (3|0.0002)	Protaetia brevitarsis (5|0.0004)	Sitona obsoletus (3|0.0004)	Apis andreniformis (2|0.0002)	Dixella aestivalis (3|0.0002)	Ducetia japonica (3|0.0007)	Protonemura kohnoae (4|0.0005)	Valentia hoffmanni (4|0.0006)	Anthonomus rectirostris (3|0.0003)	Myrmica scabrinodis (4|0.0004)
		Xizicus fascipes (6|0.0003)	Chaetosoma scaritides (3|0.0005)	Peckia australis (3|0.0003)	Cosmoscarta dorsimacula (1|0.0006)	Aquatica lateralis (1|0.0007)	Cubitermes fulvus (2|0.0005)	Hypotermes makhamensis (3|0.0002)		Camponotus atrox (6|0.0002)	Eusthenes cupreus (2|0.0007)	Lethocerus indicus (3|0.0002)	Simulium maculatum (5|0.0004)	Sphinx morio (3|0.0004)	Argopistes tsekooni (2|0.0002)	Drosophila littoralis (3|0.0002)	Euchorthippus unicolor (3|0.0007)	Ricania speculum (4|0.0005)	Xenophyes cascus (4|0.0006)	Byturus ochraceus (3|0.0003)	Ornebius bimaculatus (4|0.0004)
		Acraea serena (5|0.0002)	Diabolocatantops pinguis (3|0.0005)	Usechus lacerta (3|0.0003)	Davidina armandi (1|0.0006)	Archichauliodes deceptor (1|0.0007)	Dermestes maculatus (2|0.0005)	Parochlus steinenii (3|0.0002)		Inflata indica (6|0.0002)	Gasterophilus intestinalis (2|0.0007)	Limnephilus decipiens (3|0.0002)	Anastrepha fraterculus (4|0.0003)	Trioza remota (3|0.0004)	Bactrocera arecae (2|0.0002)	Drosophila mercatorum (3|0.0002)	Limnogonus intermedius (3|0.0007)	Tribolium audax (4|0.0005)	Acraea zetes (3|0.0005)	Chironomus tepperi (3|0.0003)	Prosopocoilus gracilis (4|0.0004)
		Apis andreniformis (5|0.0002)	Euryusa optabilis (3|0.0005)	Zichya baranovi (3|0.0003)	Decma fissa (1|0.0006)	Atrocalopteryx atrata (1|0.0007)	Diclidophlebia paucipunctata (2|0.0005)	Pelecotoma fennica (3|0.0002)		Menida violacea (6|0.0002)	Gromphadorhina portentosa (2|0.0007)	Loxoblemmus equestris (3|0.0002)	Aphelocheirus jendeki (4|0.0003)	Acleris fimbriana (2|0.0003)	Blattella bisignata (2|0.0002)	Gasterophilus nasalis (3|0.0002)	Macrotermes vitrialatus (3|0.0007)	Zeugodacus cucurbitae (4|0.0005)	Anopheles triannulatus (3|0.0005)	Conanalus pieli (3|0.0003)	Rhynocoris incertis (4|0.0004)
		Haematobia irritans (5|0.0002)	Gasterophilus intestinalis (3|0.0005)	Acosmetura nigrogeniculata (2|0.0002)	Dendrolimus superans (1|0.0006)	Blastopsylla occidentalis (1|0.0007)	Drosophila subobscura (2|0.0005)	Reduvius tenebrosus (3|0.0002)		Pseudocosmetura anjiensis (6|0.0002)	Gynaephora jiuzhiensis (2|0.0007)	Luciola curtithorax (3|0.0002)	Apilitermes longiceps (4|0.0003)	Acraea vestalis (2|0.0003)	Callipogon relictus (2|0.0002)	Hycleus marcipoli (3|0.0002)	Mesonemoura tritaenia (3|0.0007)	Amblythyreus gestroi (3|0.0004)	Bactrocera arecae (3|0.0005)	Ctenoptilum vasava (3|0.0003)	Sibylla pretiosa (4|0.0004)
		Megopis sinica (5|0.0002)	Gasterophilus nasalis (3|0.0005)	Acraea parrhasia (2|0.0002)	Dermestes coarctatus (1|0.0006)	Brachythemis contaminata (1|0.0007)	Epicauta aptera (2|0.0005)	Schizaphis graminum (3|0.0002)		Thyridosmylus langii (6|0.0002)	Heteropsylla cubana (2|0.0007)	Myllocerinus aurolineatus (3|0.0002)	Aradus compar (4|0.0003)	Agriosphodrus dohrni (2|0.0003)	Cardiodactylus muiri (2|0.0002)	Isoperla eximia (3|0.0002)	Neptis alwina (3|0.0007)	Anaxandra taurina (3|0.0004)	Batracomorphus lateprocessus (3|0.0005)	Culex usquatissimus (3|0.0003)	Simosyrphus grandicornis (4|0.0004)
		Oxysarcodexia thornax (5|0.0002)	Japanagallia spinosa (3|0.0005)	Adrisa magna (2|0.0002)	Dermestes frischii (1|0.0006)	Cacopsylla coccinea (1|0.0007)	Eurygaster testudinaria (2|0.0005)	Acisoma panorpoides (2|0.0001)		Xenogryllus marmoratus (6|0.0002)	Hierodula patellifera (2|0.0007)	Neomaskellia andropogonis (3|0.0002)	Bactrocera tsuneonis (4|0.0003)	Agrotis segetum (2|0.0003)	Caryanda elegans (2|0.0002)	Mantis religiosa (3|0.0002)	Pseudophyllus titan (3|0.0007)	Anisandrus dispar (3|0.0004)	Cryptopone sauteri (3|0.0005)	Diaphorina lycii (3|0.0003)	Spiniphilus spinicornis (4|0.0004)
		Rhinoestrus usbekistanicus (5|0.0002)	Lethocerus indicus (3|0.0005)	Alyscotermes kilimandjaricus (2|0.0002)	Dianemobius fascipes (1|0.0006)	Campanulotes compar (1|0.0007)	Extatosoma tiaratum (2|0.0005)	Acraea poggei (2|0.0001)		Anthonomus rectirostris (5|0.0001)	Idgia oculata (2|0.0007)	Notonecta chinensis (3|0.0002)	Bittacus strigosus (4|0.0003)	Anopheles arabiensis (2|0.0003)	Chrysomya bezziana (2|0.0002)	Ninguta schrenckii (3|0.0002)	Simulium variegatum (3|0.0007)	Anoplocnemis curvipes (3|0.0004)	Cryptotermes declivis (3|0.0005)	Dixella aestivalis (3|0.0003)	Abrus expansivus (3|0.0003)
		Amphinemura yao (4|0.0002)	Lytta caraganae (3|0.0005)	Amphinemura longispina (2|0.0002)	Diaphanes mendax (1|0.0006)	Carcinocoris binghami (1|0.0007)	Gasterophilus nasalis (2|0.0005)	Adelphocoris fasciaticollis (2|0.0001)		Bactrocera umbrosa (5|0.0001)	Isonychia kiangsinensis (2|0.0007)	Patawatermes nigripunctatus (3|0.0002)	Dysdercus evanescens (4|0.0003)	Anopheles farauti No. 4 (2|0.0003)	Cloresmus pulchellus (2|0.0002)	Rhinoestrus usbekistanicus (3|0.0002)	Sinopodisma wulingshanensis (3|0.0007)	Archipsocus nomas (3|0.0004)	Dianemobius furumagiensis (3|0.0005)	Durgades nigropicta (3|0.0003)	Aciculitermes maymyoensis (3|0.0003)
		Apodemia mormo (4|0.0002)	Macroxyela ferruginea (3|0.0005)	Aporia hippia (2|0.0002)	Dictyla platyoma (1|0.0006)	Cavitermes tuberosus (1|0.0007)	Gonopsis affinis (2|0.0005)	Aristobia reticulator (2|0.0001)		Brontostoma colossus (5|0.0001)	Issoria lathonia (2|0.0007)	Psylla alni (3|0.0002)	Isonychia kiangsinensis (4|0.0003)	Anopheles gilesi (2|0.0003)	Culex nigripalpus (2|0.0002)	Tenebrio obscurus (3|0.0002)	Sphaerotermes sphaerothorax (3|0.0007)	Brachyrhynchus hsiaoi (3|0.0004)	Dolichovespula panda (3|0.0005)	Eurema blanda (3|0.0003)	Acleris fimbriana (3|0.0003)
		Chrysomya bezziana (4|0.0002)	Mindarus keteleerifoliae (3|0.0005)	Aristobia reticulator (2|0.0002)	Diorhabda carinata (1|0.0006)	Cazira horvathi (1|0.0007)	Henicus brevimucronatus (2|0.0005)	Athyma kanwa (2|0.0001)		Callipogon relictus (5|0.0001)	Laodelphax striatellus (2|0.0007)	Rhinotermes hispidus (3|0.0002)	Limonius californicus (4|0.0003)	Aphaena amabilis (2|0.0003)	Cydistomyia duplonotata (2|0.0002)	Xenogryllus marmoratus (3|0.0002)	Styloperla spinicercia (3|0.0007)	Capnia zijinshana (3|0.0004)	Dryocoetes villosus (3|0.0005)	Eusthenes cupreus (3|0.0003)	Acosmetura nigrogeniculata (3|0.0003)
		Coreana raphaelis (4|0.0002)	Nerthra indica (3|0.0005)	Blaptica dubia (2|0.0002)	Dorypteryx domestica (1|0.0006)	Ceruchus minor (1|0.0007)	Homalodisca vitripennis (2|0.0005)	Bombus ignitus (2|0.0001)		Chauliognathus opacus (5|0.0001)	Leptoglossus membranaceus (2|0.0007)	Siphlonurus immanis (3|0.0002)	Periplaneta brunnea (4|0.0003)	Bactrocera latifrons (2|0.0003)	Diadegma semiclausum (2|0.0002)	Abrus expansivus (2|0.0002)	Acraea perenna (2|0.0005)	Cardiodactylus muiri (3|0.0004)	Encyrtus infelix (3|0.0005)	Incoltorrida madagassica (3|0.0003)	Aedes albopictus (3|0.0003)
		Dianemobius furumagiensis (4|0.0002)	Olidiana ritcheriina (3|0.0005)	Chrysomya bezziana (2|0.0002)	Ectropis obliqua (1|0.0006)	Cheumatopsyche brevilineata (1|0.0007)	Hycleus phaleratus (2|0.0005)	Bulbitermes laticephalus (2|0.0001)		Diamesus osculans (5|0.0001)	Limnephilus hyalinus (2|0.0007)	Sphodromantis lineola (3|0.0002)	Xylosandrus germanus (4|0.0003)	Bactrocera limbifera (2|0.0003)	Dorcus ursulus (2|0.0002)	Acanthaspis ruficeps (2|0.0002)	Adelpha ethelda (2|0.0005)	Challia fletcheri (3|0.0004)	Euphaea formosa (3|0.0005)	Lytta caraganae (3|0.0003)	Atrocalopteryx atrata (3|0.0003)
		Drosophila suzukii (4|0.0002)	Oxya japonica (3|0.0005)	Coptotermes heimi (2|0.0002)	Embiratermes neotenicus (1|0.0006)	Chilo auricilius (1|0.0007)	Hydropsyche orris (2|0.0005)	Calophya californica (2|0.0001)		Epicauta tibialis (5|0.0001)	Limnogonus hypoleucus (2|0.0007)	Tremex columba (3|0.0002)	Acanthoscelides obtectus (3|0.0002)	Bittacus strigosus (2|0.0003)	Ellipes minuta (2|0.0002)	Acanthoscelides obtectus (2|0.0002)	Agramma hupehanum (2|0.0005)	Chrysoperla externa (3|0.0004)	Gampsocleis gratiosa (3|0.0005)	Macromia daimoji (3|0.0003)	Blastopsylla occidentalis (3|0.0003)
		Entoria okinawaensis (4|0.0002)	Parasarpa zayla (3|0.0005)	Cyclopelta parva (2|0.0002)	Ephestia elutella (1|0.0006)	Cimex lectularius (1|0.0007)	Isognathotermes ugandensis (2|0.0005)	Camponotus concavus (2|0.0001)		Ganisa cyanogrisea (5|0.0001)	Lipotactes tripyrga (2|0.0007)	Trichophthalma punctata (3|0.0002)	Aiolopus thalassinus (3|0.0002)	Brachymna tenuis (2|0.0003)	Euscopus rufipes (2|0.0002)	Aegorhinus superciliosus (2|0.0002)	Amara communis (2|0.0005)	Creontiades dilutus (3|0.0004)	Hylastes attenuatus (3|0.0005)	Mecopoda elongata (3|0.0003)	Bombus waltoni (3|0.0003)
		Erthesina fullo (4|0.0002)	Phyllomimus sinicus (3|0.0005)	Diamesus osculans (2|0.0002)	Eucryptorrhynchus brandti (1|0.0006)	Conanalus pieli (1|0.0007)	Neuronema laminatum (2|0.0005)	Changeondelphax velitchkovskyi (2|0.0001)		Gigantometra gigas (5|0.0001)	Lithidiopsis carinatus (2|0.0007)	Xyleus modestus (3|0.0002)	Anopheles maculatus (3|0.0002)	Brontostoma colossus (2|0.0003)	Homalodisca vitripennis (2|0.0002)	Alcidodes juglans (2|0.0002)	Anopheles pseudotibiamaculatus (2|0.0005)	Enithares tibialis (3|0.0004)	Jankowskia athleta (3|0.0005)	Nasutitermes graveolus (3|0.0003)	Cheirotonus jansoni (3|0.0003)
		Hackeriella veitchi (4|0.0002)	Pielomastax zhengi (3|0.0005)	Dixella aestivalis (2|0.0002)	Eurydema maracandica (1|0.0006)	Conocephalus maculatus (1|0.0007)	Pantoporia hordonia (2|0.0005)	Comicus campestris (2|0.0001)		Glenea cantor (5|0.0001)	Megopis sinica (2|0.0007)	Adelpha ethelda (2|0.0001)	Anopheles melas (3|0.0002)	Challia fletcheri (2|0.0003)	Inara alboguttata (2|0.0002)	Amantis nawai (2|0.0002)	Anoplophora chinensis (2|0.0005)	Entoria okinawaensis (3|0.0004)	Melamphaus faber (3|0.0005)	Neochauliodes punctatolosus (3|0.0003)	Conanalus pieli (3|0.0003)
		Lamproptera meges (4|0.0002)	Rhodnius pictipes (3|0.0005)	Dorcus hansi (2|0.0002)	Frankliniella occidentalis (1|0.0006)	Copris tripartitus (1|0.0007)	Parum colligata (2|0.0005)	Compsorhipis davidiana (2|0.0001)		Japanagallia spinosa (5|0.0001)	Meloimorpha japonica (2|0.0007)	Aiolocaria hexaspilota (2|0.0001)	Atrocalopteryx atrata (3|0.0002)	Conanalus pieli (2|0.0003)	Laodelphax striatellus (2|0.0002)	Anastrepha fraterculus (2|0.0002)	Apteroperla tikumana (2|0.0005)	Ephestia kuehniella (3|0.0004)	Mesonemoura tritaenia (3|0.0005)	Panorpa debilis (3|0.0003)	Crioceris duodecimpunctata (3|0.0003)
		Macroscytus gibbulus (4|0.0002)	Scoparipes salvazai (3|0.0005)	Elophila interruptalis (2|0.0002)	Gasterophilus intestinalis (1|0.0006)	Coptotermes sepangensis (1|0.0007)	Phlaeoba albonema (2|0.0005)	Coptosoma bifaria (2|0.0001)		Libiocoris heissi (5|0.0001)	Nasutitermes similis (2|0.0007)	Amara communis (2|0.0001)	Biston perclara (3|0.0002)	Cyphoderris monstrosa (2|0.0003)	Limonia phragmitidis (2|0.0002)	Arachnocampa flava (2|0.0002)	Bactrocera arecae (2|0.0005)	Euphaea yayeyamana (3|0.0004)	Myrmica scabrinodis (3|0.0005)	Paramacrosteles nigromaculatus (3|0.0003)	Cryptopone sauteri (3|0.0003)
		Muscina stabulans (4|0.0002)	Termes rostratus (3|0.0005)	Epicauta chinensis (2|0.0002)	Hackeriella veitchi (1|0.0006)	Cornitermes cumulans (1|0.0007)	Polyura arja (2|0.0005)	Cosmoscarta bispecularis (2|0.0001)		Myrmica scabrinodis (5|0.0001)	Oecanthus sinensis (2|0.0007)	Anastrangalia sequensi (2|0.0001)	Brachymna tenuis (3|0.0002)	Davidina armandi (2|0.0003)	Lipotactes tripyrga (2|0.0002)	Bombus waltoni (2|0.0002)	Bactrocera dorsalis (2|0.0005)	Gastrolina thoracica (3|0.0004)	Nasutitermes macrocephalus (3|0.0005)	Polionemobius taprobanensis (3|0.0003)	Culex tritaeniorhynchus (3|0.0003)
		Nabis apicalis (4|0.0002)	Velutinodorcus velutinus (3|0.0005)	Euborellia arcanum (2|0.0002)	Haematobia irritans (1|0.0006)	Cryptopone sauteri (1|0.0007)	Protermes prorepens (2|0.0005)	Cotesia vestalis (2|0.0001)		Pelecotoma fennica (5|0.0001)	Olophrum piceum (2|0.0007)	Anthonomus pomorum (2|0.0001)	Chloronia mirifica (3|0.0002)	Dixella aestivalis (2|0.0003)	Luciola cruciata (2|0.0002)	Bothriometopus macrocnemis (2|0.0002)	Bactrocera latifrons (2|0.0005)	Globitermes sulphureus (3|0.0004)	Neuroctenus parus (3|0.0005)	Pristomyrmex punctatus (3|0.0003)	Davidina armandi (3|0.0003)
		Neochauliodes bowringi (4|0.0002)	Acanthoscelides obtectus (2|0.0003)	Hermetia illucens (2|0.0002)	Helicoverpa punctigera (1|0.0006)	Cylindrotermes parvignathus (1|0.0007)	Pseudophyllus titan (2|0.0005)	Cryptocercus relictus (2|0.0001)		Protoplasa fitchii (5|0.0001)	Orussus occidentalis (2|0.0007)	Apteroperla tikumana (2|0.0001)	Creontiades dilutus (3|0.0002)	Dorcus hansi (2|0.0003)	Macrosteles quadrilineatus (2|0.0002)	Callispa bowringii (2|0.0002)	Barca bicolor (2|0.0005)	Hydropsyche orris (3|0.0004)	Paroster microsturtensis (3|0.0005)	Prosopocoilus confucius (3|0.0003)	Dorcus hansi (3|0.0003)
		Neohydatothrips samayunkur (4|0.0002)	Acraea egina (2|0.0003)	Hydrochus carinatus (2|0.0002)	Hemiodoecus leai (1|0.0006)	Davidina armandi (1|0.0007)	Pteranabropsis carnarius (2|0.0005)	Culicoides arakawae (2|0.0001)		Pteronarcys princeps (5|0.0001)	Oxya hyla (2|0.0007)	Archipsocus nomas (2|0.0001)	Dinocras cephalotes (3|0.0002)	Drosophila willistoni (2|0.0003)	Maurya qinlingensis (2|0.0002)	Capnia zijinshana (2|0.0002)	Bombus waltoni (2|0.0005)	Indonemoura jacobsoni (3|0.0004)	Peripolus nepalensis (3|0.0005)	Protonemura orbiculata (3|0.0003)	Dryocoetes villosus (3|0.0003)
		Neoneuromus tonkinensis (4|0.0002)	Aeschyntelus notatus (2|0.0003)	Hydromanicus wulaianus (2|0.0002)	Humphaplotropis culaishanensis (nomen nudum) (1|0.0006)	Delias hyparete (1|0.0007)	Rhagophthalmus giganteus (2|0.0005)	Deracantha onos (2|0.0001)		Sitophilus zeamais (5|0.0001)	Oxysarcodexia terminalis (2|0.0007)	Bactrocera ritsemai (2|0.0001)	Eustenogaster scitula (3|0.0002)	Eurygaster testudinaria (2|0.0003)	Muscina stabulans (2|0.0002)	Chrysomya putoria (2|0.0002)	Brachythemis contaminata (2|0.0005)	Laccotrephes robustus (3|0.0004)	Physemacris variolosa (3|0.0005)	Pteromalus puparum (3|0.0003)	Entylia carinata (3|0.0003)
		Phlaeoba tenebrosa (4|0.0002)	Anopheles lutzii (2|0.0003)	Hylastes brunneus (2|0.0002)	Hydrobasileus croceus (1|0.0006)	Dermatobia hominis (1|0.0007)	Rhyzopertha dominica (2|0.0005)	Diabrotica barberi (2|0.0001)		Abscondita anceyi (4|0.0001)	Parasarpa zulema (2|0.0007)	Bombyx huttoni (2|0.0001)	Gynaephora jiuzhiensis (3|0.0002)	Gorpis humeralis (2|0.0003)	Neohydatothrips samayunkur (2|0.0002)	Cydistomyia duplonotata (2|0.0002)	Callitettix versicolor (2|0.0005)	Lygus lineolaris (3|0.0004)	Pristomyrmex punctatus (3|0.0005)	Reticulitermes flaviceps (3|0.0003)	Gasteruption parvicollarium (3|0.0003)
		Pseudorhynchus acuminatus (4|0.0002)	Asiotmethis zacharjini (2|0.0003)	Hypsopygia regina (2|0.0002)	Hydromanicus wulaianus (1|0.0006)	Dermestes frischii (1|0.0007)	Sphenophorus sp. BYU-CO246 (2|0.0005)	Diclidophlebia paucipunctata (2|0.0001)		Acraea acerata (4|0.0001)	Pedetontus silvestrii (2|0.0007)	Brachythemis contaminata (2|0.0001)	Heliothis subflexa (3|0.0002)	Hackeriella veitchi (2|0.0003)	Neoneuromus tonkinensis (2|0.0002)	Diaphorina lycii (2|0.0002)	Carcinocoris binghami (2|0.0005)	Mekongiella kingdoni (3|0.0004)	Tribolium castaneum (3|0.0005)	Sibylla pretiosa (3|0.0003)	Gonopsis affinis (3|0.0003)
		Simosyrphus grandicornis (4|0.0002)	Bactericera cockerelli (2|0.0003)	Inquilinitermes inquilinus (2|0.0002)	Hylastes brunneus (1|0.0006)	Dermestes maculatus (1|0.0007)	Striacosta albicosta (2|0.0005)	Dolichoderus sibiricus (2|0.0001)		Amitermes obeuntis (4|0.0001)	Phaneroptera gracilis (2|0.0007)	Callimorpha dominula (2|0.0001)	Hydaropsis longirostris (3|0.0002)	Japanagallia spinosa (2|0.0003)	Nephotettix cincticeps (2|0.0002)	Dorysthenes paradoxus (2|0.0002)	Cazira horvathi (2|0.0005)	Napialus hunanensis (3|0.0004)	Velinus nodipes (3|0.0005)	Silvanus bidentatus (3|0.0003)	Gorpis humeralis (3|0.0003)
		Simulium aureohirtum (4|0.0002)	Bactrocera limbifera (2|0.0003)	Ischnura elegans (2|0.0002)	Ischnura pumilio (1|0.0006)	Diamphipnoa annulata (1|0.0007)	Tacola eulimene (2|0.0005)	Euborellia arcanum (2|0.0001)		Bicellonychia lividipennis (4|0.0001)	Philaenus spumarius (2|0.0007)	Campanulotes compar (2|0.0001)	Ideopsis similis (3|0.0002)	Japananus hyalinus (2|0.0003)	Orthetrum chrysis (2|0.0002)	Dryocoetes autographus (2|0.0002)	Chilo auricilius (2|0.0005)	Nomadacris japonica (3|0.0004)	Acanthaspis cincticrus (2|0.0003)	Solenopsis richteri (3|0.0003)	Hydropsyche orris (3|0.0003)
		Sitophilus zeamais (4|0.0002)	Bactrocera tsuneonis (2|0.0003)	Japanagallia spinosa (2|0.0002)	Laccotrephes robustus (1|0.0006)	Diaphanes nubilus (1|0.0007)	Xenophyes cascus (2|0.0005)	Euclimacia badia (2|0.0001)		Carcinochelis bannaensis (4|0.0001)	Protoplasa fitchii (2|0.0007)	Camptonotus carolinensis (2|0.0001)	Lamproptera curius (3|0.0002)	Leptaulax koreanus (2|0.0003)	Paracarsidara gigantea (2|0.0002)	Dysdercus decussatus (2|0.0002)	Colpocephalum griffoneae (2|0.0005)	Oncocephalus breviscutum (3|0.0004)	Aenasius arizonensis (2|0.0003)	Sphaeronemoura grandicauda (3|0.0003)	Leptaulax koreanus (3|0.0003)
		Tropidomantis tenera (4|0.0002)	Brachymna tenuis (2|0.0003)	Limbodessus palmulaoides (2|0.0002)	Lethe dura (1|0.0006)	Dindymus rubiginosus (1|0.0007)	Xyleus modestus (2|0.0005)	Frankliniella intonsa (2|0.0001)		Chauliops fallax (4|0.0001)	Pteronarcella badia (2|0.0007)	Capnia zijinshana (2|0.0001)	Neonemura barrosi (3|0.0002)	Limbodessus palmulaoides (2|0.0003)	Parthenos sylvia (2|0.0002)	Greenidea psidii (2|0.0002)	Coptotermes heimi (2|0.0005)	Papilio memnon (3|0.0004)	Agramma hupehanum (2|0.0003)	Taeniopteryx ugola (3|0.0003)	Leptoglossus membranaceus (3|0.0003)
		Xiphidiopsis gurneyi (4|0.0002)	Cacopsylla coccinea (2|0.0003)	Lucanus fortunei (2|0.0002)	Leucopitermes leucops (1|0.0006)	Dinocras cephalotes (1|0.0007)	Zele chlorophthalmus (2|0.0005)	Fruhstorferiola kulinga (2|0.0001)		Cryptocercus relictus (4|0.0001)	Roisinitermes ebogoensis (2|0.0007)	Carcinochelis bannaensis (2|0.0001)	Nepa hoffmanni (3|0.0002)	Limenitis elwesi (2|0.0003)	Protoplasa fitchii (2|0.0002)	Gryllotalpa pluvialis (2|0.0002)	Coptotermes sepangensis (2|0.0005)	Paracarsidara gigantea (3|0.0004)	Amphinemura longispina (2|0.0003)	Teinopalpus aureus (3|0.0003)	Limbodessus palmulaoides (3|0.0003)
		Abraxas suspecta (3|0.0001)	Carcinocoris binghami (2|0.0003)	Megacrania alpheus (2|0.0002)	Libythea celtis (1|0.0006)	Dnopherula yuanmowensis (1|0.0007)	Acroneuria hainana (1|0.0002)	Globitermes globosus (2|0.0001)		Dastarcus helophoroides (4|0.0001)	Ruspolia lineosa (2|0.0007)	Cervaphis quercus (2|0.0001)	Ognevia longipennis (3|0.0002)	Limnogonus intermedius (2|0.0003)	Psorophora saeva (2|0.0002)	Harpalus sinicus (2|0.0002)	Cryptopone sauteri (2|0.0005)	Pariaconus pele (3|0.0004)	Anisandrus dispar (2|0.0003)	Trypodendron domesticum (3|0.0003)	Liposcelis keleri (3|0.0003)
		Abrus expansivus (3|0.0001)	Ceruchus minor (2|0.0003)	Megopis sinica (2|0.0002)	Lygus pratensis (1|0.0006)	Dysdercus decussatus (1|0.0007)	Adelphocoris fasciaticollis (1|0.0002)	Graphosoma rubrolineatum (2|0.0001)		Dianemobius furumagiensis (4|0.0001)	Sitona obsoletus (2|0.0007)	Chilo auricilius (2|0.0001)	Oxya japonica (3|0.0002)	Megaselia scalaris (2|0.0003)	Rhinoestrus usbekistanicus (2|0.0002)	Helcystogramma macroscopa (2|0.0002)	Cyclopelta parva (2|0.0005)	Periplaneta australasiae (3|0.0004)	Anopheles darlingi (2|0.0003)	Abraxas suspecta (2|0.0002)	Lucanus fortunei (3|0.0003)
		Acraea kalinzu (3|0.0001)	Chloronia mirifica (2|0.0003)	Moduza lysanias (2|0.0002)	Macrognathotermes errator (1|0.0006)	Euborellia arcanum (1|0.0007)	Aenasius arizonensis (1|0.0002)	Heterodoxus macropus (2|0.0001)		Diaphanes mendax (4|0.0001)	Tenodera sinensis (2|0.0007)	Copris tripartitus (2|0.0001)	Parasarpa zayla (3|0.0002)	Micronecta sahlbergii (2|0.0003)	Rhombodera brachynota (2|0.0002)	Hydaropsis longirostris (2|0.0002)	Cyrtotrachelus buqueti (2|0.0005)	Phthonandria atrilineata (3|0.0004)	Anopheles intermedius (2|0.0003)	Acroneuria hainana (2|0.0002)	Megacopta cribraria (3|0.0003)
		Adelium sp. NCS-2009 (3|0.0001)	Chrysochroa fulgidissima (2|0.0003)	Notonecta montandoni (2|0.0002)	Mansonia amazonensis (1|0.0006)	Eumantispa harmandi (1|0.0007)	Aeneolamia contigua (1|0.0002)	Histia rhodope (2|0.0001)		Dictyla platyoma (4|0.0001)	Tetraphalerus bruchi (2|0.0007)	Coptotermes lacteus (2|0.0001)	Paroster macrosturtensis (3|0.0002)	Mimoides lysithous (2|0.0003)	Scoparipes salvazai (2|0.0002)	Hydrotaea spinigera (2|0.0002)	Delias hyparete (2|0.0005)	Pityophthorus pubescens (3|0.0004)	Apolygus lucorum (2|0.0003)	Aegorhinus superciliosus (2|0.0002)	Metasalis populi (3|0.0003)
		Adrisa magna (3|0.0001)	Chrysomya bezziana (2|0.0003)	Nymphes myrmeleonoides (2|0.0002)	Mecopoda elongata (1|0.0006)	Eupeodes corollae (1|0.0007)	Agnathotermes crassinasus (1|0.0002)	Homalodisca vitripennis (2|0.0001)		Eupolyphaga sinensis (4|0.0001)	Thrinchus schrenkii (2|0.0007)	Creobroter jiangxiensis (2|0.0001)	Patawatermes turricola (3|0.0002)	Nepa hoffmanni (2|0.0003)	Solenopsis geminata (2|0.0002)	Incoltorrida madagassica (2|0.0002)	Dinocras cephalotes (2|0.0005)	Platycnemis foliacea (3|0.0004)	Argopistes tsekooni (2|0.0003)	Aleurodicus dugesii (2|0.0002)	Microcerotermes nervosus (3|0.0003)
		Aegorhinus superciliosus (3|0.0001)	Creontiades dilutus (2|0.0003)	Oomorphoides metallicus (2|0.0002)	Mekongiella xizangensis (1|0.0006)	Eurydema qinlingensis (1|0.0007)	Agrilus planipennis (1|0.0002)	Ibalia leucospoides (2|0.0001)		Hystrichopsylla weida (4|0.0001)	Trigoniophthalmus alternatus (2|0.0007)	Crioceris duodecimpunctata (2|0.0001)	Rhodnius pictipes (3|0.0002)	Nerthra indica (2|0.0003)	Stimulopalpus japonicus (2|0.0002)	Japanagallia spinosa (2|0.0002)	Dysdercus decussatus (2|0.0005)	Pterolophia sp. ZJY-2019 (3|0.0004)	Asymmetricata circumdata (2|0.0003)	Allocarsidara bakeri (2|0.0002)	Necrophila americana (3|0.0003)
		Andrena chekiangensis (3|0.0001)	Diorhabda carinata (2|0.0003)	Oxypoda acuminata (2|0.0002)	Melanargia asiatica (1|0.0006)	Figulus binodulus (1|0.0007)	Amalotermes phaeocephalus (1|0.0002)	Isonychia kiangsinensis (2|0.0001)		Luciola cruciata (4|0.0001)	Xystrocera globosa (2|0.0007)	Cryptocercus kyebangensis (2|0.0001)	Sabethes belisarioi (3|0.0002)	Nyssomyia umbratilis (2|0.0003)	Taeniopteryx ugola (2|0.0002)	Junonia iphita (2|0.0002)	Empoasca onukii (2|0.0005)	Pteronarcella badia (3|0.0004)	Athalia proxima (2|0.0003)	Anisandrus dispar (2|0.0002)	Neuronema laminatum (3|0.0003)
		Anopheles galvaoi (3|0.0001)	Dorcus tenuihirsutus (2|0.0003)	Panstrongylus rufotuberculatus (2|0.0002)	Micadina phluctainoides (1|0.0006)	Filchnerella beicki (1|0.0007)	Amphigerontia montivaga (1|0.0002)	Leptoglossus membranaceus (2|0.0001)		Macrosteles quadrimaculatus (4|0.0001)	Abscondita anceyi (1|0.0003)	Curculio davidi (2|0.0001)	Sclerotia substriata (3|0.0002)	Orthetrum sabina (2|0.0003)	Tropidomantis tenera (2|0.0002)	Libiocoris heissi (2|0.0002)	Eusthenes cupreus (2|0.0005)	Ramulus hainanense (3|0.0004)	Atlantitermes oculatissimus (2|0.0003)	Anopheles argyritarsis (2|0.0002)	Ophraella communa (3|0.0003)
		Anthonomus eugenii (3|0.0001)	Dorysthenes paradoxus (2|0.0003)	Papilio rex (2|0.0002)	Nasutitermes latifrons (1|0.0006)	Filchnerella helanshanensis (1|0.0007)	Angaracris rhodopa (1|0.0002)	Limenitis elwesi (2|0.0001)		Oecanthus sinensis (4|0.0001)	Acanthaspis ruficeps (1|0.0003)	Deracantha onos (2|0.0001)	Sogatella furcifera (3|0.0002)	Palesisa nudioculata (2|0.0003)	Vesta saturnalis (2|0.0002)	Limnogonus poissoni (2|0.0002)	Extatosoma tiaratum (2|0.0005)	Tenebrio obscurus (3|0.0004)	Bactrocera latifrons (2|0.0003)	Anopheles evansae (2|0.0002)	Orthetrum sabina (3|0.0003)
		Anthonomus pomorum (3|0.0001)	Gynaephora jiuzhiensis (2|0.0003)	Paracarsidara gigantea (2|0.0002)	Nemoura nankinensis (1|0.0006)	Gastrolina thoracica (1|0.0007)	Anopheles nr. costai SP02_17_3 (1|0.0002)	Lygus pratensis (2|0.0001)		Paracladura trichoptera (4|0.0001)	Acanthoscelides obtectus (1|0.0003)	Diamesus osculans (2|0.0001)	Tuberculitermes bycanistes (3|0.0002)	Paracarsidara gigantea (2|0.0003)	Vincenzellus ruficollis (2|0.0002)	Lycorma delicatula (2|0.0002)	Foraminitermes rhinoceros (2|0.0005)	Thoracotermes macrothorax (3|0.0004)	Bactrocera umbrosa (2|0.0003)	Apodemia mormo (2|0.0002)	Paphnutius ruficeps (3|0.0003)
		Apatura ilia (3|0.0001)	Gyrostigma rhinocerontis (2|0.0003)	Parantica aglea (2|0.0002)	Olophrum piceum (1|0.0006)	Gigantometra gigas (1|0.0007)	Anthonomus eugenii (1|0.0002)	Mayetiola destructor (2|0.0001)		Peripolus nepalensis (4|0.0001)	Acraea kalinzu (1|0.0003)	Dolichoderus sibiricus (2|0.0001)	Ulomoides dermestoides (3|0.0002)	Paratrioza sinica (2|0.0003)	Xenogryllus marmoratus (2|0.0002)	Macrosteles quadrimaculatus (2|0.0002)	Gasterophilus intestinalis (2|0.0005)	Trioza urticae (3|0.0004)	Baltia butleri (2|0.0003)	Aporia intercostata (2|0.0002)	Paroster macrosturtensis (3|0.0003)
		Changeondelphax velitchkovskyi (3|0.0001)	Haplothrips aculeatus (2|0.0003)	Peregrinus maidis (2|0.0002)	Ornebius fuscicerci (1|0.0006)	Gomphocerus sibiricus (1|0.0007)	Anthonomus pomorum (1|0.0002)	Melaphis rhois (2|0.0001)		Phymata americana (4|0.0001)	Acraea vestalis (1|0.0003)	Dorysthenes paradoxus (2|0.0001)	Urochela quadrinotata (3|0.0002)	Periplaneta australasiae (2|0.0003)	Xenophyes cascus (2|0.0002)	Nasutitermes longirostris (2|0.0002)	Gastrolina thoracica (2|0.0005)	Vespula flaviceps (3|0.0004)	Bemisia afer (2|0.0003)	Araujotermes parvellus (2|0.0002)	Peirates arcuatus (3|0.0003)
		Chrysomya pinguis (3|0.0001)	Hasora vitta (2|0.0003)	Periplaneta australasiae (2|0.0002)	Orthotermes depressifrons (1|0.0006)	Grapholita dimorpha (1|0.0007)	Anthonomus rectirostris (1|0.0002)	Menida violacea (2|0.0001)		Rhadinosa nigrocyanea (4|0.0001)	Adelium sp. NCS-2009 (1|0.0003)	Drabescoides nuchalis (2|0.0001)	Acmaeodera sp. NCS-2009 (2|0.0002)	Peripolus nepalensis (2|0.0003)	Abrus expansivus (1|0.0001)	Notonecta chinensis (2|0.0002)	Gryllotalpa unispina (2|0.0005)	Abrus expansivus (2|0.0002)	Biston perclara (2|0.0003)	Asbolus verrucosus (2|0.0002)	Petrobius brevistylis (3|0.0003)
		Curculio davidi (3|0.0001)	Hydromanicus wulaianus (2|0.0003)	Phryganogryllacris xiai (2|0.0002)	Orussus occidentalis (1|0.0006)	Graphosoma rubrolineatum (1|0.0007)	Anthonomus rubi (1|0.0002)	Microcerotermes serrula (2|0.0001)		Scirtothrips dorsalis (4|0.0001)	Aegorhinus superciliosus (1|0.0003)	Dryocoetes autographus (2|0.0001)	Acraea pharsalus (2|0.0002)	Sinochlora szechwanensis (2|0.0003)	Acisoma panorpoides (1|0.0001)	Orientotermes emersoni (2|0.0002)	Heteropsylla cubana (2|0.0005)	Acraea kalinzu (2|0.0002)	Bombus waltoni (2|0.0003)	Aspidytes niobe (2|0.0002)	Pseudomictis brevicornis (3|0.0003)
		Darthula hardwickii (3|0.0001)	Hydropsyche simulans (2|0.0003)	Physopelta slanbuschii (2|0.0002)	Oxypoda acuminata (1|0.0006)	Hermetia illucens (1|0.0007)	Aristobia reticulator (1|0.0002)	Monolepta quadriguttata (2|0.0001)		Stenopelmatus fuscus (4|0.0001)	Aiolocaria hexaspilota (1|0.0003)	Epicauta chinensis (2|0.0001)	Acraea polis (2|0.0002)	Suwallia teleckojensis (2|0.0003)	Acraea issoria (1|0.0001)	Ornithoptera richmondia (2|0.0002)	Hierodula patellifera (2|0.0005)	Aenasius arizonensis (2|0.0002)	Brachyrhynchus hsiaoi (2|0.0003)	Atractomorpha sinensis (2|0.0002)	Sarcophaga melanura (3|0.0003)
		Diaphorina lycii (3|0.0001)	Lanthanaphalara mira (2|0.0003)	Platypus contaminatus (2|0.0002)	Parafronurus youi (1|0.0006)	Hierodula formosana (1|0.0007)	Athalia proxima (1|0.0002)	Mordella atrata (2|0.0001)		Stenopirates sp. HL-2011 (4|0.0001)	Alcidodes juglans (1|0.0003)	Episyrphus balteatus (2|0.0001)	Agasicles hygrophila (2|0.0002)	Trigonidium sjostedti (2|0.0003)	Acraea serena (1|0.0001)	Panorpa debilis (2|0.0002)	Homalodisca vitripennis (2|0.0005)	Aeschyntelus notatus (2|0.0002)	Brachythemis contaminata (2|0.0003)	Bemisia afer (2|0.0002)	Stegobium paniceum (3|0.0003)
		Drabescoides nuchalis (3|0.0001)	Laodelphax striatellus (2|0.0003)	Reticulitermes lucifugus (2|0.0002)	Periplaneta brunnea (1|0.0006)	Hierodula patellifera (1|0.0007)	Athetis lepigone (1|0.0002)	Myllocerinus aurolineatus (2|0.0001)		Vespa orientalis (4|0.0001)	Altica cirsicola (1|0.0003)	Eucinetus haemorrhoidalis (2|0.0001)	Andrena chekiangensis (2|0.0002)	Urostylis flavoannulata (2|0.0003)	Acroneuria hainana (1|0.0001)	Peckia australis (2|0.0002)	Humutermes krishnai (2|0.0005)	Allocarsidara bakeri (2|0.0002)	Callipogon relictus (2|0.0003)	Choristoneura rosaceana (2|0.0002)	Velarifictorus hemelytrus (3|0.0003)
		Freysuila caesalpiniae (3|0.0001)	Leptocentrus albolineatus (2|0.0003)	Risoba prominens (2|0.0002)	Phatnoma laciniatum (1|0.0006)	Hospitalitermes medioflavus (1|0.0007)	Atrocalopteryx melli (1|0.0002)	Neomaskellia andropogonis (2|0.0001)		Vespula flaviceps (4|0.0001)	Amitermes dentatus (1|0.0003)	Ganisa cyanogrisea (2|0.0001)	Angaracris rhodopa (2|0.0002)	Abax parallelepipedus (1|0.0001)	Adelium sp. NCS-2009 (1|0.0001)	Pedetontus silvestrii (2|0.0002)	Hydatophylax nigrovittatus (2|0.0005)	Amata formosae (2|0.0002)	Camponotus atrox (2|0.0003)	Chrysochroa fulgidissima (2|0.0002)	Acmaeodera sp. NCS-2009 (2|0.0002)
		Hydropsyche simulans (3|0.0001)	Limbodessus palmulaoides (2|0.0003)	Roisinitermes ebogoensis (2|0.0002)	Phymata americana (1|0.0006)	Hydrobasileus croceus (1|0.0007)	Bactrocera ritsemai (1|0.0002)	Neope pulaha (2|0.0001)			Amphizoa insolens (1|0.0003)	Gasteruption parvicollarium (2|0.0001)	Anoplophora glabripennis (2|0.0002)	Acanthaspis cincticrus (1|0.0001)	Adrisa magna (1|0.0001)	Phymata americana (2|0.0002)	Hydropsyche simulans (2|0.0005)	Amphinemura longispina (2|0.0002)	Cantao ocellatus (2|0.0003)	Clostera anachoreta (2|0.0002)	Acraea serena (2|0.0002)
		Jugositermes tuberculatus (3|0.0001)	Luciola curtithorax (2|0.0003)	Rutilia goerlingiana (2|0.0002)	Placosternum urus (1|0.0006)	Hydropsyche simulans (1|0.0007)	Bactrocera tsuneonis (1|0.0002)	Notonecta montandoni (2|0.0001)			Anabrus simplex (1|0.0003)	Gigantometra gigas (2|0.0001)	Anoplotermes parvus (2|0.0002)	Acidnotermes praus (1|0.0001)	Agrotis segetum (1|0.0001)	Prismognathus prossi (2|0.0002)	Hylastes attenuatus (2|0.0005)	Anhangatermes macarthuri (2|0.0002)	Coatitermes kartaboensis (2|0.0003)	Cyclorhipidion bodoanus (2|0.0002)	Alloeorhynchus bakeri (2|0.0002)
		Leptaulax koreanus (3|0.0001)	Macrogyrus oblongus (2|0.0003)	Simosyrphus grandicornis (2|0.0002)	Potanthus flavus (1|0.0006)	Hylastes attenuatus (1|0.0007)	Bemisia afer (1|0.0002)	Olidiana ritcheriina (2|0.0001)			Anatis ocellata (1|0.0003)	Greenidea psidii (2|0.0001)	Bactrocera biguttula (2|0.0002)	Acmaeodera sp. NCS-2009 (1|0.0001)	Anastrepha fraterculus (1|0.0001)	Proboscitermes tubuliferus (2|0.0002)	Hylobitelus xiaoi (2|0.0005)	Anopheles parvus (2|0.0002)	Creobroter gemmatus (2|0.0003)	Cysteochila chiniana (2|0.0002)	Alulatettix yunnanensis (2|0.0002)
		Lipotactes tripyrga (3|0.0001)	Manticora tibialis (2|0.0003)	Sinochlora szechwanensis (2|0.0002)	Prionoglaris stygia (1|0.0006)	Ischnura pumilio (1|0.0007)	Bicellonychia lividipennis (1|0.0002)	Orius sauteri (2|0.0001)			Anax imperator (1|0.0003)	Haemagogus janthinomys (2|0.0001)	Calliphora chinghaiensis (2|0.0002)	Aegosoma sinicum (1|0.0001)	Anax imperator (1|0.0001)	Pseudotmethis rubimarginis (2|0.0002)	Liposcelis decolor (2|0.0005)	Antheraea assamensis (2|0.0002)	Curculio davidi (2|0.0003)	Dermestes tessellatocollis (2|0.0002)	Aneurus similis (2|0.0002)
		Manticora tibialis (3|0.0001)	Melophagus ovinus (2|0.0003)	Tessaratoma papillosa (2|0.0002)	Prosopocoilus confucius (1|0.0006)	Japanagallia spinosa (1|0.0007)	Blattella germanica (1|0.0002)	Panchlora nivea (2|0.0001)			Anaxandra taurina (1|0.0003)	Henosepilachna vigintioctopunctata (2|0.0001)	Carcinocoris binghami (2|0.0002)	Agramma hupehanum (1|0.0001)	Anopheles braziliensis (1|0.0001)	Pteroptyx maipo (2|0.0002)	Liposcelis paeta (2|0.0005)	Aquatica lateralis (2|0.0002)	Dermestes frischii (2|0.0003)	Diabrotica barberi (2|0.0002)	Anopheles atroparvus (2|0.0002)
		Myrmeleon immanis (3|0.0001)	Nemorilla maculosa (2|0.0003)	Trigomphus carus (2|0.0002)	Protaetia brevitarsis (1|0.0006)	Jellisonia amadoi (1|0.0007)	Bulbitermes singaporiensis (1|0.0002)	Panorpa debilis (2|0.0001)			Anhangatermes macarthuri (1|0.0003)	Homotoma ficus (2|0.0001)	Ceratophyllus wui (2|0.0002)	Allocarsidara bakeri (1|0.0001)	Anopheles christyi (1|0.0001)	Rondotia menciana (2|0.0002)	Livia junci (2|0.0005)	Aquatica wuhana (2|0.0002)	Dianemobius fascipes (2|0.0003)	Diadegma semiclausum (2|0.0002)	Anopheles culicifacies B (2|0.0002)
		Neostylopyga rhombifolia (3|0.0001)	Neocapritermes taracua (2|0.0003)	Trypodendron signatum (2|0.0002)	Protegira songi (1|0.0006)	Junonia iphita (1|0.0007)	Burara striata (1|0.0002)	Parapoynx crisonalis (2|0.0001)			Anopheles christyi (1|0.0003)	Hylastes brunneus (2|0.0001)	Cestrotus liui (2|0.0002)	Alyscotermes kilimandjaricus (1|0.0001)	Anopheles homunculus (1|0.0001)	Ruidocollaris obscura (2|0.0002)	Lobesia botrana (2|0.0005)	Argopistes tsekooni (2|0.0002)	Ectomomyrmex javanus (2|0.0003)	Diclidophlebia paucipunctata (2|0.0002)	Anopheles parvus (2|0.0002)
		Nephotettix cincticeps (3|0.0001)	Odontotermes hainanensis (2|0.0003)	Wasmannia auropunctata (2|0.0002)	Pseudacysta perseae (1|0.0006)	Laccotrephes robustus (1|0.0007)	Callicerus obscurus (1|0.0002)	Pedetontus silvestrii (2|0.0001)			Anopheles farauti No. 4 (1|0.0003)	Inara alboguttata (2|0.0001)	Chaetosoma scaritides (2|0.0002)	Amphizoa insolens (1|0.0001)	Anopheles minor (1|0.0001)	Samia ricini (2|0.0002)	Macrodorcas seguyi (2|0.0005)	Argynnis sagana (2|0.0002)	Eupeodes corollae (2|0.0003)	Dindymus rubiginosus (2|0.0002)	Antilochus coquebertii (2|0.0002)
		Notopteryx soror (3|0.0001)	Oedaleus infernalis (2|0.0003)		Pseudolestes mirabilis (1|0.0006)	Leptoglossus membranaceus (1|0.0007)	Callipogon relictus (1|0.0002)	Pelecinus polyturator (2|0.0001)			Anopheles oryzalimnetes (1|0.0003)	Ips sexdentatus (2|0.0001)	Chrysochroa fulgidissima (2|0.0002)	Anaxandra taurina (1|0.0001)	Anoplotermes parvus (1|0.0001)	Spaniocelyphus pilosus (2|0.0002)	Macrosteles quadrimaculatus (2|0.0005)	Arytainilla spartiophila (2|0.0002)	Euscopus rufipes (2|0.0003)	Dorypteryx domestica (2|0.0002)	Antilochus russus (2|0.0002)
		Panstrongylus rufotuberculatus (3|0.0001)	Orthotomicus laricis (2|0.0003)		Pseudomictis brevicornis (1|0.0006)	Limenitis camilla (1|0.0007)	Carabus granulatus (1|0.0002)	Peregrinus maidis (2|0.0001)			Anopheles pristinus (1|0.0003)	Laccotrephes robustus (2|0.0001)	Chrysoperla externa (2|0.0002)	Anisandrus dispar (1|0.0001)	Anthonomus eugenii (1|0.0001)	Tenodera sinensis (2|0.0002)	Macrotermes barneyi (2|0.0005)	Ascaloptynx appendiculata (2|0.0002)	Gorpis humeralis (2|0.0003)	Drosophila subobscura (2|0.0002)	Aphaena amabilis (2|0.0002)
		Paradyschiria parvula (3|0.0001)	Patawatermes turricola (2|0.0003)		Pseudoxya diminuta (1|0.0006)	Limonia phragmitidis (1|0.0007)	Cavitermes tuberosus (1|0.0002)	Phobaeticus serratipes (2|0.0001)			Anopheles striatus (1|0.0003)	Leptynoptera sulfurea (2|0.0001)	Cloresmus pulchellus (2|0.0002)	Anopheles bellator (1|0.0001)	Apodemia mormo (1|0.0001)	Tipula cockerelliana (2|0.0002)	Mastotermes darwiniensis (2|0.0005)	Athyma opalina (2|0.0002)	Gromphadorhina portentosa (2|0.0003)	Ducetia japonica (2|0.0002)	Apolygus lucorum (2|0.0002)
		Parthenos sylvia (3|0.0001)	Pelecotoma fennica (2|0.0003)		Pyrgacris descampsi (1|0.0006)	Liposcelis paeta (1|0.0007)	Ceracris fasciata (1|0.0002)	Physopelta slanbuschii (2|0.0001)			Anopheles triannulatus (1|0.0003)	Lethe albolineata (2|0.0001)	Cnizocoris sinensis (2|0.0002)	Anopheles dirus (1|0.0001)	Argynnis childreni (1|0.0001)	Trigomphus carus (2|0.0002)	Metatropis longirostris (2|0.0005)	Camponotus atrox (2|0.0002)	Gryllotalpa orientalis (2|0.0003)	Eurydema qinlingensis (2|0.0002)	Appias remedios (2|0.0002)
		Physopelta slanbuschii (3|0.0001)	Periplaneta brunnea (2|0.0003)		Sabethes chloropterus (1|0.0006)	Liriomyza bryoniae (1|0.0007)	Chaetocnema pelagica (1|0.0002)	Prohamitermes mirabilis (2|0.0001)			Anthonomus rectirostris (1|0.0003)	Lucanus mazama (2|0.0001)	Cryptocercus meridianus (2|0.0002)	Anoplophora chinensis (1|0.0001)	Asymmetricata circumdata (1|0.0001)	Trioza remota (2|0.0002)	Metrioptera bonneti (2|0.0005)	Carabus lafossei (2|0.0002)	Hackeriella veitchi (2|0.0003)	Euspilotus scissus (2|0.0002)	Argopistes tsekooni (2|0.0002)
		Solenopsis geminata (3|0.0001)	Polionemobius taprobanensis (2|0.0003)		Salamis anteva (1|0.0006)	Liriomyza sativae (1|0.0007)	Chilo sacchariphagus (1|0.0002)	Pseudacanthotermes militaris (2|0.0001)			Aphis gossypii (1|0.0003)	Macrotermes subhyalinus (2|0.0001)	Dastarcus helophoroides (2|0.0002)	Apodemia mormo (1|0.0001)	Athyma perius (1|0.0001)	Xiphidiopsis gurneyi (2|0.0002)	Mirhipipteryx andensis (2|0.0005)	Caystrus obscurus (2|0.0002)	Hasora badra (2|0.0003)	Foraminitermes rhinoceros (2|0.0002)	Aspidytes niobe (2|0.0002)
		Stimulopalpus japonicus (3|0.0001)	Proboscitermes tubuliferus (2|0.0003)		Schedorhinotermes breinli (1|0.0006)	Lithidiopsis carinatus (1|0.0007)	Chrysochroa fulgidissima (1|0.0002)	Pseudomictis brevicornis (2|0.0001)			Apis florea (1|0.0003)	Mecopoda elongata (2|0.0001)	Delias hyparete (2|0.0002)	Aporia hippia (1|0.0001)	Athyma punctata (1|0.0001)		Notonecta montandoni (2|0.0005)	Choristoneura pinus (2|0.0002)	Heteropteryx dilatata (2|0.0003)	Gasterophilus intestinalis (2|0.0002)	Bactrocera limbifera (2|0.0002)
		Taeniopteryx ugola (3|0.0001)	Protaetia brevitarsis (2|0.0003)		Sciodrepoides watsoni (1|0.0006)	Livia junci (1|0.0007)	Conanalus pieli (1|0.0002)	Pyrocoelia rufa (2|0.0001)			Aporia crataegi (1|0.0003)	Melamphaus faber (2|0.0001)	Dolichoderus sibiricus (2|0.0002)	Arachnocampa flava (1|0.0001)	Atylotus miser (1|0.0001)		Ochlodes venata (2|0.0005)	Cicindela anchoralis (2|0.0002)	Isophya major (2|0.0003)	Gasterophilus pecorum (2|0.0002)	Bittacus pilicornis (2|0.0002)
		Tremex columba (3|0.0001)	Psychomantis borneensis (2|0.0003)		Scirtothrips dorsalis (1|0.0006)	Lucanus fortunei (1|0.0007)	Corcyra cephalonica (1|0.0002)	Ruidocollaris obscura (2|0.0001)			Aporia martineti (1|0.0003)	Melamphaus rubrocinctus (2|0.0001)	Drosophila incompta (2|0.0002)	Atractomorpha sinensis (1|0.0001)	Bactrocera correcta (1|0.0001)		Orancistrocerus aterrimus (2|0.0005)	Coptotermes sjoestedti (2|0.0002)	Junonia iphita (2|0.0003)	Heteropsylla cubana (2|0.0002)	Bothriometopus macrocnemis (2|0.0002)
		Trioza erytreae (3|0.0001)	Reticulitermes flaviceps (2|0.0003)		Shelfordella lateralis (1|0.0006)	Luciola cruciata (1|0.0007)	Coreana raphaelis (1|0.0002)	Saldula burmanica (2|0.0001)			Apriona swainsoni (1|0.0003)	Meroptera pravella (2|0.0001)	Dysdercus decussatus (2|0.0002)	Aulacophora lewisii (1|0.0001)	Bactrocera latifrons (1|0.0001)		Ornebius bimaculatus (2|0.0005)	Cornitermes cumulans (2|0.0002)	Labritermes buttelreepeni (2|0.0003)	Heterotermes crinitus (2|0.0002)	Chauliognathus opacus (2|0.0002)
		Tristira magellanica (3|0.0001)	Rhadinosa nigrocyanea (2|0.0003)		Spodoptera frugiperda (1|0.0006)	Mantispa japonica (1|0.0007)	Creobroter gemmatus (1|0.0002)	Schizocephala bicornis (2|0.0001)			Aquatica lateralis (1|0.0003)	Microtermes obesi (2|0.0001)	Dysmicohermes ingens (2|0.0002)	Bactrocera arecae (1|0.0001)	Bactrocera minax (1|0.0001)		Oxysarcodexia avuncula (2|0.0005)	Cryptotermes declivis (2|0.0002)	Lethe albolineata (2|0.0003)	Hystrichopsylla weida (2|0.0002)	Chrysomya nigripes (2|0.0002)
		Troglophilus neglectus (3|0.0001)	Rugilus geniculatus (2|0.0003)		Stathmopoda auriferella (1|0.0006)	Mastotermes darwiniensis (1|0.0007)	Delias hyparete (1|0.0002)	Shirakiacris shirakii (2|0.0001)			Athalia proxima (1|0.0003)	Nilaparvata bakeri (2|0.0001)	Ellipes minuta (2|0.0002)	Bactrocera biguttula (1|0.0001)	Brontostoma colossus (1|0.0001)		Paracarsidara gigantea (2|0.0005)	Dasypogon diadema (2|0.0002)	Lobesia botrana (2|0.0003)	Isoperla bilineata (2|0.0002)	Cicindela anchoralis (2|0.0002)
		Vespa velutina (3|0.0001)	Sabethes belisarioi (2|0.0003)		Taeniopteryx ugola (1|0.0006)	Mayetiola destructor (1|0.0007)	Diamesus osculans (1|0.0002)	Tarragoilus diuturnus (2|0.0001)			Atrocalopteryx atrata (1|0.0003)	Nilaparvata lugens (2|0.0001)	Epicauta tibialis (2|0.0002)	Bactrocera dorsalis (1|0.0001)	Burara striata (1|0.0001)		Phaneroptera nigroantennata (2|0.0005)	Dermestes frischii (2|0.0002)	Maiestas dorsalis (2|0.0003)	Japanagallia spinosa (2|0.0002)	Clania variegata (2|0.0002)
		Xenogryllus marmoratus (3|0.0001)	Sclerotia substriata (2|0.0003)		Tremex columba (1|0.0006)	Mesonemoura tritaenia (1|0.0007)	Diamphipnoa annulata (1|0.0002)	Tenebrio molitor (2|0.0001)			Atylotus miser (1|0.0003)	Ommexecha virens (2|0.0001)	Gynaephora qumalaiensis (2|0.0002)	Bactrocera oleae (1|0.0001)	Catacanthus incarnatus (1|0.0001)		Phyllomimus detersus (2|0.0005)	Diamesus osculans (2|0.0002)	Mecopoda elongata (2|0.0003)	Liriomyza huidobrensis (2|0.0002)	Cnizocoris sinensis (2|0.0002)
		Zelandoperla fenestrata (3|0.0001)	Sinopodisma wulingshanensis (2|0.0003)		Triaenodes tardus (1|0.0006)	Mirhipipteryx andensis (1|0.0007)	Diaphanes nubilus (1|0.0002)	Troglophilus neglectus (2|0.0001)			Aulacophora lewisii (1|0.0003)	Orussus occidentalis (2|0.0001)	Hackeriella veitchi (2|0.0002)	Bactrocera tsuneonis (1|0.0001)	Ceratitis fasciventris (1|0.0001)		Pielomastax zhengi (2|0.0005)	Dianemobius fascipes (2|0.0002)	Melamphaus rubrocinctus (2|0.0003)	Luciola cruciata (2|0.0002)	Coptotermes travians (2|0.0002)
			Sogatella furcifera (2|0.0003)		Tristira magellanica (1|0.0006)	Mirocapritermes connectens (1|0.0007)	Diaphorina citri (1|0.0002)	Vespa mandarinia (2|0.0001)			Bactericera cockerelli (1|0.0003)	Oxya agavisa (2|0.0001)	Halyomorpha halys (2|0.0002)	Bactrocera zonata (1|0.0001)	Cethosia biblis (1|0.0001)		Prismostictoides unihyala (2|0.0005)	Diaphorina citri (2|0.0002)	Mesophleps albilinella (2|0.0003)	Manticora tibialis (2|0.0002)	Cryptocercus kyebangensis (2|0.0002)
			Taeniopteryx ugola (2|0.0003)		Trypophloeus asperatus (1|0.0006)	Mylabris aulica (1|0.0007)	Dolichoderus sibiricus (1|0.0002)	Vespa velutina (2|0.0001)			Bhutanitis mansfieldi (1|0.0003)	Oxysarcodexia thornax (2|0.0001)	Harpalus sinicus (2|0.0002)	Baltia butleri (1|0.0001)	Choroedocus capensis (1|0.0001)		Pyrgacris descampsi (2|0.0005)	Diaphorina lycii (2|0.0002)	Metrioptera bonneti (2|0.0003)	Mantis religiosa (2|0.0002)	Culex bilineatus (2|0.0002)
			Thermistis croceocincta (2|0.0003)		Usechus lacerta (1|0.0006)	Myrmica scabrinodis (1|0.0007)	Drosophila incompta (1|0.0002)	Vesta saturnalis (2|0.0001)			Blaptica dubia (1|0.0003)	Papilio xuthus (2|0.0001)	Hexacentrus japonicus (2|0.0002)	Blattella germanica (1|0.0001)	Chrysomya rufifacies (1|0.0001)		Rhadinosa nigrocyanea (2|0.0005)	Dinocras cephalotes (2|0.0002)	Micadina phluctainoides (2|0.0003)	Mantispa japonica (2|0.0002)	Cyrestis thyodamas (2|0.0002)
			Thoracotermes macrothorax (2|0.0003)		Vespa mandarinia (1|0.0006)	Nemopoda mamaevi (1|0.0007)	Drosophila sechellia (1|0.0002)	Zichya baranovi (2|0.0001)			Blepephaeus succinctor (1|0.0003)	Pariaconus pele (2|0.0001)	Hormaphis betulae (2|0.0002)	Bothriometopus macrocnemis (1|0.0001)	Chrysoperla nipponensis (1|0.0001)		Rhagovelia reitteri (2|0.0005)	Drabescoides nuchalis (2|0.0002)	Micronecta sahlbergii (2|0.0003)	Melanagromyza sojae (2|0.0002)	Diaphanes mendax (2|0.0002)
			Trialeurodes vaporariorum (2|0.0003)		Xyleus modestus (1|0.0006)	Nemoura nankinensis (1|0.0007)	Dryops ernesti (1|0.0002)				Bombus hypocrita (1|0.0003)	Paroster macrosturtensis (2|0.0001)	Humbertiella nada (2|0.0002)	Brachyrhynchus hsiaoi (1|0.0001)	Coptotermes lacteus (1|0.0001)		Rhinoestrus usbekistanicus (2|0.0005)	Drosophila mercatorum (2|0.0002)	Moduza procris (2|0.0003)	Micadina phluctainoides (2|0.0002)	Diaphorina lycii (2|0.0002)
			Tribolium audax (2|0.0003)		Zeugodacus diaphorus (1|0.0006)	Neohydatothrips samayunkur (1|0.0007)	Durgades nigropicta (1|0.0002)				Brontostoma colossus (1|0.0003)	Patawatermes turricola (2|0.0001)	Japananus hyalinus (2|0.0002)	Callipogon relictus (1|0.0001)	Coquillettidia chrysonotum (1|0.0001)		Sasakia charonda (2|0.0005)	Dryocoetes villosus (2|0.0002)	Muscina angustifrons (2|0.0003)	Monotoma quadricollis (2|0.0002)	Diorhabda carinulata (2|0.0002)
			Ulomoides dermestoides (2|0.0003)		Zeugodacus scutellatus (1|0.0006)	Neuronema laminatum (1|0.0007)	Endoclita signifer (1|0.0002)				Bulbitermes singaporiensis (1|0.0003)	Picromerus griseus (2|0.0001)	Laodelphax striatellus (2|0.0002)	Callispa bowringii (1|0.0001)	Cornitermes cumulans (1|0.0001)		Saturnia boisduvalii (2|0.0005)	Endotricha consocia (2|0.0002)	Mycalesis mineus (2|0.0003)	Mylabris aulica (2|0.0002)	Dolichoderus sibiricus (2|0.0002)
			Xenophyes cascus (2|0.0003)		Zichya baranovi (1|0.0006)	Notonecta montandoni (1|0.0007)	Eocanthecona thomsoni (1|0.0002)				Byturus ochraceus (1|0.0003)	Procubitermes undulans (2|0.0001)	Leptocentrus albolineatus (2|0.0002)	Camptonotus carolinensis (1|0.0001)	Delia antiqua (1|0.0001)		Sitona obsoletus (2|0.0005)	Eocanthecona thomsoni (2|0.0002)	Neohydatothrips samayunkur (2|0.0003)	Nasutitermes latifrons (2|0.0002)	Dorysthenes paradoxus (2|0.0002)
			Acizzia uncatoides (1|0.0002)			Oecanthus sinensis (1|0.0007)	Eristalinus vicarians (1|0.0002)				Callerebia suroia (1|0.0003)	Pyrrhopeplus carduelis (2|0.0001)	Lethocerus indicus (2|0.0002)	Cantao ocellatus (1|0.0001)	Dermatobia hominis (1|0.0001)		Sitophilus zeamais (2|0.0005)	Erthesina fullo (2|0.0002)	Nephotettix cincticeps (2|0.0003)	Neolucanus maximus (2|0.0002)	Dryocoetes autographus (2|0.0002)
			Acraea penelope (1|0.0002)			Ophiotermes grandilabius (1|0.0007)	Eristalis tenax (1|0.0002)				Calliptamus abbreviatus (1|0.0003)	Ramulus irregulariterdentatus (2|0.0001)	Limenitis populi (2|0.0002)	Canthesancus helluo (1|0.0001)	Dermestes frischii (1|0.0001)		Sphenophorus sp. BYU-CO246 (2|0.0005)	Eubasilissa regina (2|0.0002)	Notonecta montandoni (2|0.0003)	Nepa hoffmanni (2|0.0002)	Durgades nigropicta (2|0.0002)
			Acraea serena (1|0.0002)			Orius sauteri (1|0.0007)	Erynnis montanus (1|0.0002)				Canthesancus helluo (1|0.0003)	Rhombodera brachynota (2|0.0001)	Lucanus fortunei (2|0.0002)	Carcinochelis bannaensis (1|0.0001)	Dianemobius furumagiensis (1|0.0001)		Tamolanica tamolana (2|0.0005)	Eumantispa harmandi (2|0.0002)	Olophrum piceum (2|0.0003)	Nortia carinicollis (2|0.0002)	Enithares tibialis (2|0.0002)
			Adrisa magna (1|0.0002)			Ornebius bimaculatus (1|0.0007)	Euborellia arcanum (1|0.0002)				Carabus lafossei (1|0.0003)	Sitophilus zeamais (2|0.0001)	Mayetiola destructor (2|0.0002)	Caryanda elegans (1|0.0001)	Dindymus rubiginosus (1|0.0001)		Termes comis (2|0.0005)	Eurygaster testudinaria (2|0.0002)	Orseolia oryzae (2|0.0003)	Notopteryx soror (2|0.0002)	Eocanthecona thomsoni (2|0.0002)
			Agasicles hygrophila (1|0.0002)			Ornithoptera richmondia (1|0.0007)	Euchorthippus unicolor (1|0.0002)				Carcinochelis bannaensis (1|0.0003)	Taharana fasciana (2|0.0001)	Megaloprepus caerulatus (2|0.0002)	Caryanda sp. ZH-2016 (1|0.0001)	Ditaxis biseriata (1|0.0001)		Trypodendron domesticum (2|0.0005)	Exorista japonica (2|0.0002)	Orussus occidentalis (2|0.0003)	Oedaleus infernalis (2|0.0002)	Eumantispa harmandi (2|0.0002)
			Aleurocanthus spiniferus (1|0.0002)			Orthetrum sabina (1|0.0007)	Eucryptorrhynchus scrobiculatus (1|0.0002)				Carposina sasakii (1|0.0003)	Tenodera sinensis (2|0.0001)	Meitanaphis flavogallis (2|0.0002)	Ceratitis fasciventris (1|0.0001)	Dorcadia ioffi (1|0.0001)		Vanhornia eucnemidarum (2|0.0005)	Figulus binodulus (2|0.0002)	Paracarsidara gigantea (2|0.0003)	Orius sauteri (2|0.0002)	Eurydema liturifera (2|0.0002)
			Amphigerontia montivaga (1|0.0002)			Osmoderma opicum (1|0.0007)	Euploea core (1|0.0002)				Caryanda sp. ZH-2016 (1|0.0003)	Thrips palmi (2|0.0001)	Mekongiana xiangchengensis (2|0.0002)	Cethosia biblis (1|0.0001)	Dorcus hansi (1|0.0001)		Aacanthocnema dobsoni (1|0.0002)	Gasteruption parvicollarium (2|0.0002)	Parapolybia crocea (2|0.0003)	Orthetrum testaceum (2|0.0002)	Frankliniella intonsa (2|0.0002)
			Andrena chekiangensis (1|0.0002)			Oxya japonica (1|0.0007)	Eupolyphaga sinensis (1|0.0002)				Cavariella salicicola (1|0.0003)	Trioza erytreae (2|0.0001)	Melamphaus rubrocinctus (2|0.0002)	Chilo auricilius (1|0.0001)	Drosophila ananassae (1|0.0001)		Abrus expansivus (1|0.0002)	Hackeriella veitchi (2|0.0002)	Peirates arcuatus (2|0.0003)	Pericapritermes nitobei (2|0.0002)	Gastrolina thoracica (2|0.0002)
			Apilitermes longiceps (1|0.0002)			Oxysarcodexia avuncula (1|0.0007)	Eurydema maracandica (1|0.0002)				Cavitermes tuberosus (1|0.0003)	Vespa mandarinia (2|0.0001)	Microhodotermes viator (2|0.0002)	Chrysomya bezziana (1|0.0001)	Drosophila erecta (1|0.0001)		Acmaeodera sp. NCS-2009 (1|0.0002)	Haemagogus janthinomys (2|0.0002)	Peirates fulvescens (2|0.0003)	Phyllotreta striolata (2|0.0002)	Gryllotalpa pluvialis (2|0.0002)
			Apteroperla tikumana (1|0.0002)			Paleosepharia posticata (1|0.0007)	Gampsocleis gratiosa (1|0.0002)				Ceracris versicolor (1|0.0003)	Xenogryllus marmoratus (2|0.0001)	Neocapritermes taracua (2|0.0002)	Cloresmus pulchellus (1|0.0001)	Drosophila mauritiana (1|0.0001)		Adelium sp. NCS-2009 (1|0.0002)	Hermetia illucens (2|0.0002)	Pielomastax zhengi (2|0.0003)	Plutella australiana (2|0.0002)	Hasora badra (2|0.0002)
			Archipsocus nomas (1|0.0002)			Panstrongylus rufotuberculatus (1|0.0007)	Gasterophilus pecorum (1|0.0002)				Cethosia biblis (1|0.0003)	Xizicus maculatus (2|0.0001)	Neoneuromus tonkinensis (2|0.0002)	Compositermes vindai (1|0.0001)	Dytiscus sharpi (1|0.0001)		Aeschyntelus notatus (1|0.0002)	Hoplistodera incisa (2|0.0002)	Platycnemis foliacea (2|0.0003)	Pontia daplidice (2|0.0002)	Heteropteryx dilatata (2|0.0002)
			Atrocalopteryx atrata (1|0.0002)			Papilio memnon (1|0.0007)	Gasteruption parvicollarium (1|0.0002)				Challia fletcheri (1|0.0003)		Neuronema laminatum (2|0.0002)	Conocephalus maculatus (1|0.0001)	Epeorus herklotsi (1|0.0001)		Aglaomorpha histrio (1|0.0002)	Ibidoecus bisignatus (2|0.0002)	Plautia fimbriata (2|0.0003)	Procapritermes martyni (2|0.0002)	Heterotermes cf. paradoxus AUS88 (2|0.0002)
			Bactrocera arecae (1|0.0002)			Periplaneta brunnea (1|0.0007)	Grammodes geometrica (1|0.0002)				Chauliops fallax (1|0.0003)		Occasitermes occasus (2|0.0002)	Coptotermes heimi (1|0.0001)	Ephemera orientalis (1|0.0001)		Allodontermes schultzei (1|0.0002)	Indonemoura nohirae (2|0.0002)	Populicerus populi (2|0.0003)	Prosopocoilus gracilis (2|0.0002)	Hycleus phaleratus (2|0.0002)
			Bactrocera carambolae (1|0.0002)			Peripolus nepalensis (1|0.0007)	Hackeriella veitchi (1|0.0002)				Choristoneura murinana (1|0.0003)		Orinhippus tibetanus (2|0.0002)	Coptotermes lacteus (1|0.0001)	Epicauta tibialis (1|0.0001)		Amitermes obeuntis (1|0.0002)	Isoperla bilineata (2|0.0002)	Prismognathus prossi (2|0.0003)	Pterolophia sp. ZJY-2019 (2|0.0002)	Hypsauchenia hardwickii (2|0.0002)
			Bittacus strigosus (1|0.0002)			Phaneroptera nigroantennata (1|0.0007)	Hasora badra (1|0.0002)				Chrysochroa fulgidissima (1|0.0003)		Orthetrum sabina (2|0.0002)	Cryptocercus meridianus (1|0.0001)	Euploea core (1|0.0001)		Anoeconeossa unicornuta (1|0.0002)	Isoperla eximia (2|0.0002)	Procubitermes undulans (2|0.0003)	Roisinitermes ebogoensis (2|0.0002)	Hystrichopsylla weida (2|0.0002)
			Bulbitermes makhamensis (1|0.0002)			Phatnoma laciniatum (1|0.0007)	Hermetia illucens (1|0.0002)				Compsorhipis davidiana (1|0.0003)		Pelecotoma fennica (2|0.0002)	Cryptotermes declivis (1|0.0001)	Euryades corethrus (1|0.0001)		Anopheles cracens (1|0.0002)	Labritermes buttelreepeni (2|0.0002)	Protonemura kohnoae (2|0.0003)	Sarcophaga dux (2|0.0002)	Indonemoura jacobsoni (2|0.0002)
			Ceratophyllus wui (1|0.0002)			Philaenus spumarius (1|0.0007)	Hexacentrus japonicus (1|0.0002)				Coptosoma bifaria (1|0.0003)		Phlaeoba tenebrosa (2|0.0002)	Dacus conopsoides (1|0.0001)	Figulus binodulus (1|0.0001)		Anopheles farauti No. 4 (1|0.0002)	Lamprigera yunnana (2|0.0002)	Psylla alni (2|0.0003)	Serrognathus platymelus (2|0.0002)	Junonia almana (2|0.0002)
			Cimex lectularius (1|0.0002)			Phryganopsyche latipennis (1|0.0007)	Hexacentrus unicolor (1|0.0002)				Coptotermes lacteus (1|0.0003)		Phraortes sp. Iriomote Island (2|0.0002)	Diamphipnoa annulata (1|0.0001)	Frankliniella occidentalis (1|0.0001)		Anopheles goeldii (1|0.0002)	Lemyra melli (2|0.0002)	Pteromalus puparum (2|0.0003)	Spathius agrili (2|0.0002)	Labritermes buttelreepeni (2|0.0002)
			Cloresmus pulchellus (1|0.0002)			Plautia fimbriata (1|0.0007)	Homoeoxipha nigripes (1|0.0002)				Coquillettidia chrysonotum (1|0.0003)		Polionemobius taprobanensis (2|0.0002)	Dianemobius fascipes (1|0.0001)	Gabronthus thermarum (1|0.0001)		Anoplotermes parvus (1|0.0002)	Limenitis weidemeyerii (2|0.0002)	Pyrrhopeplus carduelis (2|0.0003)	Spiniphilus spinicornis (2|0.0002)	Lasiommata deidamia (2|0.0002)
			Cnizocoris sinensis (1|0.0002)			Podagricomela nigricollis (1|0.0007)	Humphaplotropis culaishanensis (nomen nudum) (1|0.0002)				Cosmoscarta dorsimacula (1|0.0003)		Pteranabropsis carli (2|0.0002)	Dianemobius furumagiensis (1|0.0001)	Gastrolina thoracica (1|0.0001)		Antheraea yamamai (1|0.0002)	Macrosteles quadrilineatus (2|0.0002)	Rhadinosa nigrocyanea (2|0.0003)	Tingis cardui (2|0.0002)	Leptomantella albella (2|0.0002)
			Coatitermes kartaboensis (1|0.0002)			Pontia callidice (1|0.0007)	Humutermes krishnai (1|0.0002)				Cryptopone sauteri (1|0.0003)		Reduvius tenebrosus (2|0.0002)	Diaphanes mendax (1|0.0001)	Gnathotrichus materiarius (1|0.0001)		Anthonomus rectirostris (1|0.0002)	Macrotermes gilvus (2|0.0002)	Ruidocollaris obscura (2|0.0003)	Trachypachus holmbergi (2|0.0002)	Limnogonus poissoni (2|0.0002)
			Cornitermes cumulans (1|0.0002)			Potanthus flavus (1|0.0007)	Hydrobasileus croceus (1|0.0002)				Cryptotermes declivis (1|0.0003)		Reticulitermes flaviceps (2|0.0002)	Drosophila ananassae (1|0.0001)	Gonopsis affinis (1|0.0001)		Anthonomus rubi (1|0.0002)	Maiestas dorsalis (2|0.0002)	Ruptitermes arboreus (2|0.0003)	Tristira magellanica (2|0.0002)	Livia junci (2|0.0002)
			Dalsira scabrata (1|0.0002)			Prismognathus prossi (1|0.0007)	Hydromanicus wulaianus (1|0.0002)				Cubitermes oblectatus (1|0.0003)		Rhombodera brachynota (2|0.0002)	Drosophila grimshawi (1|0.0001)	Hackeriella veitchi (1|0.0001)		Antilochus russus (1|0.0002)	Mayetiola destructor (2|0.0002)	Sepedophilus bipunctatus (2|0.0003)	Troglophilus neglectus (2|0.0002)	Loxoblemmus doenitzi (2|0.0002)
			Dianemobius furumagiensis (1|0.0002)			Procecidochares utilis (1|0.0007)	Hydroscapha granulum (1|0.0002)				Cyclorhipidion bodoanus (1|0.0003)		Sarcophaga crassipalpis (2|0.0002)	Drosophila littoralis (1|0.0001)	Heterotermes vagus (1|0.0001)		Aphaena amabilis (1|0.0002)	Megopis sinica (2|0.0002)	Silvestritermes heyeri (2|0.0003)	Xystrocera globosa (2|0.0002)	Macrohaltica subplicata (2|0.0002)
			Diaphanes pectinealis (1|0.0002)			Prohamitermes mirabilis (1|0.0007)	Hystrichopsylla weida (1|0.0002)				Cydalima perspectalis (1|0.0003)		Sarcophaga dux (2|0.0002)	Drosophila mercatorum (1|0.0001)	Hexacentrus unicolor (1|0.0001)		Aphelocheirus jendeki (1|0.0002)	Meroptera pravella (2|0.0002)	Sitona obsoletus (2|0.0003)	Zeugodacus tau (2|0.0002)	Massicus raddei (2|0.0002)
			Diatraea saccharalis (1|0.0002)			Prosopocoilus confucius (1|0.0007)	Ilyocoris cimicoides (1|0.0002)				Cysteochila chiniana (1|0.0003)		Scopura longa (2|0.0002)	Dryocoetes villosus (1|0.0001)	Hydaropsis longirostris (1|0.0001)		Aphis gossypii (1|0.0002)	Mesonemoura metafiligera (2|0.0002)	Sitophilus zeamais (2|0.0003)	Abax parallelepipedus (1|0.0001)	Megaselia scalaris (2|0.0002)
			Dinocras cephalotes (1|0.0002)			Prosopocoilus gracilis (1|0.0007)	Ips sexdentatus (1|0.0002)				Deielia phaon (1|0.0003)		Scotinophara lurida (2|0.0002)	Elophila interruptalis (1|0.0001)	Hylobitelus xiaoi (1|0.0001)		Apis andreniformis (1|0.0002)	Mesonemoura tritaenia (2|0.0002)	Tetraphalerus bruchi (2|0.0003)	Abidama producta (1|0.0001)	Metrioptera bonneti (2|0.0002)
			Dorypteryx domestica (1|0.0002)			Protantigius superans (1|0.0007)	Ischnura pumilio (1|0.0002)				Deracantha onos (1|0.0003)		Serrognathus platymelus (2|0.0002)	Epacanthaclisis banksi (1|0.0001)	Hypsauchenia hardwickii (1|0.0001)		Apis cerana (1|0.0002)	Mictis tenebrosa (2|0.0002)	Tetraphleps aterrimus (2|0.0003)	Aciculitermes maymyoensis (1|0.0001)	Monolepta quadriguttata (2|0.0002)
			Drabescoides nuchalis (1|0.0002)			Pseudacysta perseae (1|0.0007)	Leptobelus gazella (1|0.0002)				Dianemobius fascipes (1|0.0003)		Sinochlora longifissa (2|0.0002)	Epicauta aptera (1|0.0001)	Idioscopus clypealis (1|0.0001)		Apis dorsata (1|0.0002)	Nezara viridula (2|0.0002)	Thermistis croceocincta (2|0.0003)	Acmaeodera sp. NCS-2009 (1|0.0001)	Monotoma quadricollis (2|0.0002)
			Drosophila suzukii (1|0.0002)			Pseudokuzicus pieli (1|0.0007)	Leptomantella albella (1|0.0002)				Dianemobius furumagiensis (1|0.0003)		Sinopodisma wulingshanensis (2|0.0002)	Epicauta chinensis (1|0.0001)	Indonemoura nohirae (1|0.0001)		Apis laboriosa (1|0.0002)	Nilaparvata lugens (2|0.0002)	Trachelus tabidus (2|0.0003)	Adelium sp. NCS-2009 (1|0.0001)	Mylabris aulica (2|0.0002)
			Elimaea cheni (1|0.0002)			Pseudophyllus titan (1|0.0007)	Lethe albolineata (1|0.0002)				Diaphanes mendax (1|0.0003)		Sitona obsoletus (2|0.0002)	Epicauta impressicornis (1|0.0001)	Ischnura elegans (1|0.0001)		Aporia hippia (1|0.0002)	Orthetrum sabina (2|0.0002)	Triatoma migrans (2|0.0003)	Adelphocoris nigritylus (1|0.0001)	Nabicula flavomarginata (2|0.0002)
			Epeorus herklotsi (1|0.0002)			Psylla alni (1|0.0007)	Leucoptera malifoliella (1|0.0002)				Dixella aestivalis (1|0.0003)		Timelaea maculata (2|0.0002)	Epicauta tibialis (1|0.0001)	Japanagallia spinosa (1|0.0001)		Aporia intercostata (1|0.0002)	Oxya hainanensis (2|0.0002)	Triuncina daii (2|0.0003)	Aedes aegypti (1|0.0001)	Naupactus xanthographus (2|0.0002)
			Epicauta tibialis (1|0.0002)			Pterostichus niger (1|0.0007)	Libelloides macaronius (1|0.0002)				Dolycoris baccarum (1|0.0003)		Tirumala limniace (2|0.0002)	Eristalis tenax (1|0.0001)	Junonia iphita (1|0.0001)		Appendiseta robiniae (1|0.0002)	Palpita hypohomalia (2|0.0002)	Vespa velutina (2|0.0003)	Aeschyntelus notatus (1|0.0001)	Nemopoda mamaevi (2|0.0002)
			Eristalis tenax (1|0.0002)			Pyrocoelia thibetana (1|0.0007)	Limatus flavisetosus (1|0.0002)				Drosophila albomicans (1|0.0003)			Eucryptorrhynchus scrobiculatus (1|0.0001)	Leptaulax koreanus (1|0.0001)		Arcyptera coreana (1|0.0002)	Panchlora nivea (2|0.0002)	Xizicus fascipes (2|0.0003)	Agrilus planipennis (1|0.0001)	Nezara viridula (2|0.0002)
			Eterusia aedea (1|0.0002)			Pyrrhopeplus posthumus (1|0.0007)	Limenitis arthemis (1|0.0002)				Dryocoetes autographus (1|0.0003)			Euphyllura phillyreae (1|0.0001)	Libelloides macaronius (1|0.0001)		Aulacophora lewisii (1|0.0002)	Papilio rex (2|0.0002)	Zinaida nascens (2|0.0003)	Agrotis segetum (1|0.0001)	Notonecta chinensis (2|0.0002)
			Eurydema oleracea (1|0.0002)			Ramulus irregulariterdentatus (1|0.0007)	Limenitis elwesi (1|0.0002)				Dryops ernesti (1|0.0003)			Eurydema dominulus (1|0.0001)	Limbodessus palmulaoides (1|0.0001)		Bactrocera umbrosa (1|0.0002)	Peckia australis (2|0.0002)	Abax parallelepipedus (1|0.0002)	Amblythyreus gestroi (1|0.0001)	Olophrum piceum (2|0.0002)
			Freysuila caesalpiniae (1|0.0002)			Reticulitermes flaviceps (1|0.0007)	Limonius californicus (1|0.0002)				Dysdercus evanescens (1|0.0003)			Figulus binodulus (1|0.0001)	Lophotermes septentrionalis (1|0.0001)		Batracomorphus lateprocessus (1|0.0002)	Phaenacantha marcida (2|0.0002)	Aciculitermes aciculatus (1|0.0002)	Amphinemura yao (1|0.0001)	Opisthoplatia orientalis (2|0.0002)
			Gabronthus thermarum (1|0.0002)			Rhadinosa nigrocyanea (1|0.0007)	Liposcelis entomophila (1|0.0002)				Encyrtus infelix (1|0.0003)			Furculitermes soyeri (1|0.0001)	Losaria neptunus (1|0.0001)		Bhutanitis mansfieldi (1|0.0002)	Phlebotomus papatasi (2|0.0002)	Acmaeodera sp. NCS-2009 (1|0.0002)	Anastrangalia sequensi (1|0.0001)	Orthetrum melania (2|0.0002)
			Glyphodes quadrimaculalis (1|0.0002)			Rhinoestrus usbekistanicus (1|0.0007)	Longustitermes manni (1|0.0002)				Episyrphus balteatus (1|0.0003)			Galleria mellonella (1|0.0001)	Lycorma delicatula (1|0.0001)		Bittacus strigosus (1|0.0002)	Picromerus griseus (2|0.0002)	Acosmetura nigrogeniculata (1|0.0002)	Andraca olivacea (1|0.0001)	Oxysarcodexia avuncula (2|0.0002)
			Helicoverpa punctigera (1|0.0002)			Ruidocollaris obscura (1|0.0007)	Macrognathotermes errator (1|0.0002)				Euphyllura phillyreae (1|0.0003)			Gasterophilus intestinalis (1|0.0001)	Macromia daimoji (1|0.0001)		Brahmaea hearseyi (1|0.0002)	Platypus contaminatus (2|0.0002)	Acraea jodutta (1|0.0002)	Aneurus similis (1|0.0001)	Panchlora nivea (2|0.0002)
			Hemiodoecus leai (1|0.0002)			Rutilia goerlingiana (1|0.0007)	Macropsis notata (1|0.0002)				Euripus nyctelius (1|0.0003)			Gasterophilus nasalis (1|0.0001)	Macrotermes muelleri (1|0.0001)		Bulbitermes makhamensis (1|0.0002)	Populicerus populi (2|0.0002)	Acraea parrhasia (1|0.0002)	Anopheles cracens (1|0.0001)	Panstrongylus rufotuberculatus (2|0.0002)
			Hermetia illucens (1|0.0002)			Sarcophaga africa (1|0.0007)	Macroxyela ferruginea (1|0.0002)				Eurydema liturifera (1|0.0003)			Gasterophilus pecorum (1|0.0001)	Manticora tibialis (1|0.0001)		Cacopsylla coccinea (1|0.0002)	Pyrocoelia praetexta (2|0.0002)	Acraea penelope (1|0.0002)	Anopheles deaneorum (1|0.0001)	Papilio slateri (2|0.0002)
			Heterotermes vagus (1|0.0002)			Saturnia boisduvalii (1|0.0007)	Mantis religiosa (1|0.0002)				Eurygaster testudinaria (1|0.0003)			Geisha distinctissima (1|0.0001)	Melamphaus faber (1|0.0001)		Calliphora vomitoria (1|0.0002)	Pyrophorus divergens (2|0.0002)	Acraea pharsalus (1|0.0002)	Anopheles epiroticus (1|0.0001)	Paratrioza sinica (2|0.0002)
			Hexacentrus japonicus (1|0.0002)			Sceptuchus simplex (1|0.0007)	Margarinotus merdarius (1|0.0002)				Evania appendigaster (1|0.0003)			Heterotermes nr. tenuis COL.4PUERTO (1|0.0001)	Melanargia asiatica (1|0.0001)		Callitettix braconoides (1|0.0002)	Rhagophthalmus lufengensis (2|0.0002)	Acraea poggei (1|0.0002)	Anopheles gilesi (1|0.0001)	Phyllotreta striolata (2|0.0002)
			Holochlora fruhstorferi (1|0.0002)			Schistocerca gregaria (1|0.0007)	Megaulacobothrus chinensis (1|0.0002)				Falcolipeurus quadripustulatus (1|0.0003)			Homoeoxipha nigripes (1|0.0001)	Metatropis longirostris (1|0.0001)		Campanulotes compar (1|0.0002)	Rhinoestrus usbekistanicus (2|0.0002)	Acraea vestalis (1|0.0002)	Anopheles sinensis (1|0.0001)	Prosopocoilus confucius (2|0.0002)
			Homoeoxipha nigripes (1|0.0002)			Scipinia horrida (1|0.0007)	Melanargia asiatica (1|0.0002)				Fergusonina taylori (1|0.0003)			Homogryllacris anelytra (1|0.0001)	Microhodotermes viator (1|0.0001)		Canthesancus helluo (1|0.0002)	Rhinotermes hispidus (2|0.0002)	Acroneuria hainana (1|0.0002)	Anthonomus pomorum (1|0.0001)	Protermes prorepens (2|0.0002)
			Hydrotaea aenescens (1|0.0002)			Sclerophasma paresisense (1|0.0007)	Mesonemoura metafiligera (1|0.0002)				Gonopsis affinis (1|0.0003)			Hospitalitermes medioflavus (1|0.0001)	Molipteryx lunata (1|0.0001)		Capnia zijinshana (1|0.0002)	Rhopalopsole bulbifera (2|0.0002)	Aedes albopictus (1|0.0002)	Anthonomus rubi (1|0.0001)	Prumna arctica (2|0.0002)
			Hylaeus dilatatus (1|0.0002)			Scoparipes salvazai (1|0.0007)	Microcerotermes havilandi (1|0.0002)				Gorpis annulatus (1|0.0003)			Hycleus marcipoli (1|0.0001)	Mongoloraphidia harmandi (1|0.0001)		Caryanda sp. ZH-2016 (1|0.0002)	Russelliana solanicola (2|0.0002)	Aglaomorpha histrio (1|0.0002)	Antilochus coquebertii (1|0.0001)	Pseudophyllus titan (2|0.0002)
			Ideopsis similis (1|0.0002)			Sinochlora szechwanensis (1|0.0007)	Molipteryx lunata (1|0.0002)				Graphosoma rubrolineatum (1|0.0003)			Hydromanicus wulaianus (1|0.0001)	Musca domestica (1|0.0001)		Catacanthus incarnatus (1|0.0002)	Serrognathus platymelus (2|0.0002)	Agriosphodrus dohrni (1|0.0002)	Antilochus russus (1|0.0001)	Pteranabropsis carnarius (2|0.0002)
			Kuwayamaea chinensis (1|0.0002)			Sitona obsoletus (1|0.0007)	Mordella atrata (1|0.0002)				Gryllotalpa orientalis (1|0.0003)			Hydrotaea chalcogaster (1|0.0001)	Musca sorbens (1|0.0001)		Ceracris fasciata (1|0.0002)	Sinochlora szechwanensis (2|0.0002)	Alcidodes juglans (1|0.0002)	Aphaena amabilis (1|0.0001)	Reduvius gregoryi (2|0.0002)
			Libelloides macaronius (1|0.0002)			Sitophilus zeamais (1|0.0007)	Nauphoeta cinerea (1|0.0002)				Hackeriella veitchi (1|0.0003)			Hydrotaea spinigera (1|0.0001)	Myzus persicae (1|0.0001)		Ceratophyllus wui (1|0.0002)	Sitophilus zeamais (2|0.0002)	Aleurodicus dugesii (1|0.0002)	Apis dorsata (1|0.0001)	Rhynchophorus ferrugineus (2|0.0002)
			Limenitis cleophas (1|0.0002)			Sogatella furcifera (1|0.0007)	Neohydatothrips samayunkur (1|0.0002)				Harpalus sinicus (1|0.0003)			Isoteinon lamprospilus (1|0.0001)	Nannophya pygmaea (1|0.0001)		Ceruchus minor (1|0.0002)	Spaniocelyphus pilosus (2|0.0002)	Alulatettix yunnanensis (1|0.0002)	Appendiseta robiniae (1|0.0001)	Ricania marginalis (2|0.0002)
			Limenitis populi (1|0.0002)			Speleketor irwini (1|0.0007)	Neolethaeus assamensis (1|0.0002)				Hasora badra (1|0.0003)			Junonia lemonias (1|0.0001)	Nasutitermes diabolus (1|0.0001)		Cestrotus liui (1|0.0002)	Tachyta nana (2|0.0002)	Amantis nawai (1|0.0002)	Apriona swainsoni (1|0.0001)	Sinochlora longifissa (2|0.0002)
			Liriomyza trifolii (1|0.0002)			Sphaerotermes sphaerothorax (1|0.0007)	Neomaskellia andropogonis (1|0.0002)				Helotrephes sp. NKMT027 (1|0.0003)			Lasioderma serricorne (1|0.0001)	Nemoura nankinensis (1|0.0001)		Ceutorhynchus obstrictus (1|0.0002)	Tenodera sinensis (2|0.0002)	Amata formosae (1|0.0002)	Arachnocampa flava (1|0.0001)	Sinotmethis brachypterus (2|0.0002)
			Livia junci (1|0.0002)			Stictopleurus subviridis (1|0.0007)	Neonemura barrosi (1|0.0002)				Heterodoxus macropus (1|0.0003)			Limonius californicus (1|0.0001)	Neptis soma (1|0.0001)		Cheirotonus jansoni (1|0.0002)	Tessaratoma papillosa (2|0.0002)	Amblythyreus gestroi (1|0.0002)	Aradus compar (1|0.0001)	Solenopsis geminata (2|0.0002)
			Lycorma delicatula (1|0.0002)			Stimulopalpus japonicus (1|0.0007)	Neostylopyga rhombifolia (1|0.0002)				Heterotermes validus (1|0.0003)			Lipotactes tripyrga (1|0.0001)	Nerthra indica (1|0.0001)		Chironomus tepperi (1|0.0002)	Tirumala limniace (2|0.0002)	Amitermes dentatus (1|0.0002)	Aristobia reticulator (1|0.0001)	Sphaerius sp. BT0074 (2|0.0002)
			Mantis religiosa (1|0.0002)			Tachyta nana (1|0.0007)	Neuroperla schedingi (1|0.0002)				Homoeoxipha nigripes (1|0.0003)			Liriomyza chinensis (1|0.0001)	Nevromus exterior (1|0.0001)		Coquillettidia chrysonotum (1|0.0002)	Trialeurodes vaporariorum (2|0.0002)	Ampelophaga rubiginosa (1|0.0002)	Arytainilla spartiophila (1|0.0001)	Thitarodes pui (2|0.0002)
			Megymenum gracilicorne (1|0.0002)			Termes comis (1|0.0007)	Noditermes cristifrons (1|0.0002)				Hydrobasileus croceus (1|0.0003)			Lycorma delicatula (1|0.0001)	Notopteryx soror (1|0.0001)		Cornitermes pugnax (1|0.0002)	Triatoma dimidiata (2|0.0002)	Amphizoa insolens (1|0.0002)	Astalotermes murcus (1|0.0001)	Tonkinacris sinensis (2|0.0002)
			Meitanaphis flavogallis (1|0.0002)			Theretra japonica (1|0.0007)	Notopteryx soror (1|0.0002)				Hydroscapha granulum (1|0.0003)			Macrogyrus oblongus (1|0.0001)	Oomorphoides metallicus (1|0.0001)		Cramptonomyia spenceri (1|0.0002)	Wyeomyia confusa (2|0.0002)	Anastrangalia sequensi (1|0.0002)	Athyma kanwa (1|0.0001)	Trachelus tabidus (2|0.0002)
			Microhodotermes viator (1|0.0002)			Thrips imaginis (1|0.0007)	Nyssomyia umbratilis (1|0.0002)				Hyphantria cunea (1|0.0003)			Macrotermes natalensis (1|0.0001)	Orthotomicus laricis (1|0.0001)		Cryptocercus kyebangensis (1|0.0002)	Xyleus modestus (2|0.0002)	Anatis ocellata (1|0.0002)	Bactrocera limbifera (1|0.0001)	Troglophilus neglectus (2|0.0002)
			Mycopsylla gardenensis (1|0.0002)			Tirumala limniace (1|0.0007)	Ochrogaster lunifer (1|0.0002)				Hypsauchenia hardwickii (1|0.0003)			Macrotermes vitrialatus (1|0.0001)	Oxya hainanensis (1|0.0001)		Cyclorhipidion bodoanus (1|0.0002)	Zele chlorophthalmus (2|0.0002)	Andraca theae (1|0.0002)	Bactrocera ritsemai (1|0.0001)	Valentia hoffmanni (2|0.0002)
			Myllocerinus aurolineatus (1|0.0002)			Trigomphus carus (1|0.0007)	Odontotermes hainanensis (1|0.0002)				Indonemoura nohirae (1|0.0003)			Mansonia amazonensis (1|0.0001)	Pachycerina decemlineata (1|0.0001)		Darthula hardwickii (1|0.0002)	Aacanthocnema dobsoni (1|0.0001)	Anopheles atroparvus (1|0.0002)	Batracomorphus lateprocessus (1|0.0001)	Vamuna virilis (2|0.0002)
			Necrophila americana (1|0.0002)			Triodia sylvina (1|0.0007)	Oncocephalus breviscutum (1|0.0002)				Isognathotermes ugandensis (1|0.0003)			Mecopoda niponensis (1|0.0001)	Papilio bianor (1|0.0001)		Dendrothrips minowai (1|0.0002)	Acanthaspis cincticrus (1|0.0001)	Anopheles christyi (1|0.0002)	Bhutanitis mansfieldi (1|0.0001)	Xystrocera globosa (2|0.0002)
			Neonemura barrosi (1|0.0002)			Trioza remota (1|0.0007)	Orthetrum sabina (1|0.0002)				Isoperla bilineata (1|0.0003)			Megacopta cribraria (1|0.0001)	Papilio glaucus (1|0.0001)		Dermestes maculatus (1|0.0002)	Acizzia uncatoides (1|0.0001)	Anopheles gilesi (1|0.0002)	Blaptica dubia (1|0.0001)	Yemmalysus parallelus (2|0.0002)
			Neuronema laminatum (1|0.0002)			Trioza urticae (1|0.0007)	Orthotermes mansuetus (1|0.0002)				Isoteinon lamprospilus (1|0.0003)			Melaphis rhois (1|0.0001)	Paratoxodera polyacantha (1|0.0001)		Diamesus osculans (1|0.0002)	Acmaeodera sp. NCS-2009 (1|0.0001)	Anopheles hinesorum (1|0.0002)	Blastopsylla occidentalis (1|0.0001)	Zeugodacus scutellatus (2|0.0002)
			Nilaparvata lugens (1|0.0002)			Ulomoides dermestoides (1|0.0007)	Orthotomicus laricis (1|0.0002)				Jankowskia athleta (1|0.0003)			Meloimorpha japonica (1|0.0001)	Pariaconus pele (1|0.0001)		Diaphorina lycii (1|0.0002)	Acosmetura nigrogeniculata (1|0.0001)	Anthonomus eugenii (1|0.0002)	Brachyrhynchus hsiaoi (1|0.0001)	Zorotypus medoensis (2|0.0002)
			Notocrypta curvifascia (1|0.0002)			Urochela quadrinotata (1|0.0007)	Paratoxodera polyacantha (1|0.0002)				Lamproptera curius (1|0.0003)			Mengenilla moldrzyki (1|0.0001)	Patawatermes nigripunctatus (1|0.0001)		Dictyla platyoma (1|0.0002)	Acraea jodutta (1|0.0001)	Anthonomus rectirostris (1|0.0002)	Bulbitermes laticephalus (1|0.0001)	Abraxas suspecta (1|0.0001)
			Ognevia longipennis (1|0.0002)			Vanhornia eucnemidarum (1|0.0007)	Patawatermes nigripunctatus (1|0.0002)				Leptocentrus albolineatus (1|0.0003)			Metasalis populi (1|0.0001)	Pelecotoma fennica (1|0.0001)		Diestrammena asynamora (1|0.0002)	Acraea parrhasia (1|0.0001)	Aphis fabae (1|0.0002)	Bulbitermes makhamensis (1|0.0001)	Abscondita anceyi (1|0.0001)
			Oomorphoides metallicus (1|0.0002)			Velinus nodipes (1|0.0007)	Patawatermes turricola (1|0.0002)				Libythea celtis (1|0.0003)			Metrioptera ussuriana (1|0.0001)	Phlebotomus chinensis (1|0.0001)		Dindymus rubiginosus (1|0.0002)	Acraea pharsalus (1|0.0001)	Apteroperla tikumana (1|0.0002)	Bullanga florida (1|0.0001)	Abscondita terminalis (1|0.0001)
			Ophiotermes mirandus (1|0.0002)			Vespa affinis (1|0.0007)	Peregrinus maidis (1|0.0002)				Limenitis elwesi (1|0.0003)			Microcerotermes baluchistanicus (1|0.0001)	Phyllotreta striolata (1|0.0001)		Dnopherula yuanmowensis (1|0.0002)	Acraea serena (1|0.0001)	Araujotermes parvellus (1|0.0002)	Cacoplistes rogenhoferi (1|0.0001)	Acanthaspis ruficeps (1|0.0001)
			Orientotermes emersoni (1|0.0002)			Vespa orientalis (1|0.0007)	Periplaneta americana (1|0.0002)				Liposcelis keleri (1|0.0003)			Nannophya pygmaea (1|0.0001)	Physopelta slanbuschii (1|0.0001)		Drabescoides nuchalis (1|0.0002)	Adelpha ethelda (1|0.0001)	Atelura formicaria (1|0.0002)	Cacopsylla coccinea (1|0.0001)	Adelium sp. NCS-2009 (1|0.0001)
			Orinhippus tibetanus (1|0.0002)			Vollenhovia emeryi (1|0.0007)	Petrobius brevistylis (1|0.0002)				Liriomyza huidobrensis (1|0.0003)			Napialus hunanensis (1|0.0001)	Podagricomela nigricollis (1|0.0001)		Drosophila albomicans (1|0.0002)	Adrisa magna (1|0.0001)	Atrocalopteryx atrata (1|0.0002)	Callipogon relictus (1|0.0001)	Adelphocoris lineolatus (1|0.0001)
			Orthetrum sabina (1|0.0002)			Xiphidiopsis gurneyi (1|0.0007)	Phacomorphus fratyi (1|0.0002)				Liriomyza sativae (1|0.0003)			Nasutitermes exitiosus (1|0.0001)	Prionoglaris stygia (1|0.0001)		Drosophila mercatorum (1|0.0002)	Aedes notoscriptus (1|0.0001)	Atrocalopteryx melli (1|0.0002)	Callitettix braconoides (1|0.0001)	Aeneolamia contigua (1|0.0001)
			Panstrongylus rufotuberculatus (1|0.0002)				Philaenus spumarius (1|0.0002)				Longchuanacris curvifurculus (1|0.0003)			Nasutitermes macrocephalus (1|0.0001)	Procecidochares utilis (1|0.0001)		Elimaea cheni (1|0.0002)	Aegorhinus superciliosus (1|0.0001)	Atrophaneura alcinous (1|0.0002)	Carcinocoris binghami (1|0.0001)	Aethina tumida (1|0.0001)
			Paphnutius ruficeps (1|0.0002)				Philanthus triangulum (1|0.0002)				Lucanus fortunei (1|0.0003)			Nauphoeta cinerea (1|0.0001)	Prosopocoilus gracilis (1|0.0001)		Ellipes minuta (1|0.0002)	Aegosoma sinicum (1|0.0001)	Bactrocera limbifera (1|0.0002)	Cavariella salicicola (1|0.0001)	Aleurocanthus spiniferus (1|0.0001)
			Paroster microsturtensis (1|0.0002)				Phymata americana (1|0.0002)				Lucilia coeruleiviridis (1|0.0003)			Nemoura nankinensis (1|0.0001)	Protonemura kohnoae (1|0.0001)		Entoria okinawaensis (1|0.0002)	Agasicles hygrophila (1|0.0001)	Bactrocera tsuneonis (1|0.0002)	Cephenemyia trompe (1|0.0001)	Amphinemura longispina (1|0.0001)
			Pedetontus silvestrii (1|0.0002)				Physopelta slanbuschii (1|0.0002)				Luciola cruciata (1|0.0003)			Neocapritermes angusticeps (1|0.0001)	Pseudorhynchus crassiceps (1|0.0001)		Eucryptorrhynchus scrobiculatus (1|0.0002)	Aleurocanthus spiniferus (1|0.0001)	Batocera lineolata (1|0.0002)	Cephus cinctus (1|0.0001)	Amphinemura yao (1|0.0001)
			Peirates turpis (1|0.0002)				Picromerus griseus (1|0.0002)				Lyonetia clerkella (1|0.0003)			Neonemura barrosi (1|0.0001)	Pseudothericles compressifrons (1|0.0001)		Eumantispa harmandi (1|0.0002)	Alloeorhynchus bakeri (1|0.0001)	Bittacus pilicornis (1|0.0002)	Ceracris kiangsu (1|0.0001)	Anaxarcha zhengi (1|0.0001)
			Pentatomidae sp. GM-2014 (1|0.0002)				Plautia fimbriata (1|0.0002)				Macroglossum stellatarum (1|0.0003)			Neoneuromus tonkinensis (1|0.0001)	Psilogramma increta (1|0.0001)		Euphaea formosa (1|0.0002)	Amphinemura yao (1|0.0001)	Blastopsylla occidentalis (1|0.0002)	Ceratitis capitata (1|0.0001)	Aneurus sublobatus (1|0.0001)
			Phatnoma laciniatum (1|0.0002)				Poecilimon luschani (1|0.0002)				Mantis religiosa (1|0.0003)			Notonecta montandoni (1|0.0001)	Psolodesmus mandarinus (1|0.0001)		Euploea midamus (1|0.0002)	Amyelois transitella (1|0.0001)	Blattella bisignata (1|0.0002)	Ceratophyllus wui (1|0.0001)	Anopheles bellator (1|0.0001)
			Physopelta slanbuschii (1|0.0002)				Pristomyrmex punctatus (1|0.0002)				Mantispa japonica (1|0.0003)			Olidiana ritcheriina (1|0.0001)	Pteroptyx maipo (1|0.0001)		Euproctis similis (1|0.0002)	Anastrepha fraterculus (1|0.0001)	Blepephaeus succinctor (1|0.0002)	Changeondelphax velitchkovskyi (1|0.0001)	Anopheles braziliensis (1|0.0001)
			Picromerus griseus (1|0.0002)				Pseudacanthotermes spiniger (1|0.0002)				Mayetiola destructor (1|0.0003)			Oomorphoides metallicus (1|0.0001)	Rhodnius pictipes (1|0.0001)		Eurema blanda (1|0.0002)	Anopheles bellator (1|0.0001)	Brontostoma colossus (1|0.0002)	Coatitermes kartaboensis (1|0.0001)	Anopheles gilesi (1|0.0001)
			Potamyia flava (1|0.0002)				Pseudomegarcys japonica (1|0.0002)				Megacopta cribraria (1|0.0003)			Ornebius bimaculatus (1|0.0001)	Rhombodera valida (1|0.0001)		Euripus nyctelius (1|0.0002)	Anopheles braziliensis (1|0.0001)	Bullanga florida (1|0.0002)	Colias erate (1|0.0001)	Anopheles maculatus (1|0.0001)
			Prismognathus prossi (1|0.0002)				Pseudothericles compressifrons (1|0.0002)				Megacrania alpheus (1|0.0003)			Oxysarcodexia terminalis (1|0.0001)	Rotunda rotundapex (1|0.0001)		Eurydema qinlingensis (1|0.0002)	Anopheles cracens (1|0.0001)	Cacoplistes rogenhoferi (1|0.0002)	Colpocephalum griffoneae (1|0.0001)	Anopheles oryzalimnetes (1|0.0001)
			Prismostictoides unihyala (1|0.0002)				Pteranabropsis carli (1|0.0002)				Mekongiella xizangensis (1|0.0003)			Pachycerina decemlineata (1|0.0001)	Ruspolia lineosa (1|0.0001)		Evania appendigaster (1|0.0002)	Anopheles minimus (1|0.0001)	Callerebia suroia (1|0.0002)	Conocephalus melaenus (1|0.0001)	Anopheles striatus (1|0.0001)
			Pseudocosmetura anjiensis (1|0.0002)				Pyrgacris descampsi (1|0.0002)				Menida violacea (1|0.0003)			Paphnutius ruficeps (1|0.0001)	Rutilia goerlingiana (1|0.0001)		Filchnerella beicki (1|0.0002)	Anopheles minor (1|0.0001)	Calliphora chinghaiensis (1|0.0002)	Copris tripartitus (1|0.0001)	Anoplophora chinensis (1|0.0001)
			Pseudolestes mirabilis (1|0.0002)				Pyrinioides aurea (1|0.0002)				Microcerotermes havilandi (1|0.0003)			Papilio rex (1|0.0001)	Sarcophaga dux (1|0.0001)		Filchnerella helanshanensis (1|0.0002)	Anopheles triannulatus (1|0.0001)	Callispa bowringii (1|0.0002)	Coptosoma bifaria (1|0.0001)	Antheraea yamamai (1|0.0001)
			Pseudomictis brevicornis (1|0.0002)				Reduvius gregoryi (1|0.0002)				Microtermes obesi (1|0.0003)			Paracladura trichoptera (1|0.0001)	Sialis hamata (1|0.0001)		Furculitermes cubitalis (1|0.0002)	Antilochus coquebertii (1|0.0001)	Campanulotes compar (1|0.0002)	Coptotermes heimi (1|0.0001)	Anthonomus rectirostris (1|0.0001)
			Pteranabropsis crenatis (1|0.0002)				Reticulitermes chinensis (1|0.0002)				Nabicula flavomarginata (1|0.0003)			Paramacrosteles nigromaculatus (1|0.0001)	Sinochlora szechwanensis (1|0.0001)		Furculitermes winifredae (1|0.0002)	Apatides fortis (1|0.0001)	Capnia zijinshana (1|0.0002)	Coptotermes testaceus (1|0.0001)	Aphis gossypii (1|0.0001)
			Pteronarcella badia (1|0.0002)				Roisinitermes ebogoensis (1|0.0002)				Nabis apicalis (1|0.0003)			Parasa consocia (1|0.0001)	Sirthenea flavipes (1|0.0001)		Galeruca daurica (1|0.0002)	Aphelocheirus jendeki (1|0.0001)	Carabus lafossei (1|0.0002)	Corydalus cornutus (1|0.0001)	Apochrysa matsumurae (1|0.0001)
			Pyrgus maculatus (1|0.0002)				Sarcophaga albiceps (1|0.0002)				Necrophila americana (1|0.0003)			Pariaconus pele (1|0.0001)	Sitophilus zeamais (1|0.0001)		Gampsocleis gratiosa (1|0.0002)	Apilitermes longiceps (1|0.0001)	Carcinochelis bannaensis (1|0.0002)	Cramptonomyia spenceri (1|0.0001)	Aporia martineti (1|0.0001)
			Reticulitermes lucifugus (1|0.0002)				Schedorhinotermes breinli (1|0.0002)				Neochauliodes bowringi (1|0.0003)			Paroster macrosturtensis (1|0.0001)	Songmachilis xinxiangensis (1|0.0001)		Globitermes globosus (1|0.0002)	Apocheima cinerarius (1|0.0001)	Carcinocoris binghami (1|0.0002)	Cubitermes oblectatus (1|0.0001)	Arytainilla spartiophila (1|0.0001)
			Reticulitermes tibialis (1|0.0002)				Sepedophilus bipunctatus (1|0.0002)				Neomaskellia andropogonis (1|0.0003)			Patawatermes nigripunctatus (1|0.0001)	Sphaeronemoura hamistyla (1|0.0001)		Gonepteryx mahaguru (1|0.0002)	Aporia intercostata (1|0.0001)	Carposina sasakii (1|0.0002)	Culex tritaeniorhynchus (1|0.0001)	Athyma punctata (1|0.0001)
			Rhinoestrus usbekistanicus (1|0.0002)				Silvanus bidentatus (1|0.0002)				Neonemura barrosi (1|0.0003)			Patawatermes turricola (1|0.0001)	Sphinx morio (1|0.0001)		Hackeriella veitchi (1|0.0002)	Apostictopterus fuliginosus (1|0.0001)	Caryanda elegans (1|0.0002)	Curtos bilineatus (1|0.0001)	Athyma sinope (1|0.0001)
			Ricania speculum (1|0.0002)				Sogatella vibix (1|0.0002)				Neptis philyra (1|0.0003)			Peckia australis (1|0.0001)	Tacola eulimene (1|0.0001)		Haematobia irritans (1|0.0002)	Apriona swainsoni (1|0.0001)	Catopsilia pomona (1|0.0002)	Cyclopelta parva (1|0.0001)	Atrocalopteryx melli (1|0.0001)
			Sceptuchus simplex (1|0.0002)				Solenopsis invicta (1|0.0002)				Nesidiocoris tenuis (1|0.0003)			Pelecotoma fennica (1|0.0001)	Tapeinus singularis (1|0.0001)		Hapsodrilus ignifer (1|0.0002)	Apteroperla tikumana (1|0.0001)	Cavitermes tuberosus (1|0.0002)	Diamesus osculans (1|0.0001)	Atrophaneura alcinous (1|0.0001)
			Scipinia horrida (1|0.0002)				Spiniphilus spinicornis (1|0.0002)				Nesomachilis australica (1|0.0003)			Pericapritermes dolichocephalus (1|0.0001)	Tecia solanivora (1|0.0001)		Henicus brevimucronatus (1|0.0002)	Aquarius paludum (1|0.0001)	Cephus cinctus (1|0.0002)	Diaphanes nubilus (1|0.0001)	Bactericera cockerelli (1|0.0001)
			Scopura longa (1|0.0002)				Stimulopalpus japonicus (1|0.0002)				Nevromus exterior (1|0.0003)			Pericapritermes nitobei (1|0.0001)	Tenodera sinensis (1|0.0001)		Heteropterus morpheus (1|0.0002)	Asiotmethis jubatus (1|0.0001)	Chaetocnema pelagica (1|0.0002)	Dichorragia nesimachus (1|0.0001)	Bactrocera tryoni (1|0.0001)
			Shirakiacris shirakii (1|0.0002)				Taeniogonalos taihorina (1|0.0002)				Nezara viridula (1|0.0003)			Phacomorphus fratyi (1|0.0001)	Tetartopeus terminatus (1|0.0001)		Heterotermes platycephalus (1|0.0002)	Ateuchotermes retifaciens (1|0.0001)	Challia fletcheri (1|0.0002)	Dichotomius schiffleri (1|0.0001)	Bactrocera umbrosa (1|0.0001)
			Sinochlora longifissa (1|0.0002)				Teinopalpus aureus (1|0.0002)				Notonecta chinensis (1|0.0003)			Phormia regina (1|0.0001)	Thyridosmylus langii (1|0.0001)		Hipparchia autonoe (1|0.0002)	Athyma pravara (1|0.0001)	Chauliognathus opacus (1|0.0002)	Diestrammena asynamora (1|0.0001)	Biston perclara (1|0.0001)
			Solenopsis richteri (1|0.0002)				Tetraphleps aterrimus (1|0.0002)				Notopteryx soror (1|0.0003)			Phraortes illepidus (1|0.0001)	Tipula cockerelliana (1|0.0001)		Humphaplotropis culaishanensis (nomen nudum) (1|0.0002)	Atractomorpha sinensis (1|0.0001)	Choroedocus violaceipes (1|0.0002)	Dorcus hansi (1|0.0001)	Blattella bisignata (1|0.0001)
			Spaniocelyphus pilosus (1|0.0002)				Thermistis croceocincta (1|0.0002)				Ochlerotatus vigilax (1|0.0003)			Physopelta slanbuschii (1|0.0001)	Trachelus iudaicus (1|0.0001)		Hyphantria cunea (1|0.0002)	Atrocalopteryx melli (1|0.0001)	Cicindela anchoralis (1|0.0002)	Dryops ernesti (1|0.0001)	Blattella germanica (1|0.0001)
			Suwallia teleckojensis (1|0.0002)				Thoracotermes macrothorax (1|0.0002)				Ocinara albicollis (1|0.0003)			Pielomastax zhengi (1|0.0001)	Tricholepidion gertschi (1|0.0001)		Ideopsis similis (1|0.0002)	Bactrocera umbrosa (1|0.0001)	Colpocephalum griffoneae (1|0.0002)	Ectomomyrmex javanus (1|0.0001)	Brachyrhynchus hsiaoi (1|0.0001)
			Systolederus spicupennis (1|0.0002)				Traulia nigritibialis (1|0.0002)				Odontotermes hainanensis (1|0.0003)			Placosternum urus (1|0.0001)	Trichoprosopon pallidiventer (1|0.0001)		Idiocerus laurifoliae (1|0.0002)	Biston suppressaria (1|0.0001)	Copris tripartitus (1|0.0002)	Ectropis obliqua (1|0.0001)	Brachythemis contaminata (1|0.0001)
			Taharana fasciana (1|0.0002)				Triaenodes tardus (1|0.0002)				Orientotermes emersoni (1|0.0003)			Popillia japonica (1|0.0001)	Troglophilus neglectus (1|0.0001)		Idioscopus nitidulus (1|0.0002)	Blattella germanica (1|0.0001)	Coptotermes kalshoveni (1|0.0002)	Entylia carinata (1|0.0001)	Brahmaea hearseyi (1|0.0001)
			Teinopalpus imperialis (1|0.0002)				Trichocera bimacula (1|0.0002)				Orinhippus tibetanus (1|0.0003)			Pristomyrmex punctatus (1|0.0001)	Tyspanodes hypsalis (1|0.0001)		Incoltorrida madagassica (1|0.0002)	Bombyx mandarina (1|0.0001)	Coreana raphaelis (1|0.0002)	Eocanthecona thomsoni (1|0.0001)	Bullanga florida (1|0.0001)
			Tenodera sinensis (1|0.0002)				Tropisternus sp. BYU-CO166 (1|0.0002)				Orthetrum chrysis (1|0.0003)			Promirotermes pygmaeus (1|0.0001)	Velinus nodipes (1|0.0001)		Inflata indica (1|0.0002)	Bombyx mori (1|0.0001)	Corydalus cornutus (1|0.0002)	Ephemera orientalis (1|0.0001)	Byturus ochraceus (1|0.0001)
			Thrinchus schrenkii (1|0.0002)				Trypophloeus asperatus (1|0.0002)				Orthetrum melania (1|0.0003)			Protaetia brevitarsis (1|0.0001)	Xizicus fascipes (1|0.0001)		Ischnura elegans (1|0.0002)	Bothriometopus macrocnemis (1|0.0001)	Cosmoscarta dorsimacula (1|0.0002)	Eterusia aedea (1|0.0001)	Cacopsylla coccinea (1|0.0001)
			Timelaea maculata (1|0.0002)				Ulomoides dermestoides (1|0.0002)				Orthotermes mansuetus (1|0.0003)			Pseudacysta perseae (1|0.0001)	Xylosandrus morigerus (1|0.0001)		Isoperla bilineata (1|0.0002)	Cacopsylla pyri (1|0.0001)	Cryptocercus relictus (1|0.0002)	Eucryptorrhynchus scrobiculatus (1|0.0001)	Callipogon relictus (1|0.0001)
			Trichogramma ostriniae (1|0.0002)				Vanhornia eucnemidarum (1|0.0002)				Oxya agavisa (1|0.0003)			Pseudomictis brevicornis (1|0.0001)	Xylotrechus grayii (1|0.0001)		Isoperla eximia (1|0.0002)	Callipogon relictus (1|0.0001)	Cucujus clavipes (1|0.0002)	Eupolyphaga sinensis (1|0.0001)	Camponotus concavus (1|0.0001)
			Trigonidium sjostedti (1|0.0002)				Velinus nodipes (1|0.0002)				Paleosepharia posticata (1|0.0003)			Pternoscirta caliginosa (1|0.0001)	Xystrocera globosa (1|0.0001)		Isoteinon lamprospilus (1|0.0002)	Callitettix braconoides (1|0.0001)	Curtos bilineatus (1|0.0002)	Euripus nyctelius (1|0.0001)	Cantao ocellatus (1|0.0001)
			Trioza urticae (1|0.0002)				Vespa affinis (1|0.0002)				Papilio helenus (1|0.0003)			Ramulus irregulariterdentatus (1|0.0001)	Zootermopsis angusticollis (1|0.0001)		Japanagallia spinosa (1|0.0002)	Calosoma sp. BYU-CO241 (1|0.0001)	Cyrtotrachelus buqueti (1|0.0002)	Eutelia adulatricoides (1|0.0001)	Capnia zijinshana (1|0.0001)
			Trocnadella arisana (1|0.0002)				Vespa orientalis (1|0.0002)				Papilio protenor (1|0.0003)			Riptortus pedestris (1|0.0001)			Lamprigera yunnana (1|0.0002)	Camponotus concavus (1|0.0001)	Cysteochila chiniana (1|0.0002)	Exorista sorbillans (1|0.0001)	Carabus lafossei (1|0.0001)
			Trypodendron signatum (1|0.0002)				Vespa velutina (1|0.0002)				Papilio slateri (1|0.0003)			Rugilus geniculatus (1|0.0001)			Leptaulax koreanus (1|0.0002)	Carcinocoris binghami (1|0.0001)	Dalsira scabrata (1|0.0002)	Figulus binodulus (1|0.0001)	Carcinochelis bannaensis (1|0.0001)
			Trypophloeus asperatus (1|0.0002)								Paradyschiria parvula (1|0.0003)			Rutilia goerlingiana (1|0.0001)			Leptidea morsei (1|0.0002)	Catacanthus incarnatus (1|0.0001)	Davidina armandi (1|0.0002)	Formica selysi (1|0.0001)	Carcinocoris binghami (1|0.0001)
			Vesta saturnalis (1|0.0002)								Parapoynx crisonalis (1|0.0003)			Sabethes undosus (1|0.0001)			Limenitis camilla (1|0.0002)	Ceracris kiangsu (1|0.0001)	Deielia phaon (1|0.0002)	Fucellia costalis (1|0.0001)	Cavariella salicicola (1|0.0001)
			Xystrocera globosa (1|0.0002)								Parasarpa zayla (1|0.0003)			Sarcophaga crassipalpis (1|0.0001)			Limenitis elwesi (1|0.0002)	Ceutorhynchus obstrictus (1|0.0001)	Diamphipnoa annulata (1|0.0002)	Gasterophilus nasalis (1|0.0001)	Cephus cinctus (1|0.0001)
			Yoma sabina (1|0.0002)								Pariaconus pele (1|0.0003)			Sarcophaga ruficornis (1|0.0001)			Limenitis reducta (1|0.0002)	Cheirotonus jansoni (1|0.0001)	Diaphanes pectinealis (1|0.0002)	Gigantometra gigas (1|0.0001)	Ceracris fasciata (1|0.0001)
			Zeugodacus cucurbitae (1|0.0002)								Peirates arcuatus (1|0.0003)			Schizocephala bicornis (1|0.0001)			Limnephilus decipiens (1|0.0002)	Cheumatopsyche brevilineata (1|0.0001)	Dichotomius schiffleri (1|0.0002)	Glyphodes quadrimaculalis (1|0.0001)	Ceratophyllus wui (1|0.0001)
											Peirates lepturoides (1|0.0003)			Scoparipes salvazai (1|0.0001)			Limnephilus hyalinus (1|0.0002)	Chironomus tepperi (1|0.0001)	Dictyla platyoma (1|0.0002)	Gnathotrichus materiarius (1|0.0001)	Chilo auricilius (1|0.0001)
											Pelecotoma fennica (1|0.0003)			Shirakiacris shirakii (1|0.0001)			Limnogonus hypoleucus (1|0.0002)	Choristoneura rosaceana (1|0.0001)	Diorhabda carinulata (1|0.0002)	Gonista bicolor (1|0.0001)	Chloronia mirifica (1|0.0001)
											Phaneroptera nigroantennata (1|0.0003)			Simulium aureohirtum (1|0.0001)			Liposcelis entomophila (1|0.0002)	Choroedocus violaceipes (1|0.0001)	Ditaxis biseriata (1|0.0002)	Gromphadorhina portentosa (1|0.0001)	Coptosoma bifaria (1|0.0001)
											Phyllotreta striolata (1|0.0003)			Sirthenea flavipes (1|0.0001)			Lipotactes tripyrga (1|0.0002)	Chrysochroa fulgidissima (1|0.0001)	Dixella aestivalis (1|0.0002)	Gryllotalpa orientalis (1|0.0001)	Coptotermes heimi (1|0.0001)
											Pidorus atratus (1|0.0003)			Solenopsis richteri (1|0.0001)			Liriomyza sativae (1|0.0002)	Chrysomya phaonis (1|0.0001)	Dnopherula yuanmowensis (1|0.0002)	Gryllotalpa unispina (1|0.0001)	Coptotermes lacteus (1|0.0001)
											Pityophthorus pubescens (1|0.0003)			Somena scintillans (1|0.0001)			Liriomyza trifolii (1|0.0002)	Chrysopa pallens (1|0.0001)	Dolichoderus sibiricus (1|0.0002)	Gynaephora qinghaiensis (1|0.0001)	Coptotermes sjoestedti (1|0.0001)
											Planicapritermes planiceps (1|0.0003)			Sphaeronemoura grandicauda (1|0.0001)			Lycaena phlaeas (1|0.0002)	Chrysoperla nipponensis (1|0.0001)	Dorcus hansi (1|0.0002)	Gynaephora qumalaiensis (1|0.0001)	Coquillettidia chrysonotum (1|0.0001)
											Polionemobius taprobanensis (1|0.0003)			Sphaeronemoura hamistyla (1|0.0001)			Lygus lineolaris (1|0.0002)	Colpocephalum griffoneae (1|0.0001)	Dorypteryx domestica (1|0.0002)	Gyrostigma rhinocerontis (1|0.0001)	Coreana raphaelis (1|0.0001)
											Polyspathotermes sulcifrons (1|0.0003)			Synthesiomyia nudiseta (1|0.0001)			Macropsis notata (1|0.0002)	Comparmustilia sphingiformis (1|0.0001)	Drabescoides nuchalis (1|0.0002)	Halyomorpha halys (1|0.0001)	Corythucha ciliata (1|0.0001)
											Polystoechotes punctata (1|0.0003)			Tagiades litigiosa (1|0.0001)			Maiestas dorsalis (1|0.0002)	Compositermes vindai (1|0.0001)	Drepanotermes sp. SLC-2012 (1|0.0002)	Havilanditermes proatripennis (1|0.0001)	Cosmoscarta bispecularis (1|0.0001)
											Polyura arja (1|0.0003)			Taharana fasciana (1|0.0001)			Megachile sculpturalis (1|0.0002)	Compsorhipis davidiana (1|0.0001)	Drosophila incompta (1|0.0002)	Heliconius sara (1|0.0001)	Cryptocercus meridianus (1|0.0001)
											Populicerus populi (1|0.0003)			Tarragoilus diuturnus (1|0.0001)			Mekongiella kingdoni (1|0.0002)	Conocephalus melaenus (1|0.0001)	Drosophila mercatorum (1|0.0002)	Hemiodoecus leai (1|0.0001)	Cyrtotrachelus buqueti (1|0.0001)
											Potamyia flava (1|0.0003)			Teleogryllus oceanicus (1|0.0001)			Melanagromyza sojae (1|0.0002)	Contacyphon sp. BT0012 (1|0.0001)	Dryocoetes autographus (1|0.0002)	Henosepilachna pusillanima (1|0.0001)	Cysteochila chiniana (1|0.0001)
											Prionoglaris stygia (1|0.0003)			Termes fatalis (1|0.0001)			Melaphis rhois (1|0.0002)	Coptosoma bifaria (1|0.0001)	Dysdercus cingulatus (1|0.0002)	Hepialus xiaojinensis (1|0.0001)	Daimio tethys (1|0.0001)
											Prismosticta fenestrata (1|0.0003)			Thyestilla gebleri (1|0.0001)			Microcerotermes havilandi (1|0.0002)	Coptotermes kalshoveni (1|0.0001)	Dytiscus sharpi (1|0.0002)	Heterodoxus macropus (1|0.0001)	Deielia phaon (1|0.0001)
											Prosopocoilus gracilis (1|0.0003)			Thyridosmylus langii (1|0.0001)			Mirocapritermes connectens (1|0.0002)	Coptotermes remotus (1|0.0001)	Elimaea cheni (1|0.0002)	Heterotermes tenuior (1|0.0001)	Dendrolimus kikuchii (1|0.0001)
											Protaetia brevitarsis (1|0.0003)			Timelaea maculata (1|0.0001)			Monolepta quadriguttata (1|0.0002)	Coptotermes testaceus (1|0.0001)	Embiratermes brevinasus (1|0.0002)	Heterotermes validus (1|0.0001)	Deracantha onos (1|0.0001)
											Protermes prorepens (1|0.0003)			Tremex columba (1|0.0001)			Mylabris aulica (1|0.0002)	Cramptonomyia spenceri (1|0.0001)	Emeia pseudosauteri (1|0.0002)	Hipparchia autonoe (1|0.0001)	Dermestes frischii (1|0.0001)
											Pseudomegarcys japonica (1|0.0003)			Tribolium confusum (1|0.0001)			Napialus hunanensis (1|0.0002)	Crepititermes verruculosus (1|0.0001)	Entoria okinawaensis (1|0.0002)	Homogryllacris anelytra (1|0.0001)	Dianemobius fascipes (1|0.0001)
											Pseudomictis brevicornis (1|0.0003)			Trioza urticae (1|0.0001)			Nasutitermes graveolus (1|0.0002)	Cryptocercus meridianus (1|0.0001)	Eogystia hippophaecolus (1|0.0002)	Hoplistodera incisa (1|0.0001)	Dianemobius furumagiensis (1|0.0001)
											Pseudophyllus titan (1|0.0003)			Trocnadella arisana (1|0.0001)			Nemopoda mamaevi (1|0.0002)	Cucujus clavipes (1|0.0001)	Eomantis yunnanensis (1|0.0002)	Hormaphis betulae (1|0.0001)	Diaphorina citri (1|0.0001)
											Pseudorhynchus acuminatus (1|0.0003)			Tropidomantis tenera (1|0.0001)			Neochauliodes punctatolosus (1|0.0002)	Culex quinquefasciatus (1|0.0001)	Ephemera orientalis (1|0.0002)	Hospitalitermes hospitalis (1|0.0001)	Dixella aestivalis (1|0.0001)
											Pseudorhynchus crassiceps (1|0.0003)			Trypodendron signatum (1|0.0001)			Neohydatothrips samayunkur (1|0.0002)	Cyclopelta parva (1|0.0001)	Epicauta aptera (1|0.0002)	Hospitalitermes medioflavus (1|0.0001)	Drosophila mauritiana (1|0.0001)
											Psychomantis borneensis (1|0.0003)			Trypophloeus asperatus (1|0.0001)			Neotermes insularis (1|0.0002)	Cydalima perspectalis (1|0.0001)	Epicauta impressicornis (1|0.0002)	Humutermes krishnai (1|0.0001)	Drosophila mercatorum (1|0.0001)
											Psylla alni (1|0.0003)			Urochela quadrinotata (1|0.0001)			Nevromus exterior (1|0.0002)	Dacrila fallax (1|0.0001)	Epiophlebia superstes (1|0.0002)	Hycleus cichorii (1|0.0001)	Dryops ernesti (1|0.0001)
											Pteranabropsis carnarius (1|0.0003)			Xystrocera globosa (1|0.0001)			Notonecta chinensis (1|0.0002)	Dalsira scabrata (1|0.0001)	Erthesina fullo (1|0.0002)	Hydropsyche simulans (1|0.0001)	Dysdercus cingulatus (1|0.0001)
											Pyrearinus termitilluminans (1|0.0003)			Zeugodacus scutellatus (1|0.0001)			Oecanthus sinensis (1|0.0002)	Damaster mirabilissimus (1|0.0001)	Erynnis montanus (1|0.0002)	Hydrotaea aenescens (1|0.0001)	Dytiscus sharpi (1|0.0001)
											Pyrocoelia rufa (1|0.0003)						Ognevia longipennis (1|0.0002)	Darthula hardwickii (1|0.0001)	Euchorthippus fusigeniculatus (1|0.0002)	Hylobitelus xiaoi (1|0.0001)	Eomantis yunnanensis (1|0.0001)
											Pyrophorus divergens (1|0.0003)						Olidiana ritcheriina (1|0.0002)	Deielia phaon (1|0.0001)	Euhamitermes hamatus (1|0.0002)	Ibidoecus bisignatus (1|0.0001)	Epicauta chinensis (1|0.0001)
											Ramulus irregulariterdentatus (1|0.0003)						Ommexecha virens (1|0.0002)	Dendrolimus houi (1|0.0001)	Euphyllura phillyreae (1|0.0002)	Inara alboguttata (1|0.0001)	Epicauta gorhami (1|0.0001)
											Reticulitermes lucifugus (1|0.0003)						Ophraella communa (1|0.0002)	Dendrolimus superans (1|0.0001)	Euproctis similis (1|0.0002)	Indonemoura jacobsoni (1|0.0001)	Epicauta tibialis (1|0.0001)
											Reticulitermes tibialis (1|0.0003)						Orius niger (1|0.0002)	Dermestes maculatus (1|0.0001)	Eurydema dominulus (1|0.0002)	Inflata indica (1|0.0001)	Euclimacia badia (1|0.0001)
											Rhagophthalmus giganteus (1|0.0003)						Orius sauteri (1|0.0002)	Dianemobius furumagiensis (1|0.0001)	Eurygaster testudinaria (1|0.0002)	Inquilinitermes inquilinus (1|0.0001)	Eurydema maracandica (1|0.0001)
											Rhopalopsole bulbifera (1|0.0003)						Ornithoptera richmondia (1|0.0002)	Diaphanes mendax (1|0.0001)	Euryusa optabilis (1|0.0002)	Ips sexdentatus (1|0.0001)	Eurygaster testudinaria (1|0.0001)
											Sarcophaga albiceps (1|0.0003)						Orthetrum sabina (1|0.0002)	Diaphanes nubilus (1|0.0001)	Eusthenes cupreus (1|0.0002)	Labritermes buttelreepeni (1|0.0001)	Euspilotus scissus (1|0.0001)
											Sarcophaga misera (1|0.0003)						Papilio demoleus (1|0.0002)	Diaphanes pectinealis (1|0.0001)	Euthalia irrubescens (1|0.0002)	Lanthanaphalara mira (1|0.0001)	Evergestis junctalis (1|0.0001)
											Schizocephala bicornis (1|0.0003)						Paramacrosteles nigromaculatus (1|0.0002)	Dorcus tenuihirsutus (1|0.0001)	Euzophera pyriella (1|0.0002)	Laodelphax striatellus (1|0.0001)	Filchnerella beicki (1|0.0001)
											Scopura longa (1|0.0003)						Paratoxodera polyacantha (1|0.0002)	Drosophila ananassae (1|0.0001)	Exorista japonica (1|0.0002)	Lethe dura (1|0.0001)	Foraminitermes rhinoceros (1|0.0001)
											Sesamia inferens (1|0.0003)						Pelecotoma fennica (1|0.0002)	Drosophila erecta (1|0.0001)	Falcolipeurus quadripustulatus (1|0.0002)	Libiocoris heissi (1|0.0001)	Freysuila caesalpiniae (1|0.0001)
											Sinopodisma tsinlingensis (1|0.0003)						Periplaneta americana (1|0.0002)	Drosophila sechellia (1|0.0001)	Freysuila caesalpiniae (1|0.0002)	Limbodessus palmulaoides (1|0.0001)	Fruhstorferiola tonkinensis (1|0.0001)
											Sitophilus oryzae (1|0.0003)						Periplaneta brunnea (1|0.0002)	Drosophila willistoni (1|0.0001)	Furculitermes longilabius (1|0.0002)	Limenitis elwesi (1|0.0001)	Galeruca daurica (1|0.0001)
											Solenopsis richteri (1|0.0003)						Peripolus nepalensis (1|0.0002)	Dysmicohermes ingens (1|0.0001)	Ganisa cyanogrisea (1|0.0002)	Limnephilus hyalinus (1|0.0001)	Gampsocleis gratiosa (1|0.0001)
											Spaniocelyphus pilosus (1|0.0003)						Phaedyma columella (1|0.0002)	Ectomomyrmex javanus (1|0.0001)	Gasterophilus pecorum (1|0.0002)	Limnogonus hypoleucus (1|0.0001)	Geocoris pallidipennis (1|0.0001)
											Stathmopoda auriferella (1|0.0003)						Phatnoma laciniatum (1|0.0002)	Eogystia hippophaecolus (1|0.0001)	Gastrolina thoracica (1|0.0002)	Limnogonus intermedius (1|0.0001)	Gigantometra gigas (1|0.0001)
											Systolederus spicupennis (1|0.0003)						Philaenus spumarius (1|0.0002)	Ephestia elutella (1|0.0001)	Gastrophysa polygoni (1|0.0002)	Longustitermes manni (1|0.0001)	Gonioctena intermedia (1|0.0001)
											Tanaocerus koebelei (1|0.0003)						Phryganogryllacris xiai (1|0.0002)	Epicauta tibialis (1|0.0001)	Gigantometra gigas (1|0.0002)	Loxoblemmus doenitzi (1|0.0001)	Grapholita dimorpha (1|0.0001)
											Tenebrio obscurus (1|0.0003)						Phyllomimus sinicus (1|0.0002)	Eriogyna pyretorum (1|0.0001)	Gnathotrichus materiarius (1|0.0002)	Lucanus fortunei (1|0.0001)	Gromphadorhina portentosa (1|0.0001)
											Tetraleurodes acaciae (1|0.0003)						Physemacris variolosa (1|0.0002)	Euborellia arcanum (1|0.0001)	Gonista bicolor (1|0.0002)	Lucilia porphyrina (1|0.0001)	Helotrephes sp. NKMT027 (1|0.0001)
											Tramea virginia (1|0.0003)						Plautia fimbriata (1|0.0002)	Eudocima phalonia (1|0.0001)	Gonopsis affinis (1|0.0002)	Macrognathotermes errator (1|0.0001)	Hemipyrellia ligurriens (1|0.0001)
											Trialeurodes vaporariorum (1|0.0003)						Polionemobius taprobanensis (1|0.0002)	Euploea midamus (1|0.0001)	Graphosoma rubrolineatum (1|0.0002)	Macrosaldula sp. PJ-2017 (1|0.0001)	Henosepilachna vigintioctopunctata (1|0.0001)
											Triatoma infestans (1|0.0003)						Pontia callidice (1|0.0002)	Eupolyphaga sinensis (1|0.0001)	Gryllotalpa unispina (1|0.0002)	Macrotermes muelleri (1|0.0001)	Hermetia illucens (1|0.0001)
											Triatoma migrans (1|0.0003)						Potanthus flavus (1|0.0002)	Eurema hecabe (1|0.0001)	Haemagogus janthinomys (1|0.0002)	Maiestas dorsalis (1|0.0001)	Hexacentrus japonicus (1|0.0001)
											Tribolium audax (1|0.0003)						Prismognathus prossi (1|0.0002)	Eurydema dominulus (1|0.0001)	Henicus brevimucronatus (1|0.0002)	Margarinotus merdarius (1|0.0001)	Hexacentrus unicolor (1|0.0001)
											Tribolium castaneum (1|0.0003)						Pristaulacus compressus (1|0.0002)	Eurydema liturifera (1|0.0001)	Henosepilachna pusillanima (1|0.0002)	Maurya qinlingensis (1|0.0001)	Hierodula patellifera (1|0.0001)
											Trichophthalma punctata (1|0.0003)						Pristomyrmex punctatus (1|0.0002)	Eurydema oleracea (1|0.0001)	Heterotermes crinitus (1|0.0002)	Megacopta cribraria (1|0.0001)	Holochlora fruhstorferi (1|0.0001)
											Trichoprosopon pallidiventer (1|0.0003)						Protantigius superans (1|0.0002)	Euthalia irrubescens (1|0.0001)	Heterotermes nr. tenuis COL.4PUERTO (1|0.0002)	Megacrania alpheus (1|0.0001)	Homoeoxipha nigripes (1|0.0001)
											Trogonoptera brookiana (1|0.0003)						Protonemura orbiculata (1|0.0002)	Filchnerella helanshanensis (1|0.0001)	Hierodula patellifera (1|0.0002)	Megaulacobothrus chinensis (1|0.0001)	Hoplasoma unicolor (1|0.0001)
											Usechus lacerta (1|0.0003)						Protophormia terraenovae (1|0.0002)	Frankliniella intonsa (1|0.0001)	Homalodisca vitripennis (1|0.0002)	Melaphis rhois (1|0.0001)	Horatocera niponica (1|0.0001)
											Yemmalysus parallelus (1|0.0003)						Pseudokuzicus pieli (1|0.0002)	Frankliniella occidentalis (1|0.0001)	Hoplistodera incisa (1|0.0002)	Mesonemoura metafiligera (1|0.0001)	Hydrometra greeni (1|0.0001)
											Zichya baranovi (1|0.0003)						Pseudomegarcys japonica (1|0.0002)	Freysuila caesalpiniae (1|0.0001)	Hospitalitermes hospitalis (1|0.0002)	Mirocapritermes connectens (1|0.0001)	Hydropsyche pellucidula (1|0.0001)
											Zophobas atratus (1|0.0003)						Pseudothericles compressifrons (1|0.0002)	Furculitermes winifredae (1|0.0001)	Hydropsyche orris (1|0.0002)	Muscina stabulans (1|0.0001)	Hydrotaea spinigera (1|0.0001)
																	Psilogramma increta (1|0.0002)	Gastrimargus marmoratus (1|0.0001)	Hylastes brunneus (1|0.0002)	Myllocerinus aurolineatus (1|0.0001)	Hylaeus dilatatus (1|0.0001)
																	Psolodesmus mandarinus (1|0.0002)	Glenea cantor (1|0.0001)	Idgia oculata (1|0.0002)	Nannophya pygmaea (1|0.0001)	Hylastes attenuatus (1|0.0001)
																	Psylla alni (1|0.0002)	Gomphocerus sibiricus (1|0.0001)	Inflata indica (1|0.0002)	Nasutitermes matangensis (1|0.0001)	Hylobitelus xiaoi (1|0.0001)
																	Pteranabropsis crenatis (1|0.0002)	Gonioctena intermedia (1|0.0001)	Ips sexdentatus (1|0.0002)	Nemopoda mamaevi (1|0.0001)	Hypsopygia regina (1|0.0001)
																	Pternoscirta caliginosa (1|0.0002)	Grammodes geometrica (1|0.0001)	Isoperla eximia (1|0.0002)	Nemorilla maculosa (1|0.0001)	Ibalia leucospoides (1|0.0001)
																	Pterostichus niger (1|0.0002)	Graphium mullah (1|0.0001)	Japanagallia spinosa (1|0.0002)	Neochauliodes rotundatus (1|0.0001)	Idioscopus clypealis (1|0.0001)
																	Pyrocoelia thibetana (1|0.0002)	Heliothis subflexa (1|0.0001)	Junonia lemonias (1|0.0002)	Neoneuromus tonkinensis (1|0.0001)	Idioscopus nitidulus (1|0.0001)
																	Rediviva intermixta (1|0.0002)	Heterodoxus macropus (1|0.0001)	Kingdonella bicollina (1|0.0002)	Neopanorpa pulchra (1|0.0001)	Isonychia kiangsinensis (1|0.0001)
																	Reticulitermes flaviceps (1|0.0002)	Heterotermes validus (1|0.0001)	Lamprigera yunnana (1|0.0002)	Nesidiocoris tenuis (1|0.0001)	Isoperla bilineata (1|0.0001)
																	Rhinotermes hispidus (1|0.0002)	Homalodisca vitripennis (1|0.0001)	Lentula callani (1|0.0002)	Nesomachilis australica (1|0.0001)	Japananus hyalinus (1|0.0001)
																	Rhopalomyia pomum (1|0.0002)	Homogryllacris anelytra (1|0.0001)	Leucoptera malifoliella (1|0.0002)	Neuronema laminatum (1|0.0001)	Kamimuria chungnanshana (1|0.0001)
																	Rhynocoris incertis (1|0.0002)	Hoplasoma unicolor (1|0.0001)	Limnogonus hypoleucus (1|0.0002)	Ommexecha virens (1|0.0001)	Kuwayamaea chinensis (1|0.0001)
																	Ruidocollaris obscura (1|0.0002)	Hospitalitermes medioflavus (1|0.0001)	Limnogonus poissoni (1|0.0002)	Oomorphoides metallicus (1|0.0001)	Lachesilla anna (1|0.0001)
																	Runchomyia reversa (1|0.0002)	Humbertiella nada (1|0.0001)	Liposcelis paeta (1|0.0002)	Ophraella communa (1|0.0001)	Leptalina unicolor (1|0.0001)
																	Ruspolia dubia (1|0.0002)	Humutermes krishnai (1|0.0001)	Lipotactes tripyrga (1|0.0002)	Ornebius kanetataki (1|0.0001)	Leucoptera malifoliella (1|0.0001)
																	Sarcophaga dux (1|0.0002)	Hycleus cichorii (1|0.0001)	Lithidiopsis carinatus (1|0.0002)	Orthetrum glaucum (1|0.0001)	Libiocoris heissi (1|0.0001)
																	Sarcophaga princeps (1|0.0002)	Hydrillodes lentalis (1|0.0001)	Loxoblemmus equestris (1|0.0002)	Orthotermes mansuetus (1|0.0001)	Limenitis ciocolatina (1|0.0001)
																	Schistocerca gregaria (1|0.0002)	Hydrobasileus croceus (1|0.0001)	Lucanus fortunei (1|0.0002)	Pacris xizangensis (1|0.0001)	Limenitis elwesi (1|0.0001)
																	Sciodrepoides watsoni (1|0.0002)	Hydropsyche simulans (1|0.0001)	Lycorma delicatula (1|0.0002)	Panaorus albomaculatus (1|0.0001)	Limnephilus hyalinus (1|0.0001)
																	Scirtothrips dorsalis (1|0.0002)	Hygrobia hermanni (1|0.0001)	Macromia daimoji (1|0.0002)	Paracarsidara gigantea (1|0.0001)	Liriomyza trifolii (1|0.0001)
																	Scoparipes salvazai (1|0.0002)	Hypoderma lineatum (1|0.0001)	Macrosteles quadrilineatus (1|0.0002)	Paraona staudingeri (1|0.0001)	Lithidiopsis carinatus (1|0.0001)
																	Scotinophara lurida (1|0.0002)	Hypsauchenia hardwickii (1|0.0001)	Macrotermes falciger (1|0.0002)	Parasarpa dudu (1|0.0001)	Longchuanacris curvifurculus (1|0.0001)
																	Simulium aureohirtum (1|0.0002)	Ibalia leucospoides (1|0.0001)	Macrotermes vitrialatus (1|0.0002)	Parochlus steinenii (1|0.0001)	Macrotermes vitrialatus (1|0.0001)
																	Sinochlora longifissa (1|0.0002)	Ips sexdentatus (1|0.0001)	Macroxyela ferruginea (1|0.0002)	Peckia resona (1|0.0001)	Mahasena oolona (1|0.0001)
																	Sirthenea flavipes (1|0.0002)	Isophya major (1|0.0001)	Mahasena oolona (1|0.0002)	Pedetontus silvestrii (1|0.0001)	Maiestas dorsalis (1|0.0001)
																	Solenopsis richteri (1|0.0002)	Japananus hyalinus (1|0.0001)	Margarinotus merdarius (1|0.0002)	Periplaneta americana (1|0.0001)	Malcus inconspicuus (1|0.0001)
																	Stenopirates sp. HL-2011 (1|0.0002)	Junonia iphita (1|0.0001)	Mastotermes darwiniensis (1|0.0002)	Periplaneta fuliginosa (1|0.0001)	Mecopoda elongata (1|0.0001)
																	Stictopleurus subviridis (1|0.0002)	Lachana alpherakii (1|0.0001)	Megaloprepus caerulatus (1|0.0002)	Petrobius brevistylis (1|0.0001)	Mecopoda niponensis (1|0.0001)
																	Stimulopalpus japonicus (1|0.0002)	Lachesilla anna (1|0.0001)	Meitanaphis elongallis (1|0.0002)	Phaenacantha marcida (1|0.0001)	Megacrania alpheus (1|0.0001)
																	Tanaocerus koebelei (1|0.0002)	Leptalina unicolor (1|0.0001)	Mekongiana xiangchengensis (1|0.0002)	Phaneroptera gracilis (1|0.0001)	Megaloprepus caerulatus (1|0.0001)
																	Tarragoilus diuturnus (1|0.0002)	Leptaulax koreanus (1|0.0001)	Melanargia asiatica (1|0.0002)	Phlaeoba tenebrosa (1|0.0001)	Megopis sinica (1|0.0001)
																	Tenebrio obscurus (1|0.0002)	Lerema accius (1|0.0001)	Melipona scutellaris (1|0.0002)	Phyllomimus sinicus (1|0.0001)	Melitaea cinxia (1|0.0001)
																	Tetraphalerus bruchi (1|0.0002)	Lethe dura (1|0.0001)	Meloimorpha japonica (1|0.0002)	Phymata americana (1|0.0001)	Meloimorpha japonica (1|0.0001)
																	Tingis cardui (1|0.0002)	Libelloides macaronius (1|0.0001)	Mesonemoura metafiligera (1|0.0002)	Physopelta slanbuschii (1|0.0001)	Mesophleps albilinella (1|0.0001)
																	Tremex columba (1|0.0002)	Limenitis cleophas (1|0.0001)	Microcerotermes nervosus (1|0.0002)	Pityogenes bidentatus (1|0.0001)	Microtermes obesi (1|0.0001)
																	Trichiosoma anthracinum (1|0.0002)	Limnephilus decipiens (1|0.0001)	Microcerotermes serrula (1|0.0002)	Platycnemis foliacea (1|0.0001)	Mictis tenebrosa (1|0.0001)
																	Trigomphus carus (1|0.0002)	Limonius californicus (1|0.0001)	Molipteryx lunata (1|0.0002)	Plautia fimbriata (1|0.0001)	Mordella atrata (1|0.0001)
																	Trigoniophthalmus alternatus (1|0.0002)	Liriomyza chinensis (1|0.0001)	Monochamus alternatus (1|0.0002)	Polypedilum vanderplanki (1|0.0001)	Mycopsylla gardenensis (1|0.0001)
																	Trioza remota (1|0.0002)	Lithidiopsis carinatus (1|0.0001)	Monolepta occifluvis (1|0.0002)	Popillia japonica (1|0.0001)	Myrmecophilus manni (1|0.0001)
																	Ulomoides dermestoides (1|0.0002)	Luehdorfia chinensis (1|0.0001)	Monolepta quadriguttata (1|0.0002)	Populicerus populi (1|0.0001)	Myrmeleon immanis (1|0.0001)
																	Uranotaenia geometrica (1|0.0002)	Lymantria dispar (1|0.0001)	Myrmecophilus manni (1|0.0002)	Porotermes adamsoni (1|0.0001)	Nasutitermes banksi (1|0.0001)
																	Urostylis flavoannulata (1|0.0002)	Lytta caraganae (1|0.0001)	Myrmeleon immanis (1|0.0002)	Postsubulitermes parviconstrictus (1|0.0001)	Nasutitermes graveolus (1|0.0001)
																	Velinus nodipes (1|0.0002)	Macrodorcas seguyi (1|0.0001)	Mythimna separata (1|0.0002)	Priasilpha obscura (1|0.0001)	Neocapritermes taracua (1|0.0001)
																	Vincenzellus ruficollis (1|0.0002)	Macropsis notata (1|0.0001)	Nabicula flavomarginata (1|0.0002)	Proboscitermes tubuliferus (1|0.0001)	Neohydatothrips samayunkur (1|0.0001)
																	Xiphidiopsis gurneyi (1|0.0002)	Macrosaldula sp. PJ-2017 (1|0.0001)	Nannophya pygmaea (1|0.0002)	Prohamitermes mirabilis (1|0.0001)	Neolethaeus assamensis (1|0.0001)
																	Xizicus fascipes (1|0.0002)	Macrotermes muelleri (1|0.0001)	Nasutitermes graveolus (1|0.0002)	Protaetia brevitarsis (1|0.0001)	Neolucanus maximus (1|0.0001)
																	Xylosandrus morigerus (1|0.0002)	Macrotermes natalensis (1|0.0001)	Nasutitermes latifrons (1|0.0002)	Protermes prorepens (1|0.0001)	Nepa hoffmanni (1|0.0001)
																	Zelandoperla fenestrata (1|0.0002)	Macroxyela ferruginea (1|0.0001)	Nasutitermes lujae (1|0.0002)	Psacothea hilaris (1|0.0001)	Nephotettix cincticeps (1|0.0001)
																	Zeugodacus diaphorus (1|0.0002)	Malcus inconspicuus (1|0.0001)	Nasutitermes octopilis (1|0.0002)	Pseudokuzicus pieli (1|0.0001)	Nerthra indica (1|0.0001)
																		Margarinotus merdarius (1|0.0001)	Nemopoda mamaevi (1|0.0002)	Pseudolestes mirabilis (1|0.0001)	Nevromus exterior (1|0.0001)
																		Megacrania alpheus (1|0.0001)	Nemorilla maculosa (1|0.0002)	Pseudomegarcys japonica (1|0.0001)	Nortia carinicollis (1|0.0001)
																		Megaselia scalaris (1|0.0001)	Nemoura nankinensis (1|0.0002)	Pteronarcella badia (1|0.0001)	Nymphes myrmeleonoides (1|0.0001)
																		Mekongiana xiangchengensis (1|0.0001)	Neocapritermes angusticeps (1|0.0002)	Pyrearinus termitilluminans (1|0.0001)	Oriensubulitermes inanis (1|0.0001)
																		Mekongiella xizangensis (1|0.0001)	Neochauliodes bowringi (1|0.0002)	Pyrophorus divergens (1|0.0001)	Orius niger (1|0.0001)
																		Melamphaus faber (1|0.0001)	Neomaskellia andropogonis (1|0.0002)	Pyrrhopeplus posthumus (1|0.0001)	Ornebius kanetataki (1|0.0001)
																		Melitaea cinxia (1|0.0001)	Neostylopyga rhombifolia (1|0.0002)	Reduvius gregoryi (1|0.0001)	Orseolia oryzae (1|0.0001)
																		Mesophleps albilinella (1|0.0001)	Nerthra indica (1|0.0002)	Reticulitermes labralis (1|0.0001)	Orthetrum glaucum (1|0.0001)
																		Metrioptera ussuriana (1|0.0001)	Nomadacris japonica (1|0.0002)	Rhagophthalmus lufengensis (1|0.0001)	Orthotomicus laricis (1|0.0001)
																		Microcerotermes parvus (1|0.0001)	Occasitermes occasus (1|0.0002)	Rhinoestrus usbekistanicus (1|0.0001)	Orussus occidentalis (1|0.0001)
																		Microcerotermes serrula (1|0.0001)	Orthetrum melania (1|0.0002)	Rhopalopsole bulbifera (1|0.0001)	Oxya japonica (1|0.0001)
																		Mirhipipteryx andensis (1|0.0001)	Oxypoda acuminata (1|0.0002)	Ricania marginalis (1|0.0001)	Pachycerina decemlineata (1|0.0001)
																		Mordella atrata (1|0.0001)	Panorpa debilis (1|0.0002)	Rondotia menciana (1|0.0001)	Papilio xuthus (1|0.0001)
																		Muscina angustifrons (1|0.0001)	Papilio dardanus (1|0.0002)	Rugilus geniculatus (1|0.0001)	Paracolopha morrisoni (1|0.0001)
																		Muscina levida (1|0.0001)	Paracladura trichoptera (1|0.0002)	Ruspolia dubia (1|0.0001)	Paragabara curvicornuta (1|0.0001)
																		Myrmecophilus manni (1|0.0001)	Parafronurus youi (1|0.0002)	Scipinia horrida (1|0.0001)	Parantica aglea (1|0.0001)
																		Nasutitermes diabolus (1|0.0001)	Parasarpa zayla (1|0.0002)	Sepedophilus bipunctatus (1|0.0001)	Paratoxodera polyacantha (1|0.0001)
																		Nemoura nankinensis (1|0.0001)	Pentatomidae sp. GM-2014 (1|0.0002)	Silvestritermes heyeri (1|0.0001)	Paratrichobius longicrus (1|0.0001)
																		Neochauliodes bowringi (1|0.0001)	Peregrinus maidis (1|0.0002)	Sinochlora szechwanensis (1|0.0001)	Pariaconus pele (1|0.0001)
																		Neochauliodes fraternus (1|0.0001)	Petrobius brevistylis (1|0.0002)	Sitona obsoletus (1|0.0001)	Parnara guttata (1|0.0001)
																		Neolucanus maximus (1|0.0001)	Phacomorphus fratyi (1|0.0002)	Sitotroga cerealella (1|0.0001)	Peckia collusor (1|0.0001)
																		Neomaskellia andropogonis (1|0.0001)	Phormia regina (1|0.0002)	Sogatella vibix (1|0.0001)	Pedetontus silvestrii (1|0.0001)
																		Neopanorpa pulchra (1|0.0001)	Phryganopsyche latipennis (1|0.0002)	Solenopsis geminata (1|0.0001)	Peirates lepturoides (1|0.0001)
																		Notonecta chinensis (1|0.0001)	Phymatostetha huangshanensis (nomen nudum) (1|0.0002)	Soliperla sp. ZTC-2018 (1|0.0001)	Pelecinus polyturator (1|0.0001)
																		Nymphes myrmeleonoides (1|0.0001)	Pidorus atratus (1|0.0002)	Speleketor irwini (1|0.0001)	Pentatomidae sp. GM-2014 (1|0.0001)
																		Odontotermes longignathus (1|0.0001)	Pieris rapae (1|0.0002)	Sphaeronemoura hamistyla (1|0.0001)	Periplaneta australasiae (1|0.0001)
																		Oedaleus infernalis (1|0.0001)	Pityogenes bidentatus (1|0.0002)	Sphodromantis lineola (1|0.0001)	Peripolus nepalensis (1|0.0001)
																		Olidiana ritcheriina (1|0.0001)	Platypus contaminatus (1|0.0002)	Spodoptera exigua (1|0.0001)	Phacomorphus fratyi (1|0.0001)
																		Ophiotermes grandilabius (1|0.0001)	Priasilpha obscura (1|0.0002)	Stegobium paniceum (1|0.0001)	Phaenacantha marcida (1|0.0001)
																		Ornebius bimaculatus (1|0.0001)	Pristaulacus compressus (1|0.0002)	Systolederus spicupennis (1|0.0001)	Phraortes illepidus (1|0.0001)
																		Ornithoptera richmondia (1|0.0001)	Prosopocoilus gracilis (1|0.0002)	Tacola larymna (1|0.0001)	Phraortes sp. Iriomote Island (1|0.0001)
																		Orthetrum chrysis (1|0.0001)	Protaetia brevitarsis (1|0.0002)	Tarragoilus diuturnus (1|0.0001)	Phryganopsyche latipennis (1|0.0001)
																		Orthotermes depressifrons (1|0.0001)	Protantigius superans (1|0.0002)	Tecia solanivora (1|0.0001)	Phymatostetha huangshanensis (nomen nudum) (1|0.0001)
																		Orthotomicus laricis (1|0.0001)	Protoplasa fitchii (1|0.0002)	Termes comis (1|0.0001)	Pidorus atratus (1|0.0001)
																		Panstrongylus rufotuberculatus (1|0.0001)	Pseudacysta perseae (1|0.0002)	Thoracotermes macrothorax (1|0.0001)	Pieris melete (1|0.0001)
																		Paradyschiria parvula (1|0.0001)	Pseudargyria interruptella (1|0.0002)	Thyestilla gebleri (1|0.0001)	Pityophthorus pubescens (1|0.0001)
																		Peckia resona (1|0.0001)	Pseudocosmetura anjiensis (1|0.0002)	Tribolium castaneum (1|0.0001)	Planicapritermes planiceps (1|0.0001)
																		Pelecinus polyturator (1|0.0001)	Pseudokuzicus pieli (1|0.0002)	Trichoprosopon pallidiventer (1|0.0001)	Platycnemis foliacea (1|0.0001)
																		Pelecotoma fennica (1|0.0001)	Pseudolestes mirabilis (1|0.0002)	Trigomphus carus (1|0.0001)	Platypus contaminatus (1|0.0001)
																		Pentatomidae sp. GM-2014 (1|0.0001)	Pseudorhynchus acuminatus (1|0.0002)	Tropidomantis tenera (1|0.0001)	Polionemobius taprobanensis (1|0.0001)
																		Periplaneta brunnea (1|0.0001)	Pseudoxya diminuta (1|0.0002)	Tyspanodes hypsalis (1|0.0001)	Polyspathotermes sulcifrons (1|0.0001)
																		Periplaneta fuliginosa (1|0.0001)	Pteranabropsis carnarius (1|0.0002)	Vespula flaviceps (1|0.0001)	Polyura nepenthes (1|0.0001)
																		Phacomorphus fratyi (1|0.0001)	Pteroptyx maipo (1|0.0002)	Vestalis melania (1|0.0001)	Prionoglaris stygia (1|0.0001)
																		Phaedyma columella (1|0.0001)	Pyrgacris descampsi (1|0.0002)	Vincenzellus ruficollis (1|0.0001)	Prismognathus prossi (1|0.0001)
																		Phaneroptera gracilis (1|0.0001)	Retinia pseudotsugaicola (1|0.0002)	Xizicus maculatus (1|0.0001)	Pristaulacus compressus (1|0.0001)
																		Phatnoma laciniatum (1|0.0001)	Rhagophthalmus lufengensis (1|0.0002)	Xylosandrus germanus (1|0.0001)	Procecidochares utilis (1|0.0001)
																		Philaenus spumarius (1|0.0001)	Rhagophthalmus ohbai (1|0.0002)	Xylosandrus morigerus (1|0.0001)	Promalactis suzukiella (1|0.0001)
																		Phraortes illepidus (1|0.0001)	Rhopaea magnicornis (1|0.0002)	Zelandoperla fenestrata (1|0.0001)	Protohermes concolorus (1|0.0001)
																		Phryganea cinerea (1|0.0001)	Ricania marginalis (1|0.0002)	Zichya baranovi (1|0.0001)	Protonemura orbiculata (1|0.0001)
																		Phryganopsyche latipennis (1|0.0001)	Roisinitermes ebogoensis (1|0.0002)	Zorotypus medoensis (1|0.0001)	Pseudacysta perseae (1|0.0001)
																		Physopelta cincticollis (1|0.0001)	Rugilus geniculatus (1|0.0002)		Psilogramma increta (1|0.0001)
																		Pidorus atratus (1|0.0001)	Sarcophaga princeps (1|0.0002)		Pteromalus puparum (1|0.0001)
																		Pityogenes bidentatus (1|0.0001)	Schedorhinotermes breinli (1|0.0002)		Pyrgacris descampsi (1|0.0001)
																		Planicapritermes planiceps (1|0.0001)	Schistocerca gregaria (1|0.0002)		Pyrocoelia thibetana (1|0.0001)
																		Plautia fimbriata (1|0.0001)	Schizocephala bicornis (1|0.0002)		Pyrrhopeplus posthumus (1|0.0001)
																		Poecilimon luschani (1|0.0001)	Scipinia horrida (1|0.0002)		Retinia pseudotsugaicola (1|0.0001)
																		Polionemobius taprobanensis (1|0.0001)	Scoparipes salvazai (1|0.0002)		Rhadinosa nigrocyanea (1|0.0001)
																		Popillia japonica (1|0.0001)	Serrognathus platymelus (1|0.0002)		Rhinoestrus usbekistanicus (1|0.0001)
																		Prionoglaris stygia (1|0.0001)	Sinopodisma tsinlingensis (1|0.0002)		Rhinotermes hispidus (1|0.0001)
																		Prismognathus prossi (1|0.0001)	Sirthenea flavipes (1|0.0002)		Rhyacionia leptotubula (1|0.0001)
																		Protaetia brevitarsis (1|0.0001)	Sitophilus oryzae (1|0.0002)		Roisinitermes ebogoensis (1|0.0001)
																		Protohermes concolorus (1|0.0001)	Spaniocelyphus pilosus (1|0.0002)		Rondotia menciana (1|0.0001)
																		Protonemura orbiculata (1|0.0001)	Speleketor irwini (1|0.0002)		Russelliana solanicola (1|0.0001)
																		Pseudokuzicus pieli (1|0.0001)	Sphaeridium bipustulatum (1|0.0002)		Sabethes belisarioi (1|0.0001)
																		Pseudolestes mirabilis (1|0.0001)	Sphaerotermes sphaerothorax (1|0.0002)		Sabethes glaucodaemon (1|0.0001)
																		Pseudomegarcys japonica (1|0.0001)	Spinitermes trispinosus (1|0.0002)		Saldula burmanica (1|0.0001)
																		Pseudophyllus titan (1|0.0001)	Stenopelmatus fuscus (1|0.0002)		Sarcophaga dux (1|0.0001)
																		Pseudorhynchus acuminatus (1|0.0001)	Stenopirates sp. HL-2011 (1|0.0002)		Sarcophaga similis (1|0.0001)
																		Pseudorhynchus crassiceps (1|0.0001)	Stimulopalpus japonicus (1|0.0002)		Scaphidium quadrimaculatum (1|0.0001)
																		Psilogramma increta (1|0.0001)	Styloperla spinicercia (1|0.0002)		Schedorhinotermes breinli (1|0.0001)
																		Ptychoptera sp. ATB-2011 (1|0.0001)	Suhpalacsa longialata (1|0.0002)		Scirtothrips dorsalis (1|0.0001)
																		Pyrgacris descampsi (1|0.0001)	Taeniogonalos taihorina (1|0.0002)		Sclerophasma paresisense (1|0.0001)
																		Rediviva intermixta (1|0.0001)	Taharana fasciana (1|0.0002)		Sinochlora szechwanensis (1|0.0001)
																		Rhadinosa nigrocyanea (1|0.0001)	Tenebrio obscurus (1|0.0002)		Siphlonurus immanis (1|0.0001)
																		Rhodnius pictipes (1|0.0001)	Tetartopeus terminatus (1|0.0002)		Sitophilus zeamais (1|0.0001)
																		Rhynocoris incertis (1|0.0001)	Thrips palmi (1|0.0002)		Songmachilis xinxiangensis (1|0.0001)
																		Sabethes glaucodaemon (1|0.0001)	Tremex columba (1|0.0002)		Spaniocelyphus pilosus (1|0.0001)
																		Saldula arsenjevi (1|0.0001)	Triaenodes tardus (1|0.0002)		Sphenophorus sp. BYU-CO246 (1|0.0001)
																		Sarcophaga antilope (1|0.0001)	Trichophthalma punctata (1|0.0002)		Stenocatantops splendens (1|0.0001)
																		Sasakia funebris (1|0.0001)	Trioza urticae (1|0.0002)		Systolederus spicupennis (1|0.0001)
																		Scaphidium quadrimaculatum (1|0.0001)	Tropidomantis tenera (1|0.0002)		Taeniogonalos taihorina (1|0.0001)
																		Sclerotia substriata (1|0.0001)	Trypodendron signatum (1|0.0002)		Taeniopteryx ugola (1|0.0001)
																		Sesamia inferens (1|0.0001)	Uvarovites inflatus (1|0.0002)		Termes hospes (1|0.0001)
																		Sibylla pretiosa (1|0.0001)	Vanhornia eucnemidarum (1|0.0002)		Thermistis croceocincta (1|0.0001)
																		Silvanus bidentatus (1|0.0001)	Vespa orientalis (1|0.0002)		Thyestilla gebleri (1|0.0001)
																		Sinodendron yunnanense (1|0.0001)	Xenocatantops brachycerus (1|0.0002)		Thyridosmylus langii (1|0.0001)
																		Sitophilus oryzae (1|0.0001)	Xiphidiopsis gurneyi (1|0.0002)		Timelaea maculata (1|0.0001)
																		Sogatella vibix (1|0.0001)	Xyleus modestus (1|0.0002)		Trachelus iudaicus (1|0.0001)
																		Solenopsis richteri (1|0.0001)	Xylosandrus crassiusculus (1|0.0002)		Tramea virginia (1|0.0001)
																		Soliperla sp. ZTC-2018 (1|0.0001)	Xylosandrus morigerus (1|0.0002)		Trichodes sinae (1|0.0001)
																		Songmachilis xinxiangensis (1|0.0001)	Xylotrechus grayii (1|0.0002)		Triodia sylvina (1|0.0001)
																		Speleketor irwini (1|0.0001)	Yoma sabina (1|0.0002)		Trioza anthrisci (1|0.0001)
																		Sphaeridium bipustulatum (1|0.0001)	Zeugodacus diaphorus (1|0.0002)		Triuncina daii (1|0.0001)
																		Spiniphilus spinicornis (1|0.0001)	Zinaida jigongi (1|0.0002)		Tropisternus sp. BYU-CO166 (1|0.0001)
																		Spodoptera exigua (1|0.0001)			Truljalia hibinonis (1|0.0001)
																		Spodoptera litura (1|0.0001)			Tuberculitermes bycanistes (1|0.0001)
																		Suhpalacsa longialata (1|0.0001)			Ulomoides dermestoides (1|0.0001)
																		Suwallia teleckojensis (1|0.0001)			Uvarovites inflatus (1|0.0001)
																		Taeniopteryx ugola (1|0.0001)			Vanhornia eucnemidarum (1|0.0001)
																		Tagiades litigiosa (1|0.0001)			Velutinodorcus velutinus (1|0.0001)
																		Tenebrio molitor (1|0.0001)			Vespa mandarinia (1|0.0001)
																		Termes hospes (1|0.0001)			Vestalis melania (1|0.0001)
																		Thermistis croceocincta (1|0.0001)			Xylosandrus germanus (1|0.0001)
																		Thrinchus schrenkii (1|0.0001)			Xylosandrus morigerus (1|0.0001)
																		Thyestilla gebleri (1|0.0001)			Yoma sabina (1|0.0001)
																		Tingis cardui (1|0.0001)			Zelandoperla fenestrata (1|0.0001)
																		Triatoma infestans (1|0.0001)			Zootermopsis angusticollis (1|0.0001)
																		Trichogramma japonicum (1|0.0001)			Zophobas atratus (1|0.0001)
																		Tricholepidion gertschi (1|0.0001)
																		Trichoprosopon pallidiventer (1|0.0001)
																		Trigomphus carus (1|0.0001)
																		Trypophloeus asperatus (1|0.0001)
																		Tumulitermes pastinator (1|0.0001)
																		Urochela quadrinotata (1|0.0001)
																		Vanessa indica (1|0.0001)
																		Velarifictorus hemelytrus (1|0.0001)
																		Vespa affinis (1|0.0001)
																		Xenocatantops brachycerus (1|0.0001)
																		Xylotrechus grayii (1|0.0001)
																		Yemmalysus parallelus (1|0.0001)
																		Zichya baranovi (1|0.0001)
																		Zinaida nascens (1|0.0001)
D: below e = 0.0001		Abscondita anceyi (2|<0.0001)		Abax parallelepipedus (1|<0.0001)				Abscondita anceyi (1|<0.0001)		Abrus expansivus (3|<0.0001)		Aacanthocnema dobsoni (1|<0.0001)	Abidama producta (1|<0.0001)			Acizzia uncatoides (1|<0.0001)
		Acisoma panorpoides (2|<0.0001)		Abraxas suspecta (1|<0.0001)				Aciculitermes aciculatus (1|<0.0001)		Agramma hupehanum (3|<0.0001)		Abax parallelepipedus (1|<0.0001)	Acizzia uncatoides (1|<0.0001)			Acraea bonasia (1|<0.0001)
		Acroneuria hainana (2|<0.0001)		Acanthaspis cincticrus (1|<0.0001)				Acmaeodera sp. NCS-2009 (1|<0.0001)		Anisandrus dispar (3|<0.0001)		Abrus expansivus (1|<0.0001)	Acraea egina (1|<0.0001)			Acraea circeis (1|<0.0001)
		Allocarsidara bakeri (2|<0.0001)		Acraea poggei (1|<0.0001)				Acraea alcinoe (1|<0.0001)		Anoplocnemis curvipes (3|<0.0001)		Acholotermes chirotus (1|<0.0001)	Acyrthosiphon pisum (1|<0.0001)			Aedes aegypti (1|<0.0001)
		Altica cirsicola (2|<0.0001)		Acraea polis (1|<0.0001)				Acraea epaea (1|<0.0001)		Anthonomus eugenii (3|<0.0001)		Acidnotermes praus (1|<0.0001)	Amblythyreus gestroi (1|<0.0001)			Aiolocaria hexaspilota (1|<0.0001)
		Anax imperator (2|<0.0001)		Acraea vestalis (1|<0.0001)				Acraea rogersi (1|<0.0001)		Anthonomus rubi (3|<0.0001)		Acraea egina (1|<0.0001)	Amphigerontia montivaga (1|<0.0001)			Aiolopus thalassinus (1|<0.0001)
		Anisandrus dispar (2|<0.0001)		Aethina tumida (1|<0.0001)				Aedes albopictus (1|<0.0001)		Apteroperla tikumana (3|<0.0001)		Acraea kalinzu (1|<0.0001)	Anaticola crassicornis (1|<0.0001)			Alyscotermes kilimandjaricus (1|<0.0001)
		Anoplotermes parvus (2|<0.0001)		Agramma hupehanum (1|<0.0001)				Aedes notoscriptus (1|<0.0001)		Aquarius paludum (3|<0.0001)		Acraea lycoa (1|<0.0001)	Anaxandra taurina (1|<0.0001)			Amphizoa insolens (1|<0.0001)
		Atylotus miser (2|<0.0001)		Alcidodes juglans (1|<0.0001)				Aeolesthes oenochrous (1|<0.0001)		Ascaloptynx appendiculata (3|<0.0001)		Adelphocoris lineolatus (1|<0.0001)	Anisandrus dispar (1|<0.0001)			Anastrangalia sequensi (1|<0.0001)
		Barca bicolor (2|<0.0001)		Allocarsidara bakeri (1|<0.0001)				Agasicles hygrophila (1|<0.0001)		Cacopsylla pyri (3|<0.0001)		Aegosoma sinicum (1|<0.0001)	Anopheles deaneorum (1|<0.0001)			Anopheles rondoni (1|<0.0001)
		Batracomorphus lateprocessus (2|<0.0001)		Amantis nawai (1|<0.0001)				Agriosphodrus dohrni (1|<0.0001)		Callicerus obscurus (3|<0.0001)		Allodontermes schultzei (1|<0.0001)	Anopheles homunculus (1|<0.0001)			Antheraea assamensis (1|<0.0001)
		Bittacus pilicornis (2|<0.0001)		Amara communis (1|<0.0001)				Alcidodes juglans (1|<0.0001)		Carcinocoris binghami (3|<0.0001)		Alloeorhynchus bakeri (1|<0.0001)	Anopheles lutzii (1|<0.0001)			Anthonomus rubi (1|<0.0001)
		Blaptica dubia (2|<0.0001)		Anastrangalia sequensi (1|<0.0001)				Aleurocanthus spiniferus (1|<0.0001)		Ceratitis capitata (3|<0.0001)		Amblythyreus gestroi (1|<0.0001)	Anoplocnemis curvipes (1|<0.0001)			Apatides fortis (1|<0.0001)
		Bombus waltoni (2|<0.0001)		Aneurus sublobatus (1|<0.0001)				Allocarsidara bakeri (1|<0.0001)		Cheumatopsyche brevilineata (3|<0.0001)		Amphinemura longispina (1|<0.0001)	Anthocharis bambusarum (1|<0.0001)			Aphaena amabilis (1|<0.0001)
		Bulbitermes singaporiensis (2|<0.0001)		Anopheles galvaoi (1|<0.0001)				Allodontermes schultzei (1|<0.0001)		Coptotermes sjoestedti (3|<0.0001)		Amyelois transitella (1|<0.0001)	Anthonomus eugenii (1|<0.0001)			Aphelocheirus jendeki (1|<0.0001)
		Callipogon relictus (2|<0.0001)		Anopheles gilesi (1|<0.0001)				Alulatettix yunnanensis (1|<0.0001)		Coreana raphaelis (3|<0.0001)		Anaphothrips obscurus (1|<0.0001)	Antilochus coquebertii (1|<0.0001)			Apis mellifera (1|<0.0001)
		Callitettix biformis (2|<0.0001)		Anopheles hinesorum (1|<0.0001)				Anabolia bimaculata (1|<0.0001)		Creobroter gemmatus (3|<0.0001)		Anopheles maculatus (1|<0.0001)	Apatides fortis (1|<0.0001)			Apodemia mormo (1|<0.0001)
		Caryanda elegans (2|<0.0001)		Anthonomus rubi (1|<0.0001)				Andraca theae (1|<0.0001)		Creontiades dilutus (3|<0.0001)		Anopheles minimus (1|<0.0001)	Apis nigrocincta (1|<0.0001)			Aquatica lateralis (1|<0.0001)
		Ceruchus minor (2|<0.0001)		Aphaena amabilis (1|<0.0001)				Anisandrus dispar (1|<0.0001)		Cupido argiades (3|<0.0001)		Anopheles pseudotibiamaculatus (1|<0.0001)	Apriona swainsoni (1|<0.0001)			Aradus compar (1|<0.0001)
		Cimex lectularius (2|<0.0001)		Apodemia mormo (1|<0.0001)				Anoeconeossa unicornuta (1|<0.0001)		Dalsira scabrata (3|<0.0001)		Anoplocnemis curvipes (1|<0.0001)	Asiotmethis zacharjini (1|<0.0001)			Archipsocus nomas (1|<0.0001)
		Cloresmus pulchellus (2|<0.0001)		Arachnocampa flava (1|<0.0001)				Anoplophora chinensis (1|<0.0001)		Dendrolimus houi (3|<0.0001)		Anoplophora glabripennis (1|<0.0001)	Bactericera cockerelli (1|<0.0001)			Aspidytes niobe (1|<0.0001)
		Culex brami (2|<0.0001)		Bactrocera arecae (1|<0.0001)				Anthonomus rectirostris (1|<0.0001)		Ephemera orientalis (3|<0.0001)		Antarctoperla michaelseni (1|<0.0001)	Bactrocera dorsalis (1|<0.0001)			Asymmetricata circumdata (1|<0.0001)
		Deielia phaon (2|<0.0001)		Bactrocera carambolae (1|<0.0001)				Apodemia mormo (1|<0.0001)		Eristalinus tabanoides (3|<0.0001)		Antheraea frithi (1|<0.0001)	Bactrocera latifrons (1|<0.0001)			Athetis lepigone (1|<0.0001)
		Diamphipnoa annulata (2|<0.0001)		Bactrocera latifrons (1|<0.0001)				Aquatica lateralis (1|<0.0001)		Ernolatia moorei (3|<0.0001)		Aphaena amabilis (1|<0.0001)	Bactrocera tryoni (1|<0.0001)			Atractomorpha sinensis (1|<0.0001)
		Diclidophlebia paucipunctata (2|<0.0001)		Bactrocera limbifera (1|<0.0001)				Arcyptera coreana (1|<0.0001)		Evania appendigaster (3|<0.0001)		Aphelocheirus jendeki (1|<0.0001)	Blattella bisignata (1|<0.0001)			Atrocalopteryx atrata (1|<0.0001)
		Dorcus hansi (2|<0.0001)		Bactrocera tsuneonis (1|<0.0001)				Athyma cama (1|<0.0001)		Filchnerella beicki (3|<0.0001)		Apochrysa matsumurae (1|<0.0001)	Cacopsylla pyri (1|<0.0001)			Bactrocera melastomatos (1|<0.0001)
		Drosophila ananassae (2|<0.0001)		Bombyx lemeepauli (1|<0.0001)				Atrocalopteryx atrata (1|<0.0001)		Indonemoura nohirae (3|<0.0001)		Aporia bieti (1|<0.0001)	Calliptamus abbreviatus (1|<0.0001)			Bombus ignitus (1|<0.0001)
		Ellipes minuta (2|<0.0001)		Brachythemis contaminata (1|<0.0001)				Atrocalopteryx melli (1|<0.0001)		Ischnura pumilio (3|<0.0001)		Apostictopterus fuliginosus (1|<0.0001)	Callitettix biformis (1|<0.0001)			Calameuta idolon (1|<0.0001)
		Encyrtus infelix (2|<0.0001)		Callipogon relictus (1|<0.0001)				Atta colombica (1|<0.0001)		Issoria lathonia (3|<0.0001)		Appendiseta robiniae (1|<0.0001)	Callitettix braconoides (1|<0.0001)			Calinaga davidis (1|<0.0001)
		Epicauta tibialis (2|<0.0001)		Calliptamus italicus (1|<0.0001)				Atylotus miser (1|<0.0001)		Kuwayamaea chinensis (3|<0.0001)		Aquarius paludum (1|<0.0001)	Calophya californica (1|<0.0001)			Callitettix versicolor (1|<0.0001)
		Euchorthippus unicolor (2|<0.0001)		Capnia zijinshana (1|<0.0001)				Bactrocera arecae (1|<0.0001)		Lasiommata deidamia (3|<0.0001)		Aquatica lateralis (1|<0.0001)	Cantao ocellatus (1|<0.0001)			Carbula sinica (1|<0.0001)
		Euphaea formosa (2|<0.0001)		Cardiodactylus muiri (1|<0.0001)				Bactrocera ritsemai (1|<0.0001)		Libythea celtis (3|<0.0001)		Aquatica wuhana (1|<0.0001)	Carbula sinica (1|<0.0001)			Carcinocoris binghami (1|<0.0001)
		Euryades corethrus (2|<0.0001)		Catopsilia pomona (1|<0.0001)				Baizongia pistaciae (1|<0.0001)		Liriomyza sativae (3|<0.0001)		Arcyptera coreana (1|<0.0001)	Cephalotermes rectangularis (1|<0.0001)			Caryanda elegans (1|<0.0001)
		Euspilotus scissus (2|<0.0001)		Cethosia biblis (1|<0.0001)				Batracomorphus lateprocessus (1|<0.0001)		Mecopoda niponensis (3|<0.0001)		Argynnis childreni (1|<0.0001)	Ceracris kiangsu (1|<0.0001)			Ceruchus minor (1|<0.0001)
		Eustenogaster scitula (2|<0.0001)		Ceutorhynchus obstrictus (1|<0.0001)				Bicellonychia lividipennis (1|<0.0001)		Megacrania alpheus (3|<0.0001)		Aristobia reticulator (1|<0.0001)	Ceratitis fasciventris (1|<0.0001)			Cervaphis quercus (1|<0.0001)
		Eusthenes cupreus (2|<0.0001)		Cheumatopsyche brevilineata (1|<0.0001)				Burara striata (1|<0.0001)		Megaulacobothrus chinensis (3|<0.0001)		Asbolus verrucosus (1|<0.0001)	Ceutorhynchus obstrictus (1|<0.0001)			Cestrotus liui (1|<0.0001)
		Fergusonina taylori (2|<0.0001)		Chilo auricilius (1|<0.0001)				Cacoplistes rogenhoferi (1|<0.0001)		Metrioptera ussuriana (3|<0.0001)		Ascalohybris subjacens (1|<0.0001)	Cheirotonus jansoni (1|<0.0001)			Ceutorhynchus obstrictus (1|<0.0001)
		Foraminitermes rhinoceros (2|<0.0001)		Choristoneura conflictana (1|<0.0001)				Callimorpha dominula (1|<0.0001)		Moduza procris (3|<0.0001)		Asiotmethis zacharjini (1|<0.0001)	Cheumatopsyche brevilineata (1|<0.0001)			Challia fletcheri (1|<0.0001)
		Frankliniella intonsa (2|<0.0001)		Chrysomya nigripes (1|<0.0001)				Callitettix biformis (1|<0.0001)		Molipteryx lunata (3|<0.0001)		Ateuchotermes retifaciens (1|<0.0001)	Chrysomya bezziana (1|<0.0001)			Choroedocus violaceipes (1|<0.0001)
		Gabronthus thermarum (2|<0.0001)		Compositermes vindai (1|<0.0001)				Callitettix versicolor (1|<0.0001)		Mongoloraphidia harmandi (3|<0.0001)		Athyma sinope (1|<0.0001)	Chrysoperla nipponensis (1|<0.0001)			Chrysochroa fulgidissima (1|<0.0001)
		Gastrolina thoracica (2|<0.0001)		Conanalus pieli (1|<0.0001)				Campanulotes compar (1|<0.0001)		Nasutitermes graveolus (3|<0.0001)		Atylotus miser (1|<0.0001)	Coatitermes kartaboensis (1|<0.0001)			Chrysomya nigripes (1|<0.0001)
		Gnathotrichus materiarius (2|<0.0001)		Coptotermes lacteus (1|<0.0001)				Capnia zijinshana (1|<0.0001)		Naupactus xanthographus (3|<0.0001)		Bactrocera limbifera (1|<0.0001)	Compositermes vindai (1|<0.0001)			Colias erate (1|<0.0001)
		Gromphadorhina portentosa (2|<0.0001)		Coreana raphaelis (1|<0.0001)				Carabus granulatus (1|<0.0001)		Necrophila americana (3|<0.0001)		Bactrocera oleae (1|<0.0001)	Copris tripartitus (1|<0.0001)			Compsorhipis davidiana (1|<0.0001)
		Heterodoxus macropus (2|<0.0001)		Cryptocercus meridianus (1|<0.0001)				Caystrus obscurus (1|<0.0001)		Neolethaeus assamensis (3|<0.0001)		Bactrocera tsuneonis (1|<0.0001)	Culex bilineatus (1|<0.0001)			Conanalus pieli (1|<0.0001)
		Hycleus cichorii (2|<0.0001)		Cubitermes fulvus (1|<0.0001)				Cazira horvathi (1|<0.0001)		Nilaparvata bakeri (3|<0.0001)		Barca bicolor (1|<0.0001)	Cyclommatus strigiceps (1|<0.0001)			Cosmoscarta bispecularis (1|<0.0001)
		Laodelphax striatellus (2|<0.0001)		Cyclommatus strigiceps (1|<0.0001)				Celaenorrhinus maculosa (1|<0.0001)		Nyssomyia umbratilis (3|<0.0001)		Blastopsylla occidentalis (1|<0.0001)	Cydalima perspectalis (1|<0.0001)			Cryptolestes pusillus (1|<0.0001)
		Liriomyza huidobrensis (2|<0.0001)		Cydalima perspectalis (1|<0.0001)				Ceutorhynchus obstrictus (1|<0.0001)		Oncocephalus breviscutum (3|<0.0001)		Blattella bisignata (1|<0.0001)	Dacus longicornis (1|<0.0001)			Ctenoplusia agnata (1|<0.0001)
		Lycorma delicatula (2|<0.0001)		Cyphoderris monstrosa (1|<0.0001)				Challia fletcheri (1|<0.0001)		Opisthoplatia orientalis (3|<0.0001)		Bombyx mandarina (1|<0.0001)	Daimio tethys (1|<0.0001)			Curetis bulis (1|<0.0001)
		Macrotermes malaccensis (2|<0.0001)		Delia antiqua (1|<0.0001)				Chrysochroa fulgidissima (1|<0.0001)		Orthetrum glaucum (3|<0.0001)		Brachyrhynchus hsiaoi (1|<0.0001)	Davidius lunatus (1|<0.0001)			Cyclommatus strigiceps (1|<0.0001)
		Macrotermes muelleri (2|<0.0001)		Dermatobia hominis (1|<0.0001)				Chrysoperla nipponensis (1|<0.0001)		Orussus occidentalis (3|<0.0001)		Bullanga florida (1|<0.0001)	Dermestes coarctatus (1|<0.0001)			Dacus longicornis (1|<0.0001)
		Mastotermes darwiniensis (2|<0.0001)		Diamphipnoa annulata (1|<0.0001)				Colias erate (1|<0.0001)		Peckia australis (3|<0.0001)		Calophya californica (1|<0.0001)	Diabolocatantops pinguis (1|<0.0001)			Dasypogon diadema (1|<0.0001)
		Maurya qinlingensis (2|<0.0001)		Dianemobius furumagiensis (1|<0.0001)				Colletes gigas (1|<0.0001)		Phaenacantha marcida (3|<0.0001)		Camponotus atrox (1|<0.0001)	Diaphanes pectinealis (1|<0.0001)			Deielia phaon (1|<0.0001)
		Meloimorpha japonica (2|<0.0001)		Diaphanes mendax (1|<0.0001)				Conocephalus maculatus (1|<0.0001)		Platypus contaminatus (3|<0.0001)		Caystrus obscurus (1|<0.0001)	Diestrammena asynamora (1|<0.0001)			Dendrothrips minowai (1|<0.0001)
		Menida violacea (2|<0.0001)		Diaphanes pectinealis (1|<0.0001)				Conocephalus melaenus (1|<0.0001)		Popillia japonica (3|<0.0001)		Cecropterus lyciades (1|<0.0001)	Dorysthenes paradoxus (1|<0.0001)			Dianemobius furumagiensis (1|<0.0001)
		Mimoides lysithous (2|<0.0001)		Diaphorina lycii (1|<0.0001)				Constrictotermes cyphergaster (1|<0.0001)		Rhagophthalmus giganteus (3|<0.0001)		Celaenorrhinus maculosa (1|<0.0001)	Emeia pseudosauteri (1|<0.0001)			Ditaxis biseriata (1|<0.0001)
		Mongoloraphidia harmandi (2|<0.0001)		Diclidophlebia paucipunctata (1|<0.0001)				Contacyphon sp. BT0012 (1|<0.0001)		Rhopaea magnicornis (3|<0.0001)		Ceracris versicolor (1|<0.0001)	Enithares tibialis (1|<0.0001)			Dolichoderus sibiricus (1|<0.0001)
		Musca domestica (2|<0.0001)		Dorcus tenuihirsutus (1|<0.0001)				Coptotermes kalshoveni (1|<0.0001)		Rhynchophorus ferrugineus (3|<0.0001)		Ceratitis capitata (1|<0.0001)	Epeorus herklotsi (1|<0.0001)			Dolichovespula panda (1|<0.0001)
		Muscina levida (2|<0.0001)		Drosophila littoralis (1|<0.0001)				Coptotermes lacteus (1|<0.0001)		Saldula burmanica (3|<0.0001)		Challia fletcheri (1|<0.0001)	Ernolatia moorei (1|<0.0001)			Dorcus tenuihirsutus (1|<0.0001)
		Mylabris aulica (2|<0.0001)		Drosophila subobscura (1|<0.0001)				Coreana raphaelis (1|<0.0001)		Sasakia charonda (3|<0.0001)		Chauliognathus opacus (1|<0.0001)	Eterusia aedea (1|<0.0001)			Drosophila formosana (1|<0.0001)
		Myzus persicae (2|<0.0001)		Dryocoetes autographus (1|<0.0001)				Cramptonomyia spenceri (1|<0.0001)		Scotinophara lurida (3|<0.0001)		Choroedocus capensis (1|<0.0001)	Euchorthippus unicolor (1|<0.0001)			Drosophila incompta (1|<0.0001)
		Nagiella inferior (2|<0.0001)		Eocanthecona thomsoni (1|<0.0001)				Cryptocercus meridianus (1|<0.0001)		Simulium maculatum (3|<0.0001)		Cloresmus pulchellus (1|<0.0001)	Euzophera pyriella (1|<0.0001)			Dryops ernesti (1|<0.0001)
		Nannophya pygmaea (2|<0.0001)		Eomantis yunnanensis (1|<0.0001)				Cucujus clavipes (1|<0.0001)		Tacola eulimene (3|<0.0001)		Cnizocoris sinensis (1|<0.0001)	Fergusonina taylori (1|<0.0001)			Ducetia japonica (1|<0.0001)
		Neolucanus maximus (2|<0.0001)		Epicauta aptera (1|<0.0001)				Curculio davidi (1|<0.0001)		Thyestilla gebleri (3|<0.0001)		Colletes gigas (1|<0.0001)	Gabronthus thermarum (1|<0.0001)			Dysmicohermes ingens (1|<0.0001)
		Nerthra indica (2|<0.0001)		Epicauta tibialis (1|<0.0001)				Curtos bilineatus (1|<0.0001)		Tricentrus brunneus (3|<0.0001)		Colpocephalum griffoneae (1|<0.0001)	Geocoris pallidipennis (1|<0.0001)			Ellipes minuta (1|<0.0001)
		Neuronema laminatum (2|<0.0001)		Eristalis tenax (1|<0.0001)				Cyclopelta parva (1|<0.0001)		Trichiosoma anthracinum (3|<0.0001)		Conocephalus maculatus (1|<0.0001)	Glyphodes pyloalis (1|<0.0001)			Encyrtus infelix (1|<0.0001)
		Nevromus exterior (2|<0.0001)		Eucryptorrhynchus brandti (1|<0.0001)				Darthula hardwickii (1|<0.0001)		Xylosandrus morigerus (3|<0.0001)		Coptotermes testaceus (1|<0.0001)	Glyphodes quadrimaculalis (1|<0.0001)			Endoclita signifer (1|<0.0001)
		Orthotomicus laricis (2|<0.0001)		Euzophera pyriella (1|<0.0001)				Dastarcus helophoroides (1|<0.0001)		Zele chlorophthalmus (3|<0.0001)		Corcyra cephalonica (1|<0.0001)	Gyrostigma rhinocerontis (1|<0.0001)			Entylia carinata (1|<0.0001)
		Paratrioza sinica (2|<0.0001)		Frankliniella occidentalis (1|<0.0001)				Dasypogon diadema (1|<0.0001)		Zophobas atratus (3|<0.0001)		Corythucha ciliata (1|<0.0001)	Haplothrips aculeatus (1|<0.0001)			Epicauta aptera (1|<0.0001)
		Paroster mesosturtensis (2|<0.0001)		Gampsocleis gratiosa (1|<0.0001)				Deielia phaon (1|<0.0001)		Acraea alcinoe (2|<0.0001)		Corythucha marmorata (1|<0.0001)	Hasora vitta (1|<0.0001)			Epicauta gorhami (1|<0.0001)
		Peckia australis (2|<0.0001)		Gasterophilus intestinalis (1|<0.0001)				Dermatobia hominis (1|<0.0001)		Acraea epaea (2|<0.0001)		Ctenoplusia agnata (1|<0.0001)	Hermetia illucens (1|<0.0001)			Episyrphus balteatus (1|<0.0001)
		Phlebotomus papatasi (2|<0.0001)		Gastrimargus marmoratus (1|<0.0001)				Dermestes coarctatus (1|<0.0001)		Acraea vestalis (2|<0.0001)		Cucujus clavipes (1|<0.0001)	Holochlora fruhstorferi (1|<0.0001)			Euploea core (1|<0.0001)
		Prionoglaris stygia (2|<0.0001)		Geisha distinctissima (1|<0.0001)				Diaphorina citri (1|<0.0001)		Acroneuria hainana (2|<0.0001)		Culicoides arakawae (1|<0.0001)	Homoeoxipha nigripes (1|<0.0001)			Euripus nyctelius (1|<0.0001)
		Protonemura kohnoae (2|<0.0001)		Gorpis humeralis (1|<0.0001)				Ditaxis biseriata (1|<0.0001)		Adelium sp. NCS-2009 (2|<0.0001)		Cyclommatus strigiceps (1|<0.0001)	Hoplasoma unicolor (1|<0.0001)			Eurydema oleracea (1|<0.0001)
		Psilogramma increta (2|<0.0001)		Grapholita molesta (1|<0.0001)				Dorcus tenuihirsutus (1|<0.0001)		Adrisa magna (2|<0.0001)		Cysteochila chiniana (1|<0.0001)	Humphaplotropis culaishanensis (nomen nudum) (1|<0.0001)			Eustenogaster scitula (1|<0.0001)
		Pteronarcys princeps (2|<0.0001)		Hackeriella veitchi (1|<0.0001)				Dorysthenes paradoxus (1|<0.0001)		Aegorhinus superciliosus (2|<0.0001)		Davidina armandi (1|<0.0001)	Hydropsyche simulans (1|<0.0001)			Furculitermes longilabius (1|<0.0001)
		Pyrinioides aurea (2|<0.0001)		Hapsodrilus ignifer (1|<0.0001)				Drabescoides nuchalis (1|<0.0001)		Aenasius arizonensis (2|<0.0001)		Dendrothrips minowai (1|<0.0001)	Hydrotaea aenescens (1|<0.0001)			Gabronthus thermarum (1|<0.0001)
		Ravinia pernix (2|<0.0001)		Heteropsylla cubana (1|<0.0001)				Drosophila erecta (1|<0.0001)		Agrilus planipennis (2|<0.0001)		Dermestes coarctatus (1|<0.0001)	Hypsauchenia hardwickii (1|<0.0001)			Gastrimargus marmoratus (1|<0.0001)
		Reticulitermes tibialis (2|<0.0001)		Heterotermes nr. tenuis COL.4PUERTO (1|<0.0001)				Drosophila subobscura (1|<0.0001)		Agriosphodrus dohrni (2|<0.0001)		Dianemobius furumagiensis (1|<0.0001)	Inflata indica (1|<0.0001)			Gastrolina thoracica (1|<0.0001)
		Rhopalopsole bulbifera (2|<0.0001)		Heterotermes sp. SLC-2012 (1|<0.0001)				Drosophila suzukii (1|<0.0001)		Anastrangalia sequensi (2|<0.0001)		Diaphanes nubilus (1|<0.0001)	Inquilinitermes inquilinus (1|<0.0001)			Gastrophysa polygoni (1|<0.0001)
		Ricania marginalis (2|<0.0001)		Hierodula formosana (1|<0.0001)				Entoria okinawaensis (1|<0.0001)		Anastrepha fraterculus (2|<0.0001)		Diaphanes pectinealis (1|<0.0001)	Isognathotermes ugandensis (1|<0.0001)			Geocoris pallidipennis (1|<0.0001)
		Ruspolia lineosa (2|<0.0001)		Hospitalitermes medioflavus (1|<0.0001)				Eomantis yunnanensis (1|<0.0001)		Anopheles farauti No. 4 (2|<0.0001)		Diaphorina citri (1|<0.0001)	Isoperla bilineata (1|<0.0001)			Gomphocerus licenti (1|<0.0001)
		Sarcophaga dux (2|<0.0001)		Hycleus phaleratus (1|<0.0001)				Epeorus herklotsi (1|<0.0001)		Anopheles gambiae (2|<0.0001)		Diatraea saccharalis (1|<0.0001)	Isoteinon lamprospilus (1|<0.0001)			Haplothrips aculeatus (1|<0.0001)
		Sarcophaga formosensis (2|<0.0001)		Hydrometra greeni (1|<0.0001)				Ephemera orientalis (1|<0.0001)		Anopheles pseudotibiamaculatus (2|<0.0001)		Dorcadia ioffi (1|<0.0001)	Kamimuria chungnanshana (1|<0.0001)			Havilanditermes proatripennis (1|<0.0001)
		Sciodrepoides watsoni (2|<0.0001)		Hydropsyche pellucidula (1|<0.0001)				Epicauta impressicornis (1|<0.0001)		Antilochus coquebertii (2|<0.0001)		Dorcus tenuihirsutus (1|<0.0001)	Kuwayamaea chinensis (1|<0.0001)			Helicoverpa assulta (1|<0.0001)
		Sialis hamata (2|<0.0001)		Hydrotaea spinigera (1|<0.0001)				Epicopeia hainesii (1|<0.0001)		Aphelocheirus jendeki (2|<0.0001)		Dorypteryx domestica (1|<0.0001)	Leptaulax koreanus (1|<0.0001)			Hemiodoecus leai (1|<0.0001)
		Sirthenea flavipes (2|<0.0001)		Hylobitelus xiaoi (1|<0.0001)				Eristalinus aeneus (1|<0.0001)		Arcyptera coreana (2|<0.0001)		Drosophila ananassae (1|<0.0001)	Leptomyrmex pallens (1|<0.0001)			Hemipyrellia ligurriens (1|<0.0001)
		Somena scintillans (2|<0.0001)		Incoltorrida madagassica (1|<0.0001)				Eucinetus haemorrhoidalis (1|<0.0001)		Argopistes tsekooni (2|<0.0001)		Dryocoetes villosus (1|<0.0001)	Lethe albolineata (1|<0.0001)			Henicus brevimucronatus (1|<0.0001)
		Songmachilis xinxiangensis (2|<0.0001)		Ips sexdentatus (1|<0.0001)				Eucryptorrhynchus scrobiculatus (1|<0.0001)		Arytainilla spartiophila (2|<0.0001)		Durgades nigropicta (1|<0.0001)	Limenitis cleophas (1|<0.0001)			Henosepilachna pusillanima (1|<0.0001)
		Tachyta nana (2|<0.0001)		Lethocerus indicus (1|<0.0001)				Eupolyphaga sinensis (1|<0.0001)		Atrophaneura alcinous (2|<0.0001)		Dysdercus evanescens (1|<0.0001)	Luciola curtithorax (1|<0.0001)			Hieroglyphus tonkinensis (1|<0.0001)
		Tecia solanivora (2|<0.0001)		Maiestas dorsalis (1|<0.0001)				Eurema hecabe (1|<0.0001)		Bactrocera latifrons (2|<0.0001)		Dysmicohermes ingens (1|<0.0001)	Lytta caraganae (1|<0.0001)			Histia rhodope (1|<0.0001)
		Tenodera sinensis (2|<0.0001)		Manticora tibialis (1|<0.0001)				Euscopus rufipes (1|<0.0001)		Bactrocera tsuneonis (2|<0.0001)		Elimaea cheni (1|<0.0001)	Macropsis notata (1|<0.0001)			Homogryllacris anelytra (1|<0.0001)
		Tetraphalerus bruchi (2|<0.0001)		Mantis religiosa (1|<0.0001)				Eusthenes cupreus (1|<0.0001)		Bemisia afer (2|<0.0001)		Embiratermes brevinasus (1|<0.0001)	Macrotermes muelleri (1|<0.0001)			Humutermes krishnai (1|<0.0001)
		Tetratoma fungorum (2|<0.0001)		Mastotermes darwiniensis (1|<0.0001)				Evania appendigaster (1|<0.0001)		Blepephaeus succinctor (2|<0.0001)		Entoria okinawaensis (1|<0.0001)	Macrotermes vitrialatus (1|<0.0001)			Hydatophylax nigrovittatus (1|<0.0001)
		Traulia szetschuanensis (2|<0.0001)		Mecopoda niponensis (1|<0.0001)				Filchnerella beicki (1|<0.0001)		Bombus hypocrita (2|<0.0001)		Epeorus herklotsi (1|<0.0001)	Mastotermes darwiniensis (1|<0.0001)			Hydrochus carinatus (1|<0.0001)
		Trichogramma japonicum (2|<0.0001)		Megacopta cribraria (1|<0.0001)				Frankliniella occidentalis (1|<0.0001)		Callispa bowringii (2|<0.0001)		Ephelotermes melachoma (1|<0.0001)	Megymenum gracilicorne (1|<0.0001)			Hydrometra greeni (1|<0.0001)
		Tricholepidion gertschi (2|<0.0001)		Mekongiana xiangchengensis (1|<0.0001)				Ganisa cyanogrisea (1|<0.0001)		Calosoma sp. BYU-CO241 (2|<0.0001)		Ephestia elutella (1|<0.0001)	Melophagus ovinus (1|<0.0001)			Hygrobia hermanni (1|<0.0001)
		Trigoniophthalmus alternatus (2|<0.0001)		Melaphis rhois (1|<0.0001)				Gastrophysa polygoni (1|<0.0001)		Camptonotus carolinensis (2|<0.0001)		Epicauta impressicornis (1|<0.0001)	Microcerotermes serrula (1|<0.0001)			Hylaeus dilatatus (1|<0.0001)
		Trypodendron domesticum (2|<0.0001)		Mengenilla moldrzyki (1|<0.0001)				Gonepteryx rhamni (1|<0.0001)		Canthesancus helluo (2|<0.0001)		Epicopeia hainesii (1|<0.0001)	Mindarus keteleerifoliae (1|<0.0001)			Hylastes attenuatus (1|<0.0001)
		Trypodendron signatum (2|<0.0001)		Metrioptera bonneti (1|<0.0001)				Gonioctena intermedia (1|<0.0001)		Capnia zijinshana (2|<0.0001)		Eriogyna pyretorum (1|<0.0001)	Muscina levida (1|<0.0001)			Hypsauchenia hardwickii (1|<0.0001)
		Xenophyes cascus (2|<0.0001)		Mictis tenebrosa (1|<0.0001)				Greenidea psidii (1|<0.0001)		Cephalotermes rectangularis (2|<0.0001)		Eristalinus aeneus (1|<0.0001)	Muscina stabulans (1|<0.0001)			Hystrichopsylla weida (1|<0.0001)
		Xylosandrus germanus (2|<0.0001)		Mylabris aulica (1|<0.0001)				Gynaephora minora (1|<0.0001)		Chrysoperla nipponensis (2|<0.0001)		Euchorthippus fusigeniculatus (1|<0.0001)	Mycopsylla gardenensis (1|<0.0001)			Isonychia kiangsinensis (1|<0.0001)
		Xystrocera globosa (2|<0.0001)		Nasutitermes corniger (1|<0.0001)				Hackeriella veitchi (1|<0.0001)		Colpocephalum griffoneae (2|<0.0001)		Eudocima phalonia (1|<0.0001)	Nasutitermes matangensis (1|<0.0001)			Kallima inachus (1|<0.0001)
		Zeugodacus diaphorus (2|<0.0001)		Nauphoeta cinerea (1|<0.0001)				Hebomoia glaucippe (1|<0.0001)		Conanalus pieli (2|<0.0001)		Eumantispa harmandi (1|<0.0001)	Nauphoeta cinerea (1|<0.0001)			Laccotrephes robustus (1|<0.0001)
		Acanthaspis cincticrus (1|<0.0001)		Neolucanus maximus (1|<0.0001)				Heliconius clysonymus (1|<0.0001)		Conocephalus melaenus (2|<0.0001)		Eurema hecabe (1|<0.0001)	Neostylopyga rhombifolia (1|<0.0001)			Lentula callani (1|<0.0001)
		Acizzia uncatoides (1|<0.0001)		Neoneuromus tonkinensis (1|<0.0001)				Hermetia illucens (1|<0.0001)		Conogethes punctiferalis (2|<0.0001)		Euripus nyctelius (1|<0.0001)	Nerthra indica (1|<0.0001)			Leptocentrus albolineatus (1|<0.0001)
		Acraea issoria (1|<0.0001)		Nepa hoffmanni (1|<0.0001)				Heterotermes nr. tenuis COL.4PUERTO (1|<0.0001)		Cornitermes pugnax (2|<0.0001)		Eurydema dominulus (1|<0.0001)	Nesomachilis australica (1|<0.0001)			Limnogonus intermedius (1|<0.0001)
		Actias selene (1|<0.0001)		Notopteryx soror (1|<0.0001)				Heterotermes sp. SLC-2012 (1|<0.0001)		Creobroter jiangxiensis (2|<0.0001)		Eurydema liturifera (1|<0.0001)	Neuroctenus parus (1|<0.0001)			Liposcelis entomophila (1|<0.0001)
		Aegosoma sinicum (1|<0.0001)		Nyssomyia umbratilis (1|<0.0001)				Hexacentrus unicolor (1|<0.0001)		Cubitermes oblectatus (2|<0.0001)		Eurydema qinlingensis (1|<0.0001)	Odontotermes hainanensis (1|<0.0001)			Lipotactes tripyrga (1|<0.0001)
		Aethina tumida (1|<0.0001)		Odontotermes obesus (1|<0.0001)				Hirtitermes hirtiventris (1|<0.0001)		Culex gelidus (2|<0.0001)		Euscopus rufipes (1|<0.0001)	Oomorphoides metallicus (1|<0.0001)			Liriomyza chinensis (1|<0.0001)
		Aglaomorpha histrio (1|<0.0001)		Ornebius kanetataki (1|<0.0001)				Holochlora fruhstorferi (1|<0.0001)		Culicoides arakawae (2|<0.0001)		Euspilotus scissus (1|<0.0001)	Orius niger (1|<0.0001)			Lista haraldusalis (1|<0.0001)
		Alcidodes juglans (1|<0.0001)		Orthetrum sabina (1|<0.0001)				Hycleus cichorii (1|<0.0001)		Cyclopelta parva (2|<0.0001)		Eustenogaster scitula (1|<0.0001)	Ornebius bimaculatus (1|<0.0001)			Lobesia botrana (1|<0.0001)
		Aleurocanthus spiniferus (1|<0.0001)		Orthotermes depressifrons (1|<0.0001)				Hydrillodes lentalis (1|<0.0001)		Daimio tethys (2|<0.0001)		Exorista japonica (1|<0.0001)	Orthetrum testaceum (1|<0.0001)			Lucanus fortunei (1|<0.0001)
		Altica fragariae (1|<0.0001)		Palesisa nudioculata (1|<0.0001)				Hydropsyche simulans (1|<0.0001)		Darthula hardwickii (2|<0.0001)		Exorista sorbillans (1|<0.0001)	Osmoderma opicum (1|<0.0001)			Luehdorfia chinensis (1|<0.0001)
		Amitermes meridionalis (1|<0.0001)		Paphnutius ruficeps (1|<0.0001)				Hylastes attenuatus (1|<0.0001)		Dasypogon diadema (2|<0.0001)		Foraminitermes rhinoceros (1|<0.0001)	Oxypoda acuminata (1|<0.0001)			Macropsis notata (1|<0.0001)
		Amphigerontia montivaga (1|<0.0001)		Paracladura trichoptera (1|<0.0001)				Hypsopygia regina (1|<0.0001)		Dermestes tessellatocollis (2|<0.0001)		Frankliniella occidentalis (1|<0.0001)	Pacris xizangensis (1|<0.0001)			Macrosteles quadrilineatus (1|<0.0001)
		Anopheles aconitus (1|<0.0001)		Parasarpa zulema (1|<0.0001)				Idioscopus nitidulus (1|<0.0001)		Dianemobius fascipes (2|<0.0001)		Furculitermes longilabius (1|<0.0001)	Phatnoma laciniatum (1|<0.0001)			Macrotermes carbonarius (1|<0.0001)
		Anopheles benarrochi (1|<0.0001)		Patawatermes nigripunctatus (1|<0.0001)				Ischnura pumilio (1|<0.0001)		Dnopherula yuanmowensis (2|<0.0001)		Geocoris pallidipennis (1|<0.0001)	Phlaeoba albonema (1|<0.0001)			Macrotermes malaccensis (1|<0.0001)
		Anopheles darlingi (1|<0.0001)		Peckia resona (1|<0.0001)				Junonia almana (1|<0.0001)		Drosophila erecta (2|<0.0001)		Gnathotrichus materiarius (1|<0.0001)	Phlebotomus papatasi (1|<0.0001)			Macrotermes muelleri (1|<0.0001)
		Anopheles kompi (1|<0.0001)		Phatnoma laciniatum (1|<0.0001)				Laccotrephes robustus (1|<0.0001)		Elimaea cheni (2|<0.0001)		Gomphocerus sibiricus (1|<0.0001)	Phryganopsyche latipennis (1|<0.0001)			Macrotermes subhyalinus (1|<0.0001)
		Anopheles lanei (1|<0.0001)		Phobaeticus serratipes (1|<0.0001)				Lamproptera curius (1|<0.0001)		Epicauta impressicornis (2|<0.0001)		Gonista bicolor (1|<0.0001)	Phyllomimus sinicus (1|<0.0001)			Macrotermes vitrialatus (1|<0.0001)
		Anopheles pristinus (1|<0.0001)		Phraortes illepidus (1|<0.0001)				Laodelphax striatellus (1|<0.0001)		Epicopeia hainesii (2|<0.0001)		Gonopsis affinis (1|<0.0001)	Pielomastax zhengi (1|<0.0001)			Maiestas dorsalis (1|<0.0001)
		Anoplocnemis curvipes (1|<0.0001)		Protonemura orbiculata (1|<0.0001)				Leptalina unicolor (1|<0.0001)		Euborellia arcanum (2|<0.0001)		Gorpis annulatus (1|<0.0001)	Polyspathotermes sulcifrons (1|<0.0001)			Megaselia scalaris (1|<0.0001)
		Antheraea pernyi x Antherea roylei (1|<0.0001)		Pseudacanthotermes militaris (1|<0.0001)				Leptaulax koreanus (1|<0.0001)		Euphyllura phillyreae (2|<0.0001)		Gryllotalpa unispina (1|<0.0001)	Procapritermes martyni (1|<0.0001)			Meitanaphis flavogallis (1|<0.0001)
		Aporia hippia (1|<0.0001)		Pseudacysta perseae (1|<0.0001)				Libiocoris heissi (1|<0.0001)		Euploea midamus (2|<0.0001)		Hapsodrilus ignifer (1|<0.0001)	Protoplasa fitchii (1|<0.0001)			Microcerotermes nervosus (1|<0.0001)
		Apriona swainsoni (1|<0.0001)		Pteronarcella badia (1|<0.0001)				Limenitis glorifica (1|<0.0001)		Eurydema dominulus (2|<0.0001)		Hemiodoecus leai (1|<0.0001)	Pseudacysta perseae (1|<0.0001)			Mirocapritermes connectens (1|<0.0001)
		Arcyptera meridionalis (1|<0.0001)		Pyrocoelia rufa (1|<0.0001)				Limenitis reducta (1|<0.0001)		Euspilotus scissus (2|<0.0001)		Henicus brevimucronatus (1|<0.0001)	Pseudocosmetura anjiensis (1|<0.0001)			Monolepta quadriguttata (1|<0.0001)
		Argopistes tsekooni (1|<0.0001)		Ramulus irregulariterdentatus (1|<0.0001)				Limnephilus decipiens (1|<0.0001)		Eustenogaster scitula (2|<0.0001)		Heterodoxus macropus (1|<0.0001)	Pseudomictis brevicornis (1|<0.0001)			Mycalesis mineus (1|<0.0001)
		Aristobia reticulator (1|<0.0001)		Riptortus pedestris (1|<0.0001)				Limnephilus hyalinus (1|<0.0001)		Fergusonina taylori (2|<0.0001)		Heteropteryx dilatata (1|<0.0001)	Psychomantis borneensis (1|<0.0001)			Myrmeleon immanis (1|<0.0001)
		Asymmetricata circumdata (1|<0.0001)		Sarcophaga antilope (1|<0.0001)				Liposcelis decolor (1|<0.0001)		Gasterophilus intestinalis (2|<0.0001)		Heterotermes crinitus (1|<0.0001)	Ptychoptera sp. ATB-2011 (1|<0.0001)			Nemorilla maculosa (1|<0.0001)
		Atlantitermes oculatissimus (1|<0.0001)		Scoparipes salvazai (1|<0.0001)				Lipotactes tripyrga (1|<0.0001)		Geocoris pallidipennis (2|<0.0001)		Heterotermes tenuior (1|<0.0001)	Pyrearinus termitilluminans (1|<0.0001)			Neoneuromus tonkinensis (1|<0.0001)
		Atrocalopteryx atrata (1|<0.0001)		Sinna extrema (1|<0.0001)				Lobocla bifasciata (1|<0.0001)		Gryllotalpa unispina (2|<0.0001)		Hexacentrus japonicus (1|<0.0001)	Pyrgus maculatus (1|<0.0001)			Neostylopyga rhombifolia (1|<0.0001)
		Bactrocera arecae (1|<0.0001)		Sirthenea flavipes (1|<0.0001)				Lymantria dispar (1|<0.0001)		Hierodula patellifera (2|<0.0001)		Holochlora fruhstorferi (1|<0.0001)	Reduvius gregoryi (1|<0.0001)			Neuroctenus parus (1|<0.0001)
		Bactrocera biguttula (1|<0.0001)		Somena scintillans (1|<0.0001)				Lytta caraganae (1|<0.0001)		Hycleus marcipoli (2|<0.0001)		Homogryllacris anelytra (1|<0.0001)	Rhadinosa nigrocyanea (1|<0.0001)			Neuroperla schedingi (1|<0.0001)
		Bactrocera carambolae (1|<0.0001)		Sphaeronemoura hamistyla (1|<0.0001)				Macrodorcas seguyi (1|<0.0001)		Hycleus phaleratus (2|<0.0001)		Humbertiella nada (1|<0.0001)	Rhinoestrus usbekistanicus (1|<0.0001)			Nevromus exterior (1|<0.0001)
		Bactrocera dorsalis (1|<0.0001)		Sphenophorus sp. BYU-CO246 (1|<0.0001)				Macrogyrus oblongus (1|<0.0001)		Hydrochus carinatus (2|<0.0001)		Hycleus cichorii (1|<0.0001)	Rhynchophorus ferrugineus (1|<0.0001)			Oncocephalus breviscutum (1|<0.0001)
		Bactrocera minax (1|<0.0001)		Suwallia teleckojensis (1|<0.0001)				Macroscytus gibbulus (1|<0.0001)		Hydrometra greeni (2|<0.0001)		Hydropsyche simulans (1|<0.0001)	Ricania speculum (1|<0.0001)			Ophraella communa (1|<0.0001)
		Bactrocera ritsemai (1|<0.0001)		Taharana fasciana (1|<0.0001)				Macrosteles quadrilineatus (1|<0.0001)		Hydropsyche simulans (2|<0.0001)		Hydrotaea chalcogaster (1|<0.0001)	Rotunda rotundapex (1|<0.0001)			Orthetrum melania (1|<0.0001)
		Bactrocera tryoni (1|<0.0001)		Termes comis (1|<0.0001)				Macrotermes yunnanensis (1|<0.0001)		Hylobitelus xiaoi (2|<0.0001)		Hygrobia hermanni (1|<0.0001)	Rugilus geniculatus (1|<0.0001)			Orthetrum sabina (1|<0.0001)
		Baltia butleri (1|<0.0001)		Termes fatalis (1|<0.0001)				Mecopoda elongata (1|<0.0001)		Hypoderma lineatum (2|<0.0001)		Hypsauchenia hardwickii (1|<0.0001)	Sarcophaga misera (1|<0.0001)			Orthotomicus laricis (1|<0.0001)
		Bhagadatta austenia (1|<0.0001)		Tipula cockerelliana (1|<0.0001)				Megachile sculpturalis (1|<0.0001)		Ibidoecus bisignatus (2|<0.0001)		Ibalia leucospoides (1|<0.0001)	Schedorhinotermes breinli (1|<0.0001)			Oxya agavisa (1|<0.0001)
		Bhutanitis mansfieldi (1|<0.0001)		Tribolium confusum (1|<0.0001)				Megacrania alpheus (1|<0.0001)		Isoperla eximia (2|<0.0001)		Idioscopus clypealis (1|<0.0001)	Shelfordella lateralis (1|<0.0001)			Oxypoda acuminata (1|<0.0001)
		Bicellonychia lividipennis (1|<0.0001)		Tricentrus brunneus (1|<0.0001)				Megopis sinica (1|<0.0001)		Kamimuria chungnanshana (2|<0.0001)		Incoltorrida madagassica (1|<0.0001)	Styloperla spinicercia (1|<0.0001)			Oxysarcodexia terminalis (1|<0.0001)
		Bombus hypocrita (1|<0.0001)		Trioza remota (1|<0.0001)				Megymenum gracilicorne (1|<0.0001)		Leptaulax koreanus (2|<0.0001)		Indonemoura jacobsoni (1|<0.0001)	Suwallia teleckojensis (1|<0.0001)			Panaorus albomaculatus (1|<0.0001)
		Brachythemis contaminata (1|<0.0001)		Tropidomantis tenera (1|<0.0001)				Melamphaus faber (1|<0.0001)		Leptoglossus membranaceus (2|<0.0001)		Indonemoura nohirae (1|<0.0001)	Tarragoilus diuturnus (1|<0.0001)			Papilio syfanius (1|<0.0001)
		Byturus ochraceus (1|<0.0001)		Vanhornia eucnemidarum (1|<0.0001)				Mengenilla moldrzyki (1|<0.0001)		Lexias dirtea (2|<0.0001)		Inflata indica (1|<0.0001)	Tenodera sinensis (1|<0.0001)			Paracarsidara gigantea (1|<0.0001)
		Camponotus concavus (1|<0.0001)		Velinus nodipes (1|<0.0001)				Mesapia peloria (1|<0.0001)		Liposcelis entomophila (2|<0.0001)		Ischnura elegans (1|<0.0001)	Tetraleurodes acaciae (1|<0.0001)			Patawatermes nigripunctatus (1|<0.0001)
		Carabus granulatus (1|<0.0001)		Vestalis melania (1|<0.0001)				Mesonemoura metafiligera (1|<0.0001)		Liposcelis keleri (2|<0.0001)		Ischnura pumilio (1|<0.0001)	Thyridosmylus langii (1|<0.0001)			Patawatermes turricola (1|<0.0001)
		Cardiodactylus muiri (1|<0.0001)		Xenophyes cascus (1|<0.0001)				Mesonemoura tritaenia (1|<0.0001)		Liriomyza huidobrensis (2|<0.0001)		Isophya major (1|<0.0001)	Trachelus tabidus (1|<0.0001)			Pericapritermes nitobei (1|<0.0001)
		Catacanthus incarnatus (1|<0.0001)		Zeugodacus cucurbitae (1|<0.0001)				Metasalis populi (1|<0.0001)		Lophotermes septentrionalis (2|<0.0001)		Japanagallia spinosa (1|<0.0001)	Trichogramma ostriniae (1|<0.0001)			Philanthus triangulum (1|<0.0001)
		Cephalotermes rectangularis (1|<0.0001)						Metrioptera ussuriana (1|<0.0001)		Macromia daimoji (2|<0.0001)		Kamimuria chungnanshana (1|<0.0001)	Tricholepidion gertschi (1|<0.0001)			Phryganogryllacris xiai (1|<0.0001)
		Cephus cinctus (1|<0.0001)						Micadina phluctainoides (1|<0.0001)		Macroscytus gibbulus (2|<0.0001)		Lachesilla anna (1|<0.0001)	Trichophthalma punctata (1|<0.0001)			Phyllotreta striolata (1|<0.0001)
		Ceratitis fasciventris (1|<0.0001)						Mustilia undulosa (1|<0.0001)		Maurya qinlingensis (2|<0.0001)		Lemyra melli (1|<0.0001)	Uvarovites inflatus (1|<0.0001)			Physemacris variolosa (1|<0.0001)
		Ceratophyllus wui (1|<0.0001)						Mycopsylla fici (1|<0.0001)		Megopis sinica (2|<0.0001)		Leptoglossus membranaceus (1|<0.0001)	Velarifictorus hemelytrus (1|<0.0001)			Pityogenes bidentatus (1|<0.0001)
		Cestrotus liui (1|<0.0001)						Mylabris aulica (1|<0.0001)		Meloimorpha japonica (2|<0.0001)		Leptomantella albella (1|<0.0001)	Velutinodorcus velutinus (1|<0.0001)			Poecilimon luschani (1|<0.0001)
		Chauliops fallax (1|<0.0001)						Myrmecocephalus concinnus (1|<0.0001)		Mylabris aulica (2|<0.0001)		Leucoptera malifoliella (1|<0.0001)	Vesta saturnalis (1|<0.0001)			Promirotermes pygmaeus (1|<0.0001)
		Chrysomya nigripes (1|<0.0001)						Nabis apicalis (1|<0.0001)		Nabis apicalis (2|<0.0001)		Libiocoris heissi (1|<0.0001)	Xenocatantops brachycerus (1|<0.0001)			Protohermes concolorus (1|<0.0001)
		Chrysoperla nipponensis (1|<0.0001)						Nasutitermes corniger (1|<0.0001)		Nevromus exterior (2|<0.0001)		Limenitis elwesi (1|<0.0001)	Xenogryllus marmoratus (1|<0.0001)			Pseudargyria interruptella (1|<0.0001)
		Coloceras sp. SLC-2011 (1|<0.0001)						Nasutitermes graveolus (1|<0.0001)		Notocrypta curvifascia (2|<0.0001)		Limnogonus poissoni (1|<0.0001)	Xylosandrus crassiusculus (1|<0.0001)			Pseudokuzicus pieli (1|<0.0001)
		Conocephalus melaenus (1|<0.0001)						Nasutitermes macrocephalus (1|<0.0001)		Notonecta montandoni (2|<0.0001)		Limonius californicus (1|<0.0001)				Pseudomictis brevicornis (1|<0.0001)
		Constrictotermes cyphergaster (1|<0.0001)						Nasutitermes matangensis (1|<0.0001)		Olidiana ritcheriina (2|<0.0001)		Liogluta microptera (1|<0.0001)				Pseudoregma bambucicola (1|<0.0001)
		Coptotermes lacteus (1|<0.0001)						Nemopoda mamaevi (1|<0.0001)		Orthetrum testaceum (2|<0.0001)		Liposcelis paeta (1|<0.0001)				Pseudorhynchus acuminatus (1|<0.0001)
		Corcyra cephalonica (1|<0.0001)						Nemoura nankinensis (1|<0.0001)		Orthotermes depressifrons (2|<0.0001)		Livia junci (1|<0.0001)				Pseudothericles compressifrons (1|<0.0001)
		Cryptocercus relictus (1|<0.0001)						Neochauliodes bowringi (1|<0.0001)		Osmoderma opicum (2|<0.0001)		Luciola cruciata (1|<0.0001)				Pternoscirta caliginosa (1|<0.0001)
		Cubitermes fulvus (1|<0.0001)						Nesidiocoris tenuis (1|<0.0001)		Oxya hainanensis (2|<0.0001)		Lycorma delicatula (1|<0.0001)				Pterolophia sp. ZJY-2019 (1|<0.0001)
		Culex lygrus (1|<0.0001)						Neuroctenus parus (1|<0.0001)		Oxysarcodexia varia (2|<0.0001)		Lygus lineolaris (1|<0.0001)				Pyrrhopeplus carduelis (1|<0.0001)
		Curetis bulis (1|<0.0001)						Neuronema laminatum (1|<0.0001)		Papilio memnon (2|<0.0001)		Macrodorcas seguyi (1|<0.0001)				Rhagophthalmus lufengensis (1|<0.0001)
		Cyclommatus strigiceps (1|<0.0001)						Nortia carinicollis (1|<0.0001)		Parasarpa albomaculata (2|<0.0001)		Macrognathotermes errator (1|<0.0001)				Rhombodera brachynota (1|<0.0001)
		Cydistomyia duplonotata (1|<0.0001)						Notopteryx soror (1|<0.0001)		Parasarpa dudu (2|<0.0001)		Macrosaldula sp. PJ-2017 (1|<0.0001)				Rubeotermes jheringi (1|<0.0001)
		Cyphoderris monstrosa (1|<0.0001)						Odontotermes obesus (1|<0.0001)		Pariaconus pele (2|<0.0001)		Macroscytus gibbulus (1|<0.0001)				Ruspolia dubia (1|<0.0001)
		Cysteochila chiniana (1|<0.0001)						Oncocephalus breviscutum (1|<0.0001)		Parnara guttata (2|<0.0001)		Macrosteles quadrilineatus (1|<0.0001)				Scipinia horrida (1|<0.0001)
		Diadegma semiclausum (1|<0.0001)						Oomorphoides metallicus (1|<0.0001)		Parnassius apollonius (2|<0.0001)		Macrotermes yunnanensis (1|<0.0001)				Scoparipes salvazai (1|<0.0001)
		Dianemobius fascipes (1|<0.0001)						Orientotermes emersoni (1|<0.0001)		Peregrinus maidis (2|<0.0001)		Manticora tibialis (1|<0.0001)				Serrognathus platymelus (1|<0.0001)
		Diaphanes mendax (1|<0.0001)						Ornebius fuscicerci (1|<0.0001)		Phlaeoba tenebrosa (2|<0.0001)		Mantispa japonica (1|<0.0001)				Sesamia inferens (1|<0.0001)
		Dindymus rubiginosus (1|<0.0001)						Ornebius kanetataki (1|<0.0001)		Phraortes sp. Iriomote Island (2|<0.0001)		Maruca vitrata (1|<0.0001)				Sinochlora longifissa (1|<0.0001)
		Dorcadia ioffi (1|<0.0001)						Orthetrum testaceum (1|<0.0001)		Phryganea cinerea (2|<0.0001)		Massicus raddei (1|<0.0001)				Sinodendron yunnanense (1|<0.0001)
		Dorcus ursulus (1|<0.0001)						Orthotomicus laricis (1|<0.0001)		Phthonandria atrilineata (2|<0.0001)		Mastotermes darwiniensis (1|<0.0001)				Sinopodisma houshana (1|<0.0001)
		Drosophila persimilis (1|<0.0001)						Orussus occidentalis (1|<0.0001)		Phyllotreta striolata (2|<0.0001)		Maurya qinlingensis (1|<0.0001)				Sphaeridium bipustulatum (1|<0.0001)
		Drosophila pseudoobscura (1|<0.0001)						Papilio demoleus (1|<0.0001)		Picromerus griseus (2|<0.0001)		Mecopoda niponensis (1|<0.0001)				Sphaeronemoura grandicauda (1|<0.0001)
		Drosophila sechellia (1|<0.0001)						Paramacrosteles nigromaculatus (1|<0.0001)		Pityophthorus pubescens (2|<0.0001)		Megymenum gracilicorne (1|<0.0001)				Sphodromantis lineola (1|<0.0001)
		Drosophila yakuba (1|<0.0001)						Periplaneta brunnea (1|<0.0001)		Plautia fimbriata (2|<0.0001)		Melipona scutellaris (1|<0.0001)				Sylvicola fenestralis (1|<0.0001)
		Dryocoetes villosus (1|<0.0001)						Petrobius brevistylis (1|<0.0001)		Plutella australiana (2|<0.0001)		Melitaea cinxia (1|<0.0001)				Taharana fasciana (1|<0.0001)
		Ducetia japonica (1|<0.0001)						Phacomorphus fratyi (1|<0.0001)		Polyrhachis dives (2|<0.0001)		Mesonemoura metafiligera (1|<0.0001)				Tanaocerus koebelei (1|<0.0001)
		Elophila interruptalis (1|<0.0001)						Phlaeoba tenebrosa (1|<0.0001)		Populicerus populi (2|<0.0001)		Mesophleps albilinella (1|<0.0001)				Tapeinus singularis (1|<0.0001)
		Epeorus herklotsi (1|<0.0001)						Phlebotomus papatasi (1|<0.0001)		Prionoglaris stygia (2|<0.0001)		Microcerotermes parvus (1|<0.0001)				Tarragoilus diuturnus (1|<0.0001)
		Ephestia elutella (1|<0.0001)						Phymata americana (1|<0.0001)		Prismognathus prossi (2|<0.0001)		Mictis tenebrosa (1|<0.0001)				Termes hospes (1|<0.0001)
		Epicauta chinensis (1|<0.0001)						Picromerus griseus (1|<0.0001)		Promalactis suzukiella (2|<0.0001)		Molipteryx lunata (1|<0.0001)				Tetraleurodes acaciae (1|<0.0001)
		Epicauta impressicornis (1|<0.0001)						Pieris rapae (1|<0.0001)		Protonemura kohnoae (2|<0.0001)		Mordella atrata (1|<0.0001)				Tetraphalerus bruchi (1|<0.0001)
		Eristalinus aeneus (1|<0.0001)						Pityophthorus pubescens (1|<0.0001)		Pseudorhynchus acuminatus (2|<0.0001)		Myrmecocephalus concinnus (1|<0.0001)				Thitarodes renzhiensis (1|<0.0001)
		Euchorthippus fusigeniculatus (1|<0.0001)						Plautia fimbriata (1|<0.0001)		Rediviva intermixta (2|<0.0001)		Myrmeleon immanis (1|<0.0001)				Toxodera hauseri (1|<0.0001)
		Euryusa optabilis (1|<0.0001)						Polionemobius taprobanensis (1|<0.0001)		Reticulitermes tibialis (2|<0.0001)		Nabicula flavomarginata (1|<0.0001)				Trachelus iudaicus (1|<0.0001)
		Evania appendigaster (1|<0.0001)						Porotermes adamsoni (1|<0.0001)		Rhodnius pictipes (2|<0.0001)		Nasutitermes corniger (1|<0.0001)				Trachypeplus jacobsoni (1|<0.0001)
		Exorista sorbillans (1|<0.0001)						Priasilpha obscura (1|<0.0001)		Ruidocollaris obscura (2|<0.0001)		Nasutitermes octopilis (1|<0.0001)				Tremex columba (1|<0.0001)
		Fabriciana nerippe (1|<0.0001)						Promirotermes pygmaeus (1|<0.0001)		Russelliana solanicola (2|<0.0001)		Naupactus xanthographus (1|<0.0001)				Trialeurodes vaporariorum (1|<0.0001)
		Falcolipeurus quadripustulatus (1|<0.0001)						Prosopocoilus confucius (1|<0.0001)		Rutilia goerlingiana (2|<0.0001)		Nemopoda mamaevi (1|<0.0001)				Tribolium confusum (1|<0.0001)
		Figulus binodulus (1|<0.0001)						Prosopocoilus gracilis (1|<0.0001)		Sarcophaga melanura (2|<0.0001)		Neochauliodes bowringi (1|<0.0001)				Trichophthalma punctata (1|<0.0001)
		Formica fusca (1|<0.0001)						Pseudocosmetura anjiensis (1|<0.0001)		Siphlonurus immanis (2|<0.0001)		Neochauliodes fraternus (1|<0.0001)				Urochela quadrinotata (1|<0.0001)
		Frankliniella occidentalis (1|<0.0001)						Pseudolestes mirabilis (1|<0.0001)		Sitophilus oryzae (2|<0.0001)		Neoneuromus tonkinensis (1|<0.0001)				Urostylis flavoannulata (1|<0.0001)
		Gampsocleis gratiosa (1|<0.0001)						Psychomantis borneensis (1|<0.0001)		Solenopsis richteri (2|<0.0001)		Neotermes insularis (1|<0.0001)				Vespa mandarinia (1|<0.0001)
		Gasterophilus intestinalis (1|<0.0001)						Pteronarcys princeps (1|<0.0001)		Speleketor irwini (2|<0.0001)		Noditermes cristifrons (1|<0.0001)				Vespula flaviceps (1|<0.0001)
		Gastrophysa polygoni (1|<0.0001)						Pyrearinus termitilluminans (1|<0.0001)		Sphaerius sp. BT0074 (2|<0.0001)		Notopteryx soror (1|<0.0001)				Xylosandrus germanus (1|<0.0001)
		Gryllotalpa unispina (1|<0.0001)						Pyrocoelia praetexta (1|<0.0001)		Tamolanica tamolana (2|<0.0001)		Nurudea yanoniella (1|<0.0001)				Yanocephalus yanonis (1|<0.0001)
		Haritalodes derogata (1|<0.0001)						Ramulus hainanense (1|<0.0001)		Tarragoilus diuturnus (2|<0.0001)		Oecanthus sinensis (1|<0.0001)				Zeugodacus scutellatus (1|<0.0001)
		Heliconius sara (1|<0.0001)						Reticulitermes grassei (1|<0.0001)		Termes hospes (2|<0.0001)		Orinhippus tibetanus (1|<0.0001)				Zinaida nascens (1|<0.0001)
		Henosepilachna pusillanima (1|<0.0001)						Rhagophthalmus giganteus (1|<0.0001)		Triatoma dimidiata (2|<0.0001)		Ornebius kanetataki (1|<0.0001)				Zorotypus medoensis (1|<0.0001)
		Hepialus xiaojinensis (1|<0.0001)						Rhagophthalmus lufengensis (1|<0.0001)		Trigomphus carus (2|<0.0001)		Oxya hyla (1|<0.0001)
		Heterotermes vagus (1|<0.0001)						Rhopaea magnicornis (1|<0.0001)		Trioza erytreae (2|<0.0001)		Papilio demoleus (1|<0.0001)
		Hierodula formosana (1|<0.0001)						Ricania marginalis (1|<0.0001)		Trioza remota (2|<0.0001)		Papilio maraho (1|<0.0001)
		Hierodula patellifera (1|<0.0001)						Sarcophaga africa (1|<0.0001)		Triphysa phryne (2|<0.0001)		Paracladura trichoptera (1|<0.0001)
		Homalodisca vitripennis (1|<0.0001)						Sarcophaga ruficornis (1|<0.0001)		Truljalia hibinonis (2|<0.0001)		Parafronurus youi (1|<0.0001)
		Homogryllacris anelytra (1|<0.0001)						Scathophaga stercoraria (1|<0.0001)		Trypophloeus asperatus (2|<0.0001)		Paramacrosteles nigromaculatus (1|<0.0001)
		Hydatophylax nigrovittatus (1|<0.0001)						Scirtothrips dorsalis (1|<0.0001)		Tyspanodes hypsalis (2|<0.0001)		Parantica aglea (1|<0.0001)
		Hydrotaea spinigera (1|<0.0001)						Sialis hamata (1|<0.0001)		Vincenzellus ruficollis (2|<0.0001)		Paroster mesosturtensis (1|<0.0001)
		Hypsauchenia hardwickii (1|<0.0001)						Sitobion avenae (1|<0.0001)		Zeugodacus scutellatus (2|<0.0001)		Peirates lepturoides (1|<0.0001)
		Inara alboguttata (1|<0.0001)						Songmachilis xinxiangensis (1|<0.0001)		Zorotypus medoensis (2|<0.0001)		Periplaneta australasiae (1|<0.0001)
		Incisitermes minor (1|<0.0001)						Spaniocelyphus pilosus (1|<0.0001)		Abscondita terminalis (1|<0.0001)		Phaneroptera gracilis (1|<0.0001)
		Indonemoura jacobsoni (1|<0.0001)						Spathius agrili (1|<0.0001)		Acanthaspis ruficeps (1|<0.0001)		Phatnoma laciniatum (1|<0.0001)
		Inquilinitermes inquilinus (1|<0.0001)						Sphenophorus sp. BYU-CO246 (1|<0.0001)		Acanthoscelides obtectus (1|<0.0001)		Phormia regina (1|<0.0001)
		Ischnura pumilio (1|<0.0001)						Sphodromantis lineola (1|<0.0001)		Aciculitermes maymyoensis (1|<0.0001)		Phraortes sp. Iriomote Island (1|<0.0001)
		Isoperla eximia (1|<0.0001)						Spinitermes trispinosus (1|<0.0001)		Acidnotermes praus (1|<0.0001)		Phryganogryllacris xiai (1|<0.0001)
		Junonia almana (1|<0.0001)						Spodoptera litura (1|<0.0001)		Adelphocoris nigritylus (1|<0.0001)		Phyllomimus detersus (1|<0.0001)
		Junonia iphita (1|<0.0001)						Stenopirates sp. HL-2011 (1|<0.0001)		Aeneolamia contigua (1|<0.0001)		Phyllotreta striolata (1|<0.0001)
		Kamimuria chungnanshana (1|<0.0001)						Striacosta albicosta (1|<0.0001)		Aiolocaria hexaspilota (1|<0.0001)		Phymatostetha huangshanensis (nomen nudum) (1|<0.0001)
		Leptomantella albella (1|<0.0001)						Symplecta hybrida (1|<0.0001)		Aiolopus thalassinus (1|<0.0001)		Physemacris variolosa (1|<0.0001)
		Lethe dura (1|<0.0001)						Taharana fasciana (1|<0.0001)		Allantus luctifer (1|<0.0001)		Physopelta slanbuschii (1|<0.0001)
		Lethocerus indicus (1|<0.0001)						Tenebrio obscurus (1|<0.0001)		Allodontermes schultzei (1|<0.0001)		Pielomastax zhengi (1|<0.0001)
		Libelloides macaronius (1|<0.0001)						Tetraleurodes acaciae (1|<0.0001)		Amitermes capito (1|<0.0001)		Plautia fimbriata (1|<0.0001)
		Limbodessus palmulaoides (1|<0.0001)						Tetraphleps aterrimus (1|<0.0001)		Amphinemura longispina (1|<0.0001)		Poecilimon luschani (1|<0.0001)
		Limenitis elwesi (1|<0.0001)						Tetratoma fungorum (1|<0.0001)		Amphinemura yao (1|<0.0001)		Polionemobius taprobanensis (1|<0.0001)
		Limnogonus intermedius (1|<0.0001)						Thermistis croceocincta (1|<0.0001)		Anax imperator (1|<0.0001)		Polyura arja (1|<0.0001)
		Liogluta microptera (1|<0.0001)						Trachypeplus jacobsoni (1|<0.0001)		Anaxandra taurina (1|<0.0001)		Pontia daplidice (1|<0.0001)
		Liriomyza chinensis (1|<0.0001)						Triatoma migrans (1|<0.0001)		Aneurus sublobatus (1|<0.0001)		Populicerus populi (1|<0.0001)
		Loxoblemmus doenitzi (1|<0.0001)						Tribolium audax (1|<0.0001)		Anoeconeossa unicornuta (1|<0.0001)		Potamyia flava (1|<0.0001)
		Lucilia coeruleiviridis (1|<0.0001)						Trichogramma japonicum (1|<0.0001)		Anopheles minimus (1|<0.0001)		Proboscitermes tubuliferus (1|<0.0001)
		Lucilia porphyrina (1|<0.0001)						Tricholepidion gertschi (1|<0.0001)		Anopheles nimbus (1|<0.0001)		Procecidochares utilis (1|<0.0001)
		Luciola cruciata (1|<0.0001)						Trioza anthrisci (1|<0.0001)		Anopheles striatus (1|<0.0001)		Prosopocoilus confucius (1|<0.0001)
		Lytta caraganae (1|<0.0001)						Trioza erytreae (1|<0.0001)		Anoplolepis gracilipes (1|<0.0001)		Pseudacysta perseae (1|<0.0001)
		Macrohaltica subplicata (1|<0.0001)						Uvarovites inflatus (1|<0.0001)		Aphis citricidus (1|<0.0001)		Pseudokuzicus pieli (1|<0.0001)
		Macromia daimoji (1|<0.0001)						Vespa affinis (1|<0.0001)		Apilitermes longiceps (1|<0.0001)		Psychomantis borneensis (1|<0.0001)
		Macrosteles quadrilineatus (1|<0.0001)						Xizicus maculatus (1|<0.0001)		Apis florea (1|<0.0001)		Pterolophia sp. ZJY-2019 (1|<0.0001)
		Macrotermes falciger (1|<0.0001)						Xylosandrus germanus (1|<0.0001)		Apis laboriosa (1|<0.0001)		Pteronarcella badia (1|<0.0001)
		Magicicada tredecim (1|<0.0001)						Xystrocera globosa (1|<0.0001)		Apis nuluensis (1|<0.0001)		Pteroptyx maipo (1|<0.0001)
		Malcus inconspicuus (1|<0.0001)						Yemmalysus parallelus (1|<0.0001)		Apocheima cinerarius (1|<0.0001)		Ramulus hainanense (1|<0.0001)
		Megacopta cribraria (1|<0.0001)						Zeugodacus tau (1|<0.0001)		Apodemia mormo (1|<0.0001)		Ravinia pernix (1|<0.0001)
		Melamphaus faber (1|<0.0001)								Aradus compar (1|<0.0001)		Reticulitermes tibialis (1|<0.0001)
		Melamphaus rubrocinctus (1|<0.0001)								Ascalohybris subjacens (1|<0.0001)		Rhopalopsole bulbifera (1|<0.0001)
		Melanargia asiatica (1|<0.0001)								Astalotermes murcus (1|<0.0001)		Ricania speculum (1|<0.0001)
		Mesonemoura tritaenia (1|<0.0001)								Athyma perius (1|<0.0001)		Roisinitermes ebogoensis (1|<0.0001)
		Microcerotermes havilandi (1|<0.0001)								Atractomorpha sinensis (1|<0.0001)		Rubeotermes jheringi (1|<0.0001)
		Mirhipipteryx andensis (1|<0.0001)								Atrecus affinis (1|<0.0001)		Ruspolia dubia (1|<0.0001)
		Musca sorbens (1|<0.0001)								Atrijuglans hetaohei (1|<0.0001)		Saturnia boisduvalii (1|<0.0001)
		Nabicula flavomarginata (1|<0.0001)								Bactericera cockerelli (1|<0.0001)		Schistocerca gregaria (1|<0.0001)
		Nasutitermes diabolus (1|<0.0001)								Bactrocera biguttula (1|<0.0001)		Scipinia horrida (1|<0.0001)
		Nasutitermes lujae (1|<0.0001)								Bactrocera limbifera (1|<0.0001)		Scoparipes salvazai (1|<0.0001)
		Nemoura nankinensis (1|<0.0001)								Bactrocera minax (1|<0.0001)		Scopura longa (1|<0.0001)
		Neocapritermes angusticeps (1|<0.0001)								Bactrocera tryoni (1|<0.0001)		Scotinophara lurida (1|<0.0001)
		Neochauliodes punctatolosus (1|<0.0001)								Barca bicolor (1|<0.0001)		Sepedophilus bipunctatus (1|<0.0001)
		Neptis soma (1|<0.0001)								Blaptica dubia (1|<0.0001)		Serrognathus platymelus (1|<0.0001)
		Nesidiocoris tenuis (1|<0.0001)								Blattella bisignata (1|<0.0001)		Shelfordella lateralis (1|<0.0001)
		Nesomachilis australica (1|<0.0001)								Brachymna tenuis (1|<0.0001)		Shirakiacris shirakii (1|<0.0001)
		Oecanthus sinensis (1|<0.0001)								Brachythemis contaminata (1|<0.0001)		Silvestritermes heyeri (1|<0.0001)
		Olidiana ritcheriina (1|<0.0001)								Burara striata (1|<0.0001)		Sphaeronemoura grandicauda (1|<0.0001)
		Ophiotermes mirandus (1|<0.0001)								Calameuta idolon (1|<0.0001)		Sphaerotermes sphaerothorax (1|<0.0001)
		Oriensubulitermes inanis (1|<0.0001)								Carabus granulatus (1|<0.0001)		Stenopelmatus fuscus (1|<0.0001)
		Ornebius fuscicerci (1|<0.0001)								Cardiodactylus muiri (1|<0.0001)		Stictopleurus subviridis (1|<0.0001)
		Ornithoptera priamus (1|<0.0001)								Carposina sasakii (1|<0.0001)		Styloperla spinicercia (1|<0.0001)
		Oxya japonica (1|<0.0001)								Catacanthus incarnatus (1|<0.0001)		Talbotia nagana (1|<0.0001)
		Oxysarcodexia avuncula (1|<0.0001)								Caystrus obscurus (1|<0.0001)		Tanaecia julii (1|<0.0001)
		Pacris xizangensis (1|<0.0001)								Cazira horvathi (1|<0.0001)		Teleogryllus emma (1|<0.0001)
		Paramacrosteles nigromaculatus (1|<0.0001)								Cephenemyia trompe (1|<0.0001)		Tenebrio molitor (1|<0.0001)
		Paraona staudingeri (1|<0.0001)								Cephus cinctus (1|<0.0001)		Tetraphalerus bruchi (1|<0.0001)
		Paratoxodera polyacantha (1|<0.0001)								Ceracris kiangsu (1|<0.0001)		Tetraphleps aterrimus (1|<0.0001)
		Pariaconus pele (1|<0.0001)								Challia fletcheri (1|<0.0001)		Tetratoma fungorum (1|<0.0001)
		Parnassius cephalus (1|<0.0001)								Cheumatopsyche speciosa (1|<0.0001)		Thermobia domestica (1|<0.0001)
		Periplaneta australasiae (1|<0.0001)								Chitoria ulupi (1|<0.0001)		Thitarodes pui (1|<0.0001)
		Phalera flavescens (1|<0.0001)								Choristoneura murinana (1|<0.0001)		Thrinchus schrenkii (1|<0.0001)
		Phaneroptera gracilis (1|<0.0001)								Choroedocus capensis (1|<0.0001)		Timelaea maculata (1|<0.0001)
		Phlaeoba infumata (1|<0.0001)								Chrysoperla externa (1|<0.0001)		Tonkinacris sinensis (1|<0.0001)
		Phraortes illepidus (1|<0.0001)								Clania variegata (1|<0.0001)		Triaenodes tardus (1|<0.0001)
		Phthonandria atrilineata (1|<0.0001)								Cloresmus pulchellus (1|<0.0001)		Tribolium castaneum (1|<0.0001)
		Phyllotreta striolata (1|<0.0001)								Cnaphalocrocis medinalis (1|<0.0001)		Tricentrus brunneus (1|<0.0001)
		Podagricomela nigricollis (1|<0.0001)								Constrictotermes cyphergaster (1|<0.0001)		Trichogramma japonicum (1|<0.0001)
		Poecilimon luschani (1|<0.0001)								Coptosoma bifaria (1|<0.0001)		Trioza anthrisci (1|<0.0001)
		Prosopocoilus gracilis (1|<0.0001)								Coptotermes testaceus (1|<0.0001)		Trioza remota (1|<0.0001)
		Pseudokuzicus pieli (1|<0.0001)								Corythucha ciliata (1|<0.0001)		Trypophloeus asperatus (1|<0.0001)
		Pseudophyllus titan (1|<0.0001)								Cotesia vestalis (1|<0.0001)		Ulomoides dermestoides (1|<0.0001)
		Ptychoptera sp. ATB-2011 (1|<0.0001)								Cryptotermes declivis (1|<0.0001)		Usechus lacerta (1|<0.0001)
		Pyrocoelia rufa (1|<0.0001)								Culex lygrus (1|<0.0001)		Valentia hoffmanni (1|<0.0001)
		Qinlingacris taibaiensis (1|<0.0001)								Curculio davidi (1|<0.0001)		Vespa orientalis (1|<0.0001)
		Reticulitermes flaviceps (1|<0.0001)								Cydistomyia duplonotata (1|<0.0001)		Vesta saturnalis (1|<0.0001)
		Reticulitermes grassei (1|<0.0001)								Cyrtotrachelus buqueti (1|<0.0001)		Xylosandrus crassiusculus (1|<0.0001)
		Retinia pseudotsugaicola (1|<0.0001)								Cysteochila chiniana (1|<0.0001)		Xylotrechus grayii (1|<0.0001)
		Rhodnius pictipes (1|<0.0001)								Dacrila fallax (1|<0.0001)		Ypthima akragas (1|<0.0001)
		Rhombodera valida (1|<0.0001)								Damaster mirabilissimus (1|<0.0001)		Zeugodacus tau (1|<0.0001)
		Ruidocollaris obscura (1|<0.0001)								Dasyhippus barbipes (1|<0.0001)		Zichya baranovi (1|<0.0001)
		Rutilia goerlingiana (1|<0.0001)								Davidius lunatus (1|<0.0001)
		Sabethes belisarioi (1|<0.0001)								Dendrothrips minowai (1|<0.0001)
		Sarcophaga africa (1|<0.0001)								Deracantha onos (1|<0.0001)
		Sarcophaga similis (1|<0.0001)								Dermatobia hominis (1|<0.0001)
		Saturnia boisduvalii (1|<0.0001)								Diaphorina citri (1|<0.0001)
		Sceptuchus simplex (1|<0.0001)								Diaphorina lycii (1|<0.0001)
		Scirtothrips dorsalis (1|<0.0001)								Diclidophlebia paucipunctata (1|<0.0001)
		Sesamia inferens (1|<0.0001)								Dinocras cephalotes (1|<0.0001)
		Shirakiacris shirakii (1|<0.0001)								Ditaxis biseriata (1|<0.0001)
		Simulium maculatum (1|<0.0001)								Dolycoris baccarum (1|<0.0001)
		Sinochlora szechwanensis (1|<0.0001)								Drabescoides nuchalis (1|<0.0001)
		Sphaeronemoura hamistyla (1|<0.0001)								Drosophila albomicans (1|<0.0001)
		Sphenophorus sp. BYU-CO246 (1|<0.0001)								Drosophila mauritiana (1|<0.0001)
		Spiniphilus spinicornis (1|<0.0001)								Dryocoetes autographus (1|<0.0001)
		Stenopelmatus fuscus (1|<0.0001)								Ducetia japonica (1|<0.0001)
		Systolederus spicupennis (1|<0.0001)								Durgades nigropicta (1|<0.0001)
		Tetartopeus terminatus (1|<0.0001)								Elophila interruptalis (1|<0.0001)
		Thyridosmylus langii (1|<0.0001)								Elymnias hypermnestra (1|<0.0001)
		Trachypachus holmbergi (1|<0.0001)								Endotricha consocia (1|<0.0001)
		Trichocera bimacula (1|<0.0001)								Enithares tibialis (1|<0.0001)
		Trocnadella arisana (1|<0.0001)								Epicauta aptera (1|<0.0001)
		Tuberculitermes bycanistes (1|<0.0001)								Epicauta chinensis (1|<0.0001)
		Urochela quadrinotata (1|<0.0001)								Epicauta gorhami (1|<0.0001)
		Velinus nodipes (1|<0.0001)								Erthesina fullo (1|<0.0001)
		Vesta saturnalis (1|<0.0001)								Eucinetus haemorrhoidalis (1|<0.0001)
		Vincenzellus ruficollis (1|<0.0001)								Eumantispa harmandi (1|<0.0001)
		Zele chlorophthalmus (1|<0.0001)								Euproctis pseudoconspersa (1|<0.0001)
		Zeugodacus scutellatus (1|<0.0001)								Euripus nyctelius (1|<0.0001)
		Zichya baranovi (1|<0.0001)								Eurydema liturifera (1|<0.0001)
		Zootermopsis angusticollis (1|<0.0001)								Eurydema maracandica (1|<0.0001)
										Eurydema oleracea (1|<0.0001)
										Frankliniella occidentalis (1|<0.0001)
										Freysuila caesalpiniae (1|<0.0001)
										Fucellia costalis (1|<0.0001)
										Geisha distinctissima (1|<0.0001)
										Globitermes globosus (1|<0.0001)
										Gnathotrichus materiarius (1|<0.0001)
										Gomphocerus licenti (1|<0.0001)
										Gorpis annulatus (1|<0.0001)
										Gorpis humeralis (1|<0.0001)
										Graphium mullah (1|<0.0001)
										Graphosoma rubrolineatum (1|<0.0001)
										Haemagogus janthinomys (1|<0.0001)
										Halyomorpha halys (1|<0.0001)
										Hasora anura (1|<0.0001)
										Heliothis subflexa (1|<0.0001)
										Hemiodoecus leai (1|<0.0001)
										Henosepilachna pusillanima (1|<0.0001)
										Heterodoxus macropus (1|<0.0001)
										Homotoma ficus (1|<0.0001)
										Horatocera niponica (1|<0.0001)
										Hospitalitermes medioflavus (1|<0.0001)
										Hydatophylax nigrovittatus (1|<0.0001)
										Hydropsyche pellucidula (1|<0.0001)
										Hydroscapha granulum (1|<0.0001)
										Hydrotaea ignava (1|<0.0001)
										Hylastes brunneus (1|<0.0001)
										Hypsauchenia hardwickii (1|<0.0001)
										Inara alboguttata (1|<0.0001)
										Ips sexdentatus (1|<0.0001)
										Ischnura elegans (1|<0.0001)
										Isoteinon lamprospilus (1|<0.0001)
										Junonia coenia (1|<0.0001)
										Kingdonella bicollina (1|<0.0001)
										Laccotrephes robustus (1|<0.0001)
										Lamprigera yunnana (1|<0.0001)
										Lamproptera meges (1|<0.0001)
										Lemyra melli (1|<0.0001)
										Leptynoptera sulfurea (1|<0.0001)
										Limenitis amphyssa (1|<0.0001)
										Limenitis elwesi (1|<0.0001)
										Limenitis lorquini (1|<0.0001)
										Limnephilus decipiens (1|<0.0001)
										Limonius californicus (1|<0.0001)
										Liposcelis decolor (1|<0.0001)
										Liposcelis paeta (1|<0.0001)
										Livia junci (1|<0.0001)
										Loxoblemmus equestris (1|<0.0001)
										Lygus lineolaris (1|<0.0001)
										Lygus pratensis (1|<0.0001)
										Macrotermes gilvus (1|<0.0001)
										Maiestas dorsalis (1|<0.0001)
										Mansonia amazonensis (1|<0.0001)
										Megaphragma amalphitanum (1|<0.0001)
										Melaphis rhois (1|<0.0001)
										Melipona scutellaris (1|<0.0001)
										Mesapia peloria (1|<0.0001)
										Mesonemoura metafiligera (1|<0.0001)
										Mesophleps albilinella (1|<0.0001)
										Metrioptera bonneti (1|<0.0001)
										Micadina phluctainoides (1|<0.0001)
										Microcerotermes progrediens (1|<0.0001)
										Micromus angulatus (1|<0.0001)
										Mictis tenebrosa (1|<0.0001)
										Monotoma quadricollis (1|<0.0001)
										Mordella atrata (1|<0.0001)
										Muscina stabulans (1|<0.0001)
										Mustilia undulosa (1|<0.0001)
										Nannophya pygmaea (1|<0.0001)
										Narosa nigrisigna (1|<0.0001)
										Nasutitermes corniger (1|<0.0001)
										Nasutitermes longipennis (1|<0.0001)
										Nasutitermes octopilis (1|<0.0001)
										Nasutitermes triodiae (1|<0.0001)
										Nemoura nankinensis (1|<0.0001)
										Neocapritermes taracua (1|<0.0001)
										Neonemura barrosi (1|<0.0001)
										Neopanorpa pulchra (1|<0.0001)
										Neostylopyga rhombifolia (1|<0.0001)
										Nesidiocoris tenuis (1|<0.0001)
										Nesomachilis australica (1|<0.0001)
										Neuroctenus parus (1|<0.0001)
										Neuroperla schedingi (1|<0.0001)
										Nezara viridula (1|<0.0001)
										Nilaparvata lugens (1|<0.0001)
										Nortia carinicollis (1|<0.0001)
										Nymphes myrmeleonoides (1|<0.0001)
										Ochrogaster lunifer (1|<0.0001)
										Odontotermes hainanensis (1|<0.0001)
										Oomorphoides metallicus (1|<0.0001)
										Orius sauteri (1|<0.0001)
										Ornebius bimaculatus (1|<0.0001)
										Ornithoptera richmondia (1|<0.0001)
										Orthetrum melania (1|<0.0001)
										Orthotomicus laricis (1|<0.0001)
										Oxya chinensis (1|<0.0001)
										Palesisa nudioculata (1|<0.0001)
										Paphnutius ruficeps (1|<0.0001)
										Papilio glaucus (1|<0.0001)
										Paracymoriza distinctalis (1|<0.0001)
										Parantica aglea (1|<0.0001)
										Paratrioza sinica (1|<0.0001)
										Paroster microsturtensis (1|<0.0001)
										Patawatermes turricola (1|<0.0001)
										Peirates arcuatus (1|<0.0001)
										Peirates lepturoides (1|<0.0001)
										Phaneroptera gracilis (1|<0.0001)
										Phatnoma laciniatum (1|<0.0001)
										Philaenus spumarius (1|<0.0001)
										Phobaeticus serratipes (1|<0.0001)
										Phormia regina (1|<0.0001)
										Phraortes illepidus (1|<0.0001)
										Phryganogryllacris xiai (1|<0.0001)
										Phyllomimus detersus (1|<0.0001)
										Physemacris variolosa (1|<0.0001)
										Physopelta slanbuschii (1|<0.0001)
										Pielomastax zhengi (1|<0.0001)
										Platycnemis foliacea (1|<0.0001)
										Polystoechotes punctata (1|<0.0001)
										Postsubulitermes parviconstrictus (1|<0.0001)
										Prismostictoides unihyala (1|<0.0001)
										Protermes prorepens (1|<0.0001)
										Protonemura orbiculata (1|<0.0001)
										Pseudokuzicus pieli (1|<0.0001)
										Pseudophyllus titan (1|<0.0001)
										Psylla alni (1|<0.0001)
										Pteranabropsis carnarius (1|<0.0001)
										Pteranabropsis crenatis (1|<0.0001)
										Pteronarcella badia (1|<0.0001)
										Pteroptyx maipo (1|<0.0001)
										Pyrocoelia rufa (1|<0.0001)
										Pyrrhopeplus posthumus (1|<0.0001)
										Ramulus hainanense (1|<0.0001)
										Ricania marginalis (1|<0.0001)
										Rondotia menciana (1|<0.0001)
										Sceptuchus simplex (1|<0.0001)
										Schistocerca gregaria (1|<0.0001)
										Scipinia horrida (1|<0.0001)
										Sepedophilus bipunctatus (1|<0.0001)
										Shirakiacris shirakii (1|<0.0001)
										Simulium variegatum (1|<0.0001)
										Songmachilis xinxiangensis (1|<0.0001)
										Sphaeridium bipustulatum (1|<0.0001)
										Sphaeronemoura hamistyla (1|<0.0001)
										Spiniphilus spinicornis (1|<0.0001)
										Stenocatantops splendens (1|<0.0001)
										Sylvicola fenestralis (1|<0.0001)
										Symplecta hybrida (1|<0.0001)
										Tachyta nana (1|<0.0001)
										Taharana fasciana (1|<0.0001)
										Teinopalpus imperialis (1|<0.0001)
										Tenebrio obscurus (1|<0.0001)
										Thermobia domestica (1|<0.0001)
										Thrips imaginis (1|<0.0001)
										Thrips palmi (1|<0.0001)
										Timelaea maculata (1|<0.0001)
										Tirumala limniace (1|<0.0001)
										Tramea virginia (1|<0.0001)
										Tremex columba (1|<0.0001)
										Triatoma infestans (1|<0.0001)
										Triatoma migrans (1|<0.0001)
										Tribolium audax (1|<0.0001)
										Tribolium castaneum (1|<0.0001)
										Trichocera bimacula (1|<0.0001)
										Trichogramma japonicum (1|<0.0001)
										Tricholepidion gertschi (1|<0.0001)
										Trichophthalma punctata (1|<0.0001)
										Trichotermes ducis (1|<0.0001)
										Triodia sylvina (1|<0.0001)
										Triuncina daii (1|<0.0001)
										Trocnadella arisana (1|<0.0001)
										Tropidomantis tenera (1|<0.0001)
										Tropisternus sp. BYU-CO166 (1|<0.0001)
										Trypodendron signatum (1|<0.0001)
										Urochela quadrinotata (1|<0.0001)
										Usechus lacerta (1|<0.0001)
										Valentia hoffmanni (1|<0.0001)
										Velarifictorus hemelytrus (1|<0.0001)
										Vespa mandarinia (1|<0.0001)
										Vesta saturnalis (1|<0.0001)
										Wyeomyia confusa (1|<0.0001)
										Xizicus fascipes (1|<0.0001)
										Xystrocera globosa (1|<0.0001)
										Zelandoperla fenestrata (1|<0.0001)
										Zeugodacus cucurbitae (1|<0.0001)
										Zeugodacus diaphorus (1|<0.0001)
										Zeugodacus tau (1|<0.0001)
										Zichya baranovi (1|<0.0001)
										Zootermopsis nevadensis (1|<0.0001)
E: potential contaminants	Drosophila virilis (7|0.0084)	Drosophila melanogaster (20|0.0009)	Drosophila virilis (135|0.0214)	Drosophila virilis ( 98|0.0093)	Ceratitis capitata (33|0.0184)	Apis mellifera (3|0.0022)	Apis mellifera (5|0.0012)	Linepithema humile (15|0.0008)	Drosophila melanogaster (7|0.0117)	Solenopsis invicta (150|0.0043)	Atta colombica (4|0.0013)	Vollenhovia emeryi (11|0.0008)	Drosophila virilis (319|0.0249)	Drosophila virilis (54|0.0077)	Drosophila melanogaster (8|0.001)	Drosophila mojavensis (121|0.0091)	Atta colombica (21|0.0048)	Atta colombica (12|0.0015)	Vollenhovia emeryi (45|0.0071)	Cimex lectularius (15|0.0017)	Vollenhovia emeryi (124|0.0131)
	Drosophila melanogaster (1|0.0012)	Drosophila mojavensis (13|0.0006)	Drosophila mojavensis (109|0.0172)	Drosophila melanogaster ( 2|2e-04)	Linepithema humile (2|0.0011)	Drosophila mojavensis (1|0.0007)	Drosophila virilis (2|0.0005)	Bombus terrestris (3|0.0002)	Drosophila virilis (3|0.005)	Vollenhovia emeryi (22|0.0006)	Cimex lectularius (1|0.0003)	Atta colombica (3|0.0002)	Drosophila mojavensis (254|0.0198)	Wasmannia auropunctata (3|0.0004)	Drosophila mojavensis (5|0.0006)	Drosophila virilis (73|0.0055)	Bemisia tabaci (3|0.0007)	Drosophila mojavensis (4|0.0005)	Atta colombica (10|0.0016)	Atta colombica (6|0.0007)	Atta colombica (96|0.0101)
	Drosophila mojavensis (1|0.0012)	Ceratitis capitata (4|0.0002)	Acyrthosiphon pisum (1|0.0002)	Apis mellifera ( 1|<0.0001)		Drosophila virilis (1|0.0007)	Bactrocera oleae (1|0.0002)	Ceratitis capitata (1|<0.0001)		Wasmannia auropunctata (8|0.0002)	Drosophila melanogaster (1|0.0003)	Drosophila melanogaster (2|0.0001)	Cimex lectularius (7|0.0005)	Atta colombica (2|0.0003)	Drosophila suzukii (3|0.0004)	Drosophila melanogaster (42|0.0032)	Drosophila suzukii (3|0.0007)	Drosophila melanogaster (2|0.0002)	Linepithema humile (6|0.0009)	Drosophila suzukii (3|0.0003)	Drosophila melanogaster (5|0.0005)
		Apis mellifera (1|<0.0001)		Bactrocera oleae ( 1|<0.0001)						Linepithema humile (5|0.0001)	Drosophila mojavensis (1|0.0003)	Drosophila suzukii (2|0.0001)	Atta colombica (2|0.0002)	Linepithema humile (2|0.0003)	Solenopsis invicta (3|0.0004)	Cimex lectularius (4|0.0003)	Drosophila melanogaster (2|0.0005)	Bemisia tabaci (1|0.0001)	Cimex lectularius (4|0.0006)	Wasmannia auropunctata (3|0.0003)	Linepithema humile (3|0.0003)
		Bactrocera oleae (1|<0.0001)		Bombus terrestris ( 1|<0.0001)						Bemisia tabaci (2|<0.0001)	Drosophila virilis (1|0.0003)	Linepithema humile (2|0.0001)	Vollenhovia emeryi (2|0.0002)	Vollenhovia emeryi (2|0.0003)	Atta colombica (1|0.0001)	Linepithema humile (3|0.0002)	Drosophila mojavensis (2|0.0005)	Cimex lectularius (1|0.0001)	Drosophila virilis (3|0.0005)	Bemisia tabaci (2|0.0002)	Bemisia tabaci (2|0.0002)
		Linepithema humile (1|<0.0001)								Cimex lectularius (2|<0.0001)		Wasmannia auropunctata (2|0.0001)	Drosophila suzukii (1|<0.0001)	Bemisia tabaci (1|0.0001)	Vollenhovia emeryi (1|0.0001)	Bemisia tabaci (2|0.0002)	Wasmannia auropunctata (2|0.0005)	Linepithema humile (1|0.0001)	Drosophila melanogaster (2|0.0003)	Drosophila melanogaster (2|0.0002)	Solenopsis invicta (2|0.0002)
		Papilio machaon (1|<0.0001)								Drosophila virilis (2|<0.0001)		Bemisia tabaci (1|<0.0001)	Linepithema humile (1|<0.0001)	Drosophila melanogaster (1|0.0001)		Wasmannia auropunctata (2|0.0002)	Plutella xylostella (1|0.0002)	Wasmannia auropunctata (1|0.0001)	Drosophila mojavensis (2|0.0003)	Drosophila mojavensis (2|0.0002)	Drosophila virilis (1|0.0001)
										Drosophila melanogaster (1|<0.0001)		Drosophila virilis (1|<0.0001)	Solenopsis invicta (1|<0.0001)	Plutella xylostella (1|0.0001)		Atta colombica (1|<0.0001)	Vollenhovia emeryi (1|0.0002)		Plutella xylostella (2|0.0003)	Linepithema humile (2|0.0002)
										Drosophila suzukii (1|<0.0001)									Bemisia tabaci (1|0.0002)	Drosophila virilis (1|0.0001)
																			Wasmannia auropunctata (1|0.0002)
Num. Identified species (without contaminant species)	128	444	248	248	132	224	237	362	159	586	302	410	324	269	240	312	346	504	437	388	455

## Sheet: Union
Criteria	Run #1 - Lib. 1 (Papilio machaon)	Run #1 - Lib. 2 (Drosophila virilis)	Run #1 - Lib. 3 (Drosophila melanogaster)	Run #1 - Lib. 4 (Drosophila mojavensis)	Run #1 - Lib. 5 (Bactrocera oleae)	Run #1 - Lib. 6 (Linepithema humile)	Run #1 - Lib. 7 (Bombus terrestris)	Run #1 - Lib. 8 (Apis mellifera)	Run #1 - Lib. 9 (Acyrthosiphon pisum)	Run #2 - Lib. 1 (Atta colombica)	Run #2 - Lib. 2 (Bemisia tabaci)	Run #2 - Lib. 3 (Cimex lectularius)	Run #2 - Lib. 4 (Drosophila melanogaster)	Run #2 - Lib. 5 (Drosophila mojavensis)	Run #2 - Lib. 6 (Drosophila virilis)	Run #2 - Lib. 7 (Drosophila suzukii)	Run #2 - Lib. 8 (Linepithema humile)	Run #2 - Lib. 9 (Plutella xylostella)	Run #2 - Lib. 10 (Solenopsis invicta)	Run #2 - Lib. 11 (Vollenhovia emeryi)	Run #2 - Lib. 12 (Wasmannia auropunctata)
A: above e = 0.01	Papilio machaon (592|0.7211)	Drosophila virilis (18224|0.8669)	Drosophila melanogaster (4673|0.7393)	Drosophila mojavensis (9151|0.8877)	Bactrocera oleae (1429|0.8217)	Linepithema humile (1102|0.759)	Bombus terrestris (3346|0.8022)	Apis mellifera (16109|0.8642)	Acyrthosiphon pisum (390|0.5603)	Atta colombica (37497|0.9537)	Bemisia tabaci (2687|0.8522)	Cimex lectularius (15449|0.9429)	Drosophila melanogaster (9161|0.708)	Drosophila mojavensis (6191|0.8829)	Drosophila virilis (7202|0.8678)	Drosophila suzukii (12489|0.8955)	Linepithema humile (3895|0.8429)	Plutella xylostella (5560|0.6956)	Solenopsis invicta (4446|0.6719)	Vollenhovia emeryi (8698|0.9146)	Wasmannia auropunctata (8964|0.8573)
	Papilio rex (10|0.0122)	Drosophila incompta (440|0.0209)	Drosophila erecta (188|0.0297)	Phlebotomus papatasi (240|0.0233)	Bactrocera biguttula (62|0.0357)	Tropidomantis tenera (16|0.011)	Bombus hypocrita (163|0.0391)	Apis dorsata (432|0.0232)	Calophya californica (20|0.0287)				Drosophila erecta (466|0.036)	Phlebotomus papatasi (102|0.0145)	Drosophila incompta (189|0.0228)	Drosophila erecta (148|0.0106)		Plutella australiana (428|0.0535)	Solenopsis richteri (969|0.1464)		Anisandrus dispar (135|0.0129)
		Fucellia costalis (242|0.0115)	Drosophila mauritiana (123|0.0195)		Bactrocera correcta (22|0.0127)	Atylotus miser (15|0.0103)	Bombus waltoni (84|0.0201)	Apis nuluensis (266|0.0143)	Aphis gossypii (16|0.023)				Drosophila mauritiana (236|0.0182)		Drosophila littoralis (128|0.0154)	Fucellia costalis (142|0.0102)		Tropidomantis tenera (136|0.017)	Solenopsis geminata (116|0.0175)
		Drosophila littoralis (231|0.011)	Drosophila ananassae (115|0.0182)				Bombus ignitus (83|0.0199)	Apis florea (222|0.0119)	Acanthoscelides obtectus (14|0.0201)				Drosophila formosana (186|0.0144)		Drosophila albomicans (88|0.0106)			Phlaeoba albonema (85|0.0106)	Alloeorhynchus bakeri (100|0.0151)
		Drosophila albomicans (216|0.0103)	Fucellia costalis (91|0.0144)					Apis nigrocincta (200|0.0107)	Diuraphis noxia (10|0.0144)				Aedes albopictus (176|0.0136)
			Drosophila simulans (87|0.0138)						Cavariella salicicola (9|0.0129)				Gasterophilus pecorum (173|0.0134)
			Gasterophilus pecorum (85|0.0134)						Xyleus modestus (9|0.0129)				Drosophila ananassae (159|0.0123)
			Drosophila grimshawi (64|0.0101)						Aphis citricidus (7|0.0101)				Drosophila simulans (155|0.012)
													Fucellia costalis (147|0.0114)
													Drosophila grimshawi (133|0.0103)
B: e = 0.01 - 0.001	Papilio dardanus (8|0.0097)	Trichophthalma punctata (185|0.0088)	Aedes albopictus (54|0.0085)	Drosophila incompta (81|0.0079)	Bactrocera latifrons (12|0.0069)	Atta colombica (13|0.009)	Anopheles guarani (31|0.0074)	Cheirotonus jansoni (132|0.0071)	Caystrus obscurus (6|0.0086)	Macrogyrus oblongus (344|0.0087)	Gnathotrichus materiarius (31|0.0098)	Psococerastis albimaculata (49|0.003)	Drosophila littoralis (106|0.0082)	Drosophila incompta (62|0.0088)	Trichophthalma punctata (72|0.0087)	Bactrocera latifrons (109|0.0078)	Nauphoeta cinerea (31|0.0067)	Plodia interpunctella (75|0.0094)	Evania appendigaster (50|0.0076)	Omiodes indicata (46|0.0048)	Amantis nawai (85|0.0081)
	Trioza anthrisci (7|0.0085)	Orientotermes emersoni (136|0.0065)	Hydrotaea ignava (49|0.0078)	Fucellia costalis (74|0.0072)	Ruspolia lineosa (8|0.0046)	Nauphoeta cinerea (12|0.0083)	Ruidocollaris obscura (28|0.0067)	Sphaeridium bipustulatum (114|0.0061)	Pseudoregma bambucicola (5|0.0072)	Dolichoderus sibiricus (67|0.0017)	Bemisia afer (9|0.0029)	Mansonia amazonensis (44|0.0027)	Hydrotaea ignava (102|0.0079)	Fucellia costalis (49|0.007)	Fucellia costalis (71|0.0086)	Nemopoda mamaevi (67|0.0048)	Tropidomantis tenera (29|0.0063)	Corcyra cephalonica (70|0.0088)	Rhinotermes hispidus (44|0.0066)	Alulatettix yunnanensis (42|0.0044)	Xenogryllus marmoratus (71|0.0068)
	Idea leuconoe (6|0.0073)	Acmaeodera sp. NCS-2009 (76|0.0036)	Nemopoda mamaevi (24|0.0038)	Aedes albopictus (71|0.0069)	Chrysomya nigripes (5|0.0029)	Panaorus albomaculatus (7|0.0048)	Liposcelis keleri (19|0.0046)	Dalsira scabrata (105|0.0056)	Sitobion avenae (5|0.0072)		Acosmetura nigrogeniculata (7|0.0022)	Dianemobius fascipes (36|0.0022)	Drosophila mercatorum (98|0.0076)	Aedes albopictus (40|0.0057)	Acmaeodera sp. NCS-2009 (40|0.0048)	Drosophila subobscura (56|0.004)	Atylotus miser (27|0.0058)	Acraea egina (69|0.0086)	Camponotus concavus (41|0.0062)	Camponotus concavus (27|0.0028)	Orancistrocerus aterrimus (69|0.0066)
	Papilio protenor (6|0.0073)	Picromerus griseus (63|0.003)	Cysteochila chiniana (22|0.0035)	Coquillettidia chrysonotum (41|0.004)	Bactrocera limbifera (4|0.0023)	Pielomastax zhengi (5|0.0034)	Blepephaeus succinctor (16|0.0038)	Apis cerana (88|0.0047)	Geocoris pallidipennis (4|0.0057)		Caystrus obscurus (5|0.0016)	Reduvius tenebrosus (34|0.0021)	Metrioptera bonneti (80|0.0062)	Yunnanacris yunnaneus (34|0.0048)	Gasterophilus nasalis (28|0.0034)	Drosophila albomicans (48|0.0034)	Panaorus albomaculatus (25|0.0054)	Anopheles atroparvus (56|0.007)	Japananus hyalinus (32|0.0048)	Galeruca daurica (14|0.0015)	Anthonomus eugenii (66|0.0063)
	Rondotia menciana (6|0.0073)	Drosophila formosana (59|0.0028)	Platycnemis foliacea (21|0.0033)	Drosophila albomicans (40|0.0039)	Dianemobius furumagiensis (4|0.0023)	Aeneolamia contigua (4|0.0028)	Conocephalus maculatus (16|0.0038)	Trioza urticae (79|0.0042)	Myzus persicae (4|0.0057)		Metrioptera ussuriana (5|0.0016)	Adrisa magna (31|0.0019)	Pyrocoelia rufa (66|0.0051)	Coquillettidia chrysonotum (20|0.0029)	Isoperla bilineata (22|0.0027)	Drosophila willistoni (43|0.0031)	Apolygus lucorum (18|0.0039)	Daimio tethys (55|0.0069)	Deracantha onos (24|0.0036)	Trioza remota (12|0.0013)	Eupeodes corollae (58|0.0055)
	Dasypogon diadema (5|0.0061)	Drosophila grimshawi (54|0.0026)	Sabethes chloropterus (19|0.003)	Yunnanacris yunnaneus (34|0.0033)	Tetartopeus terminatus (4|0.0023)	Calliptamus italicus (4|0.0028)	Haplothrips aculeatus (15|0.0036)	Melipona scutellaris (67|0.0036)	Paracarsidara gigantea (4|0.0057)		Rhagophthalmus giganteus (5|0.0016)	Aegorhinus superciliosus (27|0.0016)	Nemopoda mamaevi (55|0.0043)	Drosophila albomicans (18|0.0026)	Drosophila formosana (21|0.0025)	Nomadacris japonica (37|0.0027)	Chrysochroa fulgidissima (16|0.0035)	Risoba prominens (53|0.0066)	Anoplolepis gracilipes (13|0.002)	Tenebrio molitor (11|0.0012)	Meroptera pravella (55|0.0053)
	Emeia pseudosauteri (5|0.0061)	Suwallia teleckojensis (50|0.0024)	Pyrocoelia rufa (18|0.0028)	Nezara viridula (28|0.0027)	Bactrocera zonata (3|0.0017)	Ducetia japonica (4|0.0028)	Melipona scutellaris (12|0.0029)	Vollenhovia emeryi (65|0.0035)	Paratoxodera polyacantha (4|0.0057)		Aleurodicus dugesii (4|0.0013)	Harpalus sinicus (26|0.0016)	Drosophila sechellia (49|0.0038)	Nezara viridula (16|0.0023)	Dixella aestivalis (19|0.0023)	Drosophila sechellia (35|0.0025)	Gryllotalpa pluvialis (14|0.003)	Histia rhodope (51|0.0064)	Bactrocera minax (12|0.0018)	Dinorhynchus dybowskyi (10|0.0011)	Poecilimon luschani (44|0.0042)
	Luehdorfia taibai (5|0.0061)	Gasterophilus nasalis (45|0.0021)	Corydalus cornutus (16|0.0025)	Drosophila littoralis (26|0.0025)	Dolycoris baccarum (3|0.0017)	Amitermes dentatus (3|0.0021)	Apis florea (10|0.0024)	Apis laboriosa (49|0.0026)	Anthonomus pomorum (3|0.0043)		Anoplotermes janus (4|0.0013)	Tropisternus sp. BYU-CO166 (23|0.0014)	Corydalus cornutus (46|0.0036)	Anoplophora glabripennis (15|0.0021)	Hermetia illucens (19|0.0023)	Peckia collusor (29|0.0021)	Periplaneta australasiae (8|0.0017)	Papilio machaon (50|0.0063)	Clania variegata (11|0.0017)	Hypoderma lineatum (10|0.0011)	Phaedyma columella (33|0.0032)
	Ochrogaster lunifer (5|0.0061)	Hermetia illucens (43|0.002)	Drosophila willistoni (15|0.0024)	Anoplophora glabripennis (25|0.0024)	Phraortes illepidus (3|0.0017)	Diaphanes pectinealis (3|0.0021)	Gorpis humeralis (9|0.0022)	Damaster mirabilissimus (32|0.0017)	Aphis fabae (3|0.0043)		Apodemia mormo (4|0.0013)	Kingdonella bicollina (20|0.0012)	Drosophila willistoni (45|0.0035)	Drosophila formosana (14|0.002)	Picromerus griseus (19|0.0023)	Protonemura orbiculata (25|0.0018)	Anoplocnemis curvipes (7|0.0015)	Paphnutius ruficeps (49|0.0061)	Horatocera niponica (11|0.0017)	Lachesilla anna (10|0.0011)	Vincenzellus ruficollis (25|0.0024)
	Ostrinia nubilalis (5|0.0061)	Dixella aestivalis (36|0.0017)	Drosophila littoralis (14|0.0022)	Drosophila formosana (23|0.0022)	Acraea kalinzu (2|0.0012)	Frankliniella occidentalis (3|0.0021)	Songmachilis xinxiangensis (9|0.0022)	Apis andreniformis (29|0.0016)	Comparmustilia sphingiformis (3|0.0043)		Davidius lunatus (4|0.0013)	Enithares tibialis (19|0.0012)	Ephemera orientalis (44|0.0034)	Anopheles parvus (13|0.0019)	Suwallia teleckojensis (19|0.0023)	Simulium variegatum (24|0.0017)	Metrioptera ussuriana (6|0.0013)	Papilio helenus (44|0.0055)	Theretra japonica (11|0.0017)		Vespa orientalis (23|0.0022)
	Papilio polytes (5|0.0061)	Isoperla bilineata (36|0.0017)	Dichomeris ustalella (11|0.0017)	Isoperla bilineata (21|0.002)	Aegosoma sinicum (2|0.0012)	Gomphocerus licenti (3|0.0021)	Trocnadella arisana (9|0.0022)	Ideopsis similis (29|0.0016)	Hexacentrus japonicus (3|0.0043)		Limnogonus poissoni (4|0.0013)		Zeugodacus scutellatus (39|0.003)	Ephelotermes melachoma (13|0.0019)	Drosophila grimshawi (18|0.0022)	Muscina levida (22|0.0016)	Ornebius fuscicerci (6|0.0013)	Clostera anastomosis (37|0.0046)	Hypsauchenia hardwickii (7|0.0011)		Vesta saturnalis (23|0.0022)
	Pseudargyria interruptella (5|0.0061)	Trigomphus carus (31|0.0015)	Cyclorhipidion bodoanus (10|0.0016)	Anopheles parvus (15|0.0015)	Aenasius arizonensis (2|0.0012)	Humutermes krishnai (3|0.0021)	Ideopsis similis (6|0.0014)	Sabethes belisarioi (24|0.0013)	Melaphis rhois (3|0.0043)		Aeolesthes oenochrous (3|0.001)		Sabethes chloropterus (37|0.0029)	Isoperla bilineata (11|0.0016)	Zeugodacus tau (14|0.0017)	Tumulitermes pastinator (22|0.0016)	Peckia resona (6|0.0013)	Leucoptera malifoliella (33|0.0041)			Pristomyrmex punctatus (18|0.0017)
	Sarcophaga dux (5|0.0061)	Aedes albopictus (24|0.0011)	Dryops ernesti (10|0.0016)	Gyrostigma rhinocerontis (13|0.0013)	Amalotermes phaeocephalus (2|0.0012)	Orthetrum melania (3|0.0021)	Sclerotia substriata (6|0.0014)	Rhombodera brachynota (23|0.0012)	Panstrongylus rufotuberculatus (3|0.0043)		Barca bicolor (3|0.001)		Platycnemis foliacea (31|0.0024)	Histia rhodope (10|0.0014)	Cyclorhipidion bodoanus (9|0.0011)	Paracymoriza distinctalis (15|0.0011)	Vespula flaviceps (6|0.0013)	Liriomyza bryoniae (30|0.0038)			Eriogyna pyretorum (14|0.0013)
	Theretra japonica (5|0.0061)	Cyclorhipidion bodoanus (23|0.0011)	Simulium variegatum (9|0.0014)	Histia rhodope (13|0.0013)	Anopheles nr. costai SP02_17_3 (2|0.0012)	Vespula flaviceps (3|0.0021)	Thrinchus schrenkii (6|0.0014)	Trogonoptera brookiana (23|0.0012)	Schizaphis graminum (3|0.0043)		Blastopsylla occidentalis (3|0.001)		Cysteochila chiniana (25|0.0019)	Drosophila littoralis (8|0.0011)	Orientotermes emersoni (9|0.0011)	Choroedocus capensis (14|0.001)	Leptoglossus membranaceus (5|0.0011)	Neonemura barrosi (28|0.0035)			Speleketor irwini (13|0.0012)
	Ypthima akragas (5|0.0061)	Zeugodacus tau (22|0.001)	Dermatobia hominis (8|0.0013)	Exorista sorbillans (11|0.0011)	Drosophila suzukii (2|0.0012)	Aneurus sublobatus (2|0.0014)	Vincenzellus ruficollis (6|0.0014)	Allocarsidara bakeri (19|0.001)	Xystrocera globosa (3|0.0043)		Curculio davidi (3|0.001)		Athetis lepigone (21|0.0016)	Peirates arcuatus (8|0.0011)	Archichauliodes deceptor (8|0.001)	Drosophila simulans (14|0.001)		Prosopocoilus confucius (25|0.0031)			Anopheles cruzii (11|0.0011)
	Plodia interpunctella (4|0.0049)	Paratrichobius longicrus (20|0.001)	Isonychia kiangsinensis (7|0.0011)	Spiniphilus spinicornis (11|0.0011)	Gasterophilus nasalis (2|0.0012)	Anopheles minor (2|0.0014)	Apis andreniformis (5|0.0012)	Drosophila incompta (18|0.001)	Acraea pharsalus (2|0.0029)		Epicauta impressicornis (3|0.001)		Simulium variegatum (21|0.0016)	Spiniphilus spinicornis (8|0.0011)	Drosophila mercatorum (8|0.001)			Anopheles epiroticus (24|0.003)			Pternoscirta caliginosa (10|0.001)
	Teinopalpus imperialis (4|0.0049)			Ephelotermes melachoma (10|0.001)	Gyrostigma rhinocerontis (2|0.0012)	Anoplocnemis curvipes (2|0.0014)	Aleurocanthus spiniferus (4|0.001)	Oxypoda acuminata (18|0.001)	Appendiseta robiniae (2|0.0029)		Euphaea formosa (3|0.001)		Cyclorhipidion bodoanus (17|0.0013)	Exorista sorbillans (7|0.001)				Chilo sacchariphagus (23|0.0029)
	Prismostictoides unihyala (3|0.0037)				Notonecta montandoni (2|0.0012)	Bombus waltoni (2|0.0014)			Aquarius paludum (2|0.0029)		Hexacentrus unicolor (3|0.001)		Drosophila albomicans (17|0.0013)	Gyrostigma rhinocerontis (7|0.001)				Haritalodes derogata (23|0.0029)
	Zinaida nascens (3|0.0037)				Orius niger (2|0.0012)	Callitettix versicolor (2|0.0014)			Cervaphis quercus (2|0.0029)		Physemacris variolosa (3|0.001)		Dichomeris ustalella (15|0.0012)					Luehdorfia taibai (20|0.0025)
	Argopistes tsekooni (2|0.0024)				Ornithoptera priamus (2|0.0012)	Carterocephalus silvicola (2|0.0014)			Dorcus tenuihirsutus (2|0.0029)		Reticulitermes leptomandibularis (3|0.001)		Drosophila subobscura (15|0.0012)					Ochrogaster lunifer (20|0.0025)
	Auzakia danava (2|0.0024)				Pseudophyllus titan (2|0.0012)	Dianemobius fascipes (2|0.0014)			Eristalinus aeneus (2|0.0029)		Taharana fasciana (3|0.001)							Paleosepharia posticata (18|0.0023)
	Callerebia suroia (2|0.0024)				Scirpophaga incertulas (2|0.0012)	Diaphorina lycii (2|0.0014)			Euploea midamus (2|0.0029)		Tapeinus singularis (3|0.001)							Eterusia aedea (17|0.0021)
	Gasterophilus nasalis (2|0.0024)				Spaniocelyphus pilosus (2|0.0012)	Diestrammena asynamora (2|0.0014)			Euproctis seitzi (2|0.0029)		Xenogryllus marmoratus (3|0.001)							Trachelus tabidus (17|0.0021)
	Ips sexdentatus (2|0.0024)				Triatoma migrans (2|0.0012)	Drosophila mauritiana (2|0.0014)			Gonepteryx mahaguru (2|0.0029)									Somena scintillans (16|0.002)
	Neptis philyra (2|0.0024)				Trichoprosopon pallidiventer (2|0.0012)	Epicauta chinensis (2|0.0014)			Jankowskia athleta (2|0.0029)									Lobesia botrana (15|0.0019)
	Papilio demoleus (2|0.0024)				Velinus nodipes (2|0.0012)	Euhamitermes hamatus (2|0.0014)			Limnogonus hypoleucus (2|0.0029)									Lethe albolineata (14|0.0018)
	Spodoptera litura (2|0.0024)				Zeugodacus cucurbitae (2|0.0012)	Euphaea formosa (2|0.0014)			Limnogonus poissoni (2|0.0029)									Atrecus affinis (13|0.0016)
	Tetraleurodes acaciae (2|0.0024)				Zeugodacus tau (2|0.0012)	Euscopus rufipes (2|0.0014)			Musca sorbens (2|0.0029)									Henosepilachna pusillanima (12|0.0015)
	Truljalia hibinonis (2|0.0024)					Eusthenes cupreus (2|0.0014)			Neohydatothrips samayunkur (2|0.0029)									Parasarpa zayla (12|0.0015)
	Xizicus maculatus (2|0.0024)					Gryllotalpa pluvialis (2|0.0014)			Paracladura trichoptera (2|0.0029)									Parthenos sylvia (12|0.0015)
	Acraea jodutta (1|0.0012)					Hydrometra greeni (2|0.0014)			Parnassius cephalus (2|0.0029)									Chrysomya pinguis (11|0.0014)
	Adelium sp. NCS-2009 (1|0.0012)					Hydrotaea ignava (2|0.0014)			Suhpalacsa longialata (2|0.0029)									Delias hyparete (9|0.0011)
	Agrilus planipennis (1|0.0012)					Hylobitelus xiaoi (2|0.0014)			Acizzia uncatoides (1|0.0014)									Libythea celtis (9|0.0011)
	Anopheles gilesi (1|0.0012)					Limnogonus intermedius (2|0.0014)			Acraea epaea (1|0.0014)									Oxypoda acuminata (9|0.0011)
	Anopheles kompi (1|0.0012)					Metrioptera ussuriana (2|0.0014)			Acraea jodutta (1|0.0014)									Papilio bianor (9|0.0011)
	Apis andreniformis (1|0.0012)					Mictis tenebrosa (2|0.0014)			Amitermes meridionalis (1|0.0014)									Patawatermes turricola (9|0.0011)
	Argynnis hyperbius (1|0.0012)					Mycopsylla gardenensis (2|0.0014)			Andrena chekiangensis (1|0.0014)
	Asobara japonica (1|0.0012)					Neotermes insularis (2|0.0014)			Aneurus sublobatus (1|0.0014)
	Brachymna tenuis (1|0.0012)					Phacomorphus fratyi (2|0.0014)			Anopheles gilesi (1|0.0014)
	Brachythemis contaminata (1|0.0012)					Physopelta gutta (2|0.0014)			Anopheles nr. costai SP02_17_3 (1|0.0014)
	Burara striata (1|0.0012)					Polypedilum vanderplanki (2|0.0014)			Aphis craccivora (1|0.0014)
	Cacopsylla coccinea (1|0.0012)					Prismostictoides unihyala (2|0.0014)			Apis dorsata (1|0.0014)
	Ceruchus minor (1|0.0012)					Psychomantis borneensis (2|0.0014)			Aquatica lateralis (1|0.0014)
	Cestrotus liui (1|0.0012)					Pyrgacris descampsi (2|0.0014)			Bulbitermes laticephalus (1|0.0014)
	Clostera anachoreta (1|0.0012)					Rhinotermes hispidus (2|0.0014)			Calliphora chinghaiensis (1|0.0014)
	Crepititermes verruculosus (1|0.0012)					Schizocephala bicornis (2|0.0014)			Callispa bowringii (1|0.0014)
	Cyclopelta parva (1|0.0012)					Simulium variegatum (2|0.0014)			Carcinochelis bannaensis (1|0.0014)
	Danaus plexippus (1|0.0012)					Xizicus maculatus (2|0.0014)			Cardiodactylus muiri (1|0.0014)
	Dendrothrips minowai (1|0.0012)								Caryanda elegans (1|0.0014)
	Diadegma semiclausum (1|0.0012)								Chilo auricilius (1|0.0014)
	Dianemobius furumagiensis (1|0.0012)								Choristoneura longicellana (1|0.0014)
	Diaphanes pectinealis (1|0.0012)								Chrysochroa fulgidissima (1|0.0014)
	Ditaxis biseriata (1|0.0012)								Cicindela anchoralis (1|0.0014)
	Drosophila incompta (1|0.0012)								Clostera anachoreta (1|0.0014)
	Drosophila simulans (1|0.0012)								Comicus campestris (1|0.0014)
	Dryocoetes villosus (1|0.0012)								Cosmoscarta bispecularis (1|0.0014)
	Epicopeia hainesii (1|0.0012)								Cryptocercus relictus (1|0.0014)
	Euborellia arcanum (1|0.0012)								Culex bilineatus (1|0.0014)
	Eustenogaster scitula (1|0.0012)								Cydistomyia duplonotata (1|0.0014)
	Eusthenes cupreus (1|0.0012)								Cyphoderris monstrosa (1|0.0014)
	Furculitermes winifredae (1|0.0012)								Darthula hardwickii (1|0.0014)
	Gryllotalpa unispina (1|0.0012)								Davidius lunatus (1|0.0014)
	Gyrostigma rhinocerontis (1|0.0012)								Deielia phaon (1|0.0014)
	Hebomoia glaucippe (1|0.0012)								Diaphanes nubilus (1|0.0014)
	Heterotermes crinitus (1|0.0012)								Drosophila ananassae (1|0.0014)
	Horatocera niponica (1|0.0012)								Elimaea cheni (1|0.0014)
	Hydrobasileus croceus (1|0.0012)								Entylia carinata (1|0.0014)
	Hypoderma lineatum (1|0.0012)								Epeorus herklotsi (1|0.0014)
	Hypsopygia regina (1|0.0012)								Eriosoma lanigerum (1|0.0014)
	Japananus hyalinus (1|0.0012)								Erthesina fullo (1|0.0014)
	Kuwayamaea chinensis (1|0.0012)								Euchorthippus unicolor (1|0.0014)
	Lasioderma serricorne (1|0.0012)								Euclimacia badia (1|0.0014)
	Leptalina unicolor (1|0.0012)								Euploea core (1|0.0014)
	Limnogonus intermedius (1|0.0012)								Euripus nyctelius (1|0.0014)
	Macromia daimoji (1|0.0012)								Eurydema oleracea (1|0.0014)
	Macrotermes carbonarius (1|0.0012)								Eusthenes cupreus (1|0.0014)
	Maruca testulalis (1|0.0012)								Gastrolina thoracica (1|0.0014)
	Megaloprepus caerulatus (1|0.0012)								Greenidea psidii (1|0.0014)
	Meloimorpha japonica (1|0.0012)								Gryllotalpa pluvialis (1|0.0014)
	Naupactus xanthographus (1|0.0012)								Gynaephora qinghaiensis (1|0.0014)
	Nilaparvata bakeri (1|0.0012)								Haplothrips aculeatus (1|0.0014)
	Notocrypta curvifascia (1|0.0012)								Hemiodoecus leai (1|0.0014)
	Odontotermes javanicus (1|0.0012)								Hieroglyphus tonkinensis (1|0.0014)
	Ommexecha virens (1|0.0012)								Homotoma ficus (1|0.0014)
	Ornithoptera richmondia (1|0.0012)								Hoplasoma unicolor (1|0.0014)
	Orthotomicus laricis (1|0.0012)								Hospitalitermes hospitalis (1|0.0014)
	Papilio slateri (1|0.0012)								Indomegoura indica (1|0.0014)
	Papilio xuthus (1|0.0012)								Ischnura elegans (1|0.0014)
	Paramacrosteles nigromaculatus (1|0.0012)								Kuwayamaea chinensis (1|0.0014)
	Paroster macrosturtensis (1|0.0012)								Lachesilla anna (1|0.0014)
	Pericapritermes dolichocephalus (1|0.0012)								Lanthanaphalara mira (1|0.0014)
	Pityogenes bidentatus (1|0.0012)								Lexias dirtea (1|0.0014)
	Placosternum urus (1|0.0012)								Limonius californicus (1|0.0014)
	Platypus contaminatus (1|0.0012)								Lucanus fortunei (1|0.0014)
	Pyrgacris descampsi (1|0.0012)								Luciola curtithorax (1|0.0014)
	Ramulus hainanense (1|0.0012)								Lycaena phlaeas (1|0.0014)
	Ravinia pernix (1|0.0012)								Macrosteles quadrilineatus (1|0.0014)
	Saccharosydne procerus (1|0.0012)								Malcus inconspicuus (1|0.0014)
	Sitona obsoletus (1|0.0012)								Margarinotus merdarius (1|0.0014)
	Sitophilus zeamais (1|0.0012)								Megaloprepus caerulatus (1|0.0014)
	Sphaeronemoura hamistyla (1|0.0012)								Meitanaphis flavogallis (1|0.0014)
	Sphenophorus sp. BYU-CO246 (1|0.0012)								Menida violacea (1|0.0014)
	Spilonota lechriaspis (1|0.0012)								Mesonemoura tritaenia (1|0.0014)
	Stathmopoda auriferella (1|0.0012)								Microcerotermes crassus (1|0.0014)
	Stenopirates sp. HL-2011 (1|0.0012)								Monochamus alternatus (1|0.0014)
	Thitarodes pui (1|0.0012)								Mythimna separata (1|0.0014)
	Thrinchus schrenkii (1|0.0012)								Neolucanus maximus (1|0.0014)
	Thrips imaginis (1|0.0012)								Olidiana ritcheriina (1|0.0014)
	Thyridosmylus langii (1|0.0012)								Orius niger (1|0.0014)
	Trialeurodes vaporariorum (1|0.0012)								Orius sauteri (1|0.0014)
	Trichogramma japonicum (1|0.0012)								Ornebius kanetataki (1|0.0014)
	Tricholepidion gertschi (1|0.0012)								Orthetrum testaceum (1|0.0014)
	Trichophthalma punctata (1|0.0012)								Orthotomicus laricis (1|0.0014)
	Uranotaenia geometrica (1|0.0012)								Oxysarcodexia terminalis (1|0.0014)
	Urochela quadrinotata (1|0.0012)								Panaorus albomaculatus (1|0.0014)
	Vespa affinis (1|0.0012)								Parantica sita (1|0.0014)
	Wyeomyia confusa (1|0.0012)								Parasarpa albomaculata (1|0.0014)
	Zeugodacus diaphorus (1|0.0012)								Pelecotoma fennica (1|0.0014)
	Zorotypus medoensis (1|0.0012)								Phaneroptera gracilis (1|0.0014)
									Polypedilum vanderplanki (1|0.0014)
									Populicerus populi (1|0.0014)
									Pristaulacus compressus (1|0.0014)
									Procapritermes martyni (1|0.0014)
									Protonemura kohnoae (1|0.0014)
									Pseudolestes mirabilis (1|0.0014)
									Reticulitermes flaviceps (1|0.0014)
									Reticulitermes lucifugus (1|0.0014)
									Saldula burmanica (1|0.0014)
									Sarcophaga dux (1|0.0014)
									Sarcophaga princeps (1|0.0014)
									Sinochlora longifissa (1|0.0014)
									Sinotmethis brachypterus (1|0.0014)
									Sirthenea flavipes (1|0.0014)
									Sphaeronemoura hamistyla (1|0.0014)
									Spiniphilus spinicornis (1|0.0014)
									Stathmopoda auriferella (1|0.0014)
									Stenopelmatus fuscus (1|0.0014)
									Styloperla spinicercia (1|0.0014)
									Tachyta nana (1|0.0014)
									Tamolanica tamolana (1|0.0014)
									Tanaecia julii (1|0.0014)
									Tetraphalerus bruchi (1|0.0014)
									Tetratoma fungorum (1|0.0014)
									Trachypeplus jacobsoni (1|0.0014)
									Triatoma migrans (1|0.0014)
									Triuncina daii (1|0.0014)
									Trypodendron domesticum (1|0.0014)
									Urostylis flavoannulata (1|0.0014)
									Valentia hoffmanni (1|0.0014)
									Vanhornia eucnemidarum (1|0.0014)
									Vespa affinis (1|0.0014)
									Vespula flaviceps (1|0.0014)
									Vincenzellus ruficollis (1|0.0014)
C: e = 0.001 - 0.0001		Homoeoxipha nigripes (19|0.0009)	Calameuta idolon (6|0.0009)	Drosophila erecta (8|0.0008)	Abrus expansivus (1|0.0006)	Abrus expansivus (1|0.0007)	Calameuta filiformis (3|0.0007)	Diuraphis noxia (16|0.0009)		Galeruca daurica (30|0.0008)	Alloeorhynchus bakeri (2|0.0006)	Batracomorphus lateprocessus (13|0.0008)	Calameuta idolon (12|0.0009)	Drosophila erecta (6|0.0009)	Rhopaea magnicornis (7|0.0008)	Dianemobius fascipes (11|0.0008)	Anabrus simplex (4|0.0009)	Bactrocera arecae (7|0.0009)	Diamesus osculans (6|0.0009)	Anabrus simplex (8|0.0008)	Amphizoa insolens (7|0.0007)
		Chloronia mirifica (10|0.0005)	Drosophila albomicans (6|0.0009)	Oxya hyla (7|0.0007)	Acanthaspis ruficeps (1|0.0006)	Acanthaspis ruficeps (1|0.0007)	Ceratophyllus wui (3|0.0007)	Durgades nigropicta (13|0.0007)		Spathius agrili (29|0.0007)	Alyscotermes kilimandjaricus (2|0.0006)	Megacrania alpheus (11|0.0007)	Dryops ernesti (11|0.0009)	Rhopalopsole bulbifera (5|0.0007)	Homoeoxipha nigripes (6|0.0007)	Anopheles nimbus (10|0.0007)	Arachnocampa flava (4|0.0009)	Macroglossum stellatarum (7|0.0009)	Stegobium paniceum (6|0.0009)	Mongoloraphidia harmandi (7|0.0007)	Aenasius arizonensis (6|0.0006)
		Drosophila mercatorum (10|0.0005)	Hackeriella veitchi (6|0.0009)	Peirates arcuatus (6|0.0006)	Acraea egina (1|0.0006)	Aciculitermes maymyoensis (1|0.0007)	Cryptocercus kyebangensis (3|0.0007)	Andrena chekiangensis (8|0.0004)		Lipotactes tripyrga (26|0.0007)	Anabolia bimaculata (2|0.0006)	Cryptotermes declivis (9|0.0005)	Exorista sorbillans (11|0.0009)	Cubitermes fulvus (4|0.0006)	Paratrichobius longicrus (6|0.0007)	Liriomyza huidobrensis (10|0.0007)	Cysteochila chiniana (4|0.0009)	Taeniogonalos taihorina (7|0.0009)	Tremex columba (6|0.0009)	Anopheles parvus (6|0.0006)	Limonia phragmitidis (6|0.0006)
		Archichauliodes deceptor (8|0.0004)	Oxysarcodexia terminalis (6|0.0009)	Tribolium castaneum (5|0.0005)	Adelium sp. NCS-2009 (1|0.0006)	Acizzia uncatoides (1|0.0007)	Dytiscus sharpi (3|0.0007)	Rediviva intermixta (8|0.0004)		Camponotus concavus (22|0.0006)	Andraca olivacea (2|0.0006)	Dindymus rubiginosus (9|0.0005)	Dixella aestivalis (10|0.0008)	Dasypogon diadema (4|0.0006)	Aedes albopictus (5|0.0006)	Protaetia brevitarsis (8|0.0006)	Epicauta chinensis (4|0.0009)	Yoma sabina (7|0.0009)	Altica cirsicola (5|0.0008)	Eomantis yunnanensis (6|0.0006)	Monema flavescens (6|0.0006)
		Japanagallia spinosa (8|0.0004)	Drosophila subobscura (5|0.0008)	Cyclorhipidion bodoanus (4|0.0004)	Ampelophaga rubiginosa (1|0.0006)	Acraea issoria (1|0.0007)	Ischnura elegans (3|0.0007)	Allantus luctifer (7|0.0004)		Idioscopus clypealis (16|0.0004)	Apatides fortis (2|0.0006)	Triatoma infestans (9|0.0005)	Oxysarcodexia terminalis (10|0.0008)	Entylia carinata (4|0.0006)	Trigomphus carus (5|0.0006)	Gasterophilus pecorum (7|0.0005)	Frankliniella occidentalis (4|0.0009)	Celaenorrhinus maculosa (6|0.0008)	Cazira horvathi (5|0.0008)	Dryocoetes autographus (5|0.0005)	Orinhippus tibetanus (6|0.0006)
		Triaenodes tardus (8|0.0004)	Humbertiella nada (5|0.0008)	Deracantha onos (4|0.0004)	Anopheles intermedius (1|0.0006)	Acraea pharsalus (1|0.0007)	Megachile sculpturalis (3|0.0007)	Gastrolina thoracica (7|0.0004)		Runchomyia reversa (16|0.0004)	Bittacus strigosus (2|0.0006)	Suwallia teleckojensis (7|0.0004)	Peckia collusor (10|0.0008)	Tribolium castaneum (4|0.0006)	Culex tritaeniorhynchus (4|0.0005)	Gasterophilus intestinalis (5|0.0004)	Gomphocerus licenti (4|0.0009)	Micronecta sahlbergii (6|0.0008)	Ceratophyllus wui (5|0.0008)	Eurydema dominulus (5|0.0005)	Thrinchus schrenkii (6|0.0006)
		Drosophila subobscura (7|0.0003)	Nauphoeta cinerea (5|0.0008)	Hydrotaea ignava (4|0.0004)	Anoplocnemis curvipes (1|0.0006)	Adelpha ethelda (1|0.0007)	Phobaeticus serratipes (3|0.0007)	Anoplolepis gracilipes (6|0.0003)		Gabronthus thermarum (11|0.0003)	Cacopsylla pyri (2|0.0006)	Xizicus fascipes (6|0.0004)	Dermatobia hominis (9|0.0007)	Ceratophyllus wui (3|0.0004)	Muscina levida (4|0.0005)	Ceracris kiangsu (4|0.0003)	Lachesilla anna (4|0.0009)	Parnara guttata (6|0.0008)	Figulus binodulus (5|0.0008)	Idgia oculata (5|0.0005)	Monolepta occifluvis (5|0.0005)
		Phlebotomus chinensis (7|0.0003)	Anopheles melas (4|0.0006)	Limenitis elwesi (4|0.0004)	Archichauliodes deceptor (1|0.0006)	Adrisa magna (1|0.0007)	Pieris canidia (3|0.0007)	Bombus waltoni (5|0.0003)		Blastopsylla occidentalis (10|0.0003)	Callispa bowringii (2|0.0006)	Malcus inconspicuus (5|0.0003)	Reticulitermes tibialis (8|0.0006)	Coreana raphaelis (3|0.0004)	Nemopoda mamaevi (4|0.0005)	Drosophila ananassae (4|0.0003)	Limbodessus palmulaoides (4|0.0009)	Abraxas suspecta (5|0.0006)	Neonemura barrosi (5|0.0008)	Mengenilla moldrzyki (5|0.0005)	Muscina angustifrons (5|0.0005)
		Rhopaea magnicornis (7|0.0003)	Aquatica lateralis (4|0.0006)	Synthesiomyia nudiseta (4|0.0004)	Astalotermes murcus (1|0.0006)	Allodontermes schultzei (1|0.0007)	Toxodera hauseri (3|0.0007)	Bombus hypocrita (4|0.0002)		Trioza urticae (9|0.0002)	Camponotus concavus (2|0.0006)	Trichocera bimacula (5|0.0003)	Euchorthippus fusigeniculatus (7|0.0005)	Deracantha onos (3|0.0004)	Oxya japonica (4|0.0005)	Hoplistodera incisa (4|0.0003)	Ramulus irregulariterdentatus (4|0.0009)	Ceruchus minor (5|0.0006)	Paramacrosteles nigromaculatus (5|0.0008)	Neohydatothrips samayunkur (5|0.0005)	Phlaeoba tenebrosa (5|0.0005)
		Acanthaspis ruficeps (6|0.0003)	Dixella aestivalis (4|0.0006)	Anastrepha fraterculus (3|0.0003)	Asymmetricata circumdata (1|0.0006)	Amata formosae (1|0.0007)	Alyscotermes kilimandjaricus (2|0.0005)	Pteromalus puparum (4|0.0002)		Eomantis yunnanensis (8|0.0002)	Cazira horvathi (2|0.0006)	Antilochus russus (4|0.0002)	Megaselia scalaris (7|0.0005)	Diamesus osculans (3|0.0004)	Apatura ilia (3|0.0004)	Pachycerina decemlineata (4|0.0003)	Xizicus maculatus (4|0.0009)	Manticora tibialis (5|0.0006)	Prosopocoilus confucius (5|0.0008)	Peirates lepturoides (5|0.0005)	Urostylis flavoannulata (5|0.0005)
		Anthonomus rectirostris (6|0.0003)	Dysdercus evanescens (4|0.0006)	Anthonomus rectirostris (3|0.0003)	Ateuchotermes retifaciens (1|0.0006)	Amitermes meridionalis (1|0.0007)	Astalotermes murcus (2|0.0005)	Sarcophaga dux (4|0.0002)		Ornebius fuscicerci (8|0.0002)	Ceracris fasciata (2|0.0006)	Diaphanes mendax (4|0.0002)	Scoparipes salvazai (7|0.0005)	Diaphanes pectinealis (3|0.0004)	Euripus nyctelius (3|0.0004)	Picromerus griseus (4|0.0003)	Acanthoscelides obtectus (3|0.0006)	Pontia daplidice (5|0.0006)	Simulium maculatum (5|0.0008)	Saturnia boisduvalii (5|0.0005)	Bombus terrestris (4|0.0004)
		Dinocras cephalotes (6|0.0003)	Isoperla bilineata (4|0.0006)	Dasypogon diadema (3|0.0003)	Bactericera cockerelli (1|0.0006)	Anabolia bimaculata (1|0.0007)	Carcinocoris binghami (2|0.0005)	Sitona obsoletus (4|0.0002)		Chilo auricilius (7|0.0002)	Chaetocnema pelagica (2|0.0006)	Maiestas dorsalis (4|0.0002)	Taeniopteryx ugola (6|0.0005)	Elimaea cheni (3|0.0004)	Euspilotus scissus (3|0.0004)	Acanthaspis cincticrus (3|0.0002)	Aeneolamia contigua (3|0.0006)	Acanthoscelides obtectus (4|0.0005)	Trichodes sinae (5|0.0008)	Acosmetura nigrogeniculata (4|0.0004)	Callitettix versicolor (4|0.0004)
		Hystrichopsylla weida (6|0.0003)	Leptobelus gazella (4|0.0006)	Drosophila willistoni (3|0.0003)	Bactrocera minax (1|0.0006)	Anaphothrips obscurus (1|0.0007)	Chauliognathus opacus (2|0.0005)	Acizzia uncatoides (3|0.0002)		Cryptopone sauteri (7|0.0002)	Cicindela anchoralis (2|0.0006)	Neolethaeus assamensis (4|0.0002)	Zootermopsis nevadensis (6|0.0005)	Embiratermes brevinasus (3|0.0004)	Nasutitermes lujae (3|0.0004)	Aedes albopictus (3|0.0002)	Andrena chekiangensis (3|0.0006)	Acholotermes chirotus (4|0.0005)	Acizzia uncatoides (4|0.0006)	Isoperla eximia (4|0.0004)	Campanulotes compar (4|0.0004)
		Monotoma quadricollis (6|0.0003)	Pseudorhynchus acuminatus (4|0.0006)	Durgades nigropicta (3|0.0003)	Bactrocera ritsemai (1|0.0006)	Anastrangalia sequensi (1|0.0007)	Chilo auricilius (2|0.0005)	Anatis ocellata (3|0.0002)		Gasteruption parvicollarium (7|0.0002)	Clostera anachoreta (2|0.0006)	Psolodesmus mandarinus (4|0.0002)	Agramma hupehanum (5|0.0004)	Hydrotaea ignava (3|0.0004)	Parafronurus youi (3|0.0004)	Camptonotus carolinensis (3|0.0002)	Apodemia mormo (3|0.0006)	Bhagadatta austenia (4|0.0005)	Aphis glycines (4|0.0006)	Macromia daimoji (4|0.0004)	Eumantispa harmandi (4|0.0004)
		Pachycerina decemlineata (6|0.0003)	Simosyrphus grandicornis (4|0.0006)	Eurydema dominulus (3|0.0003)	Ceracris fasciata (1|0.0006)	Anopheles maculatus (1|0.0007)	Choaspes benjaminii (2|0.0005)	Astictopterus jama (3|0.0002)		Sphaeronemoura grandicauda (7|0.0002)	Colpocephalum griffoneae (2|0.0006)	Bactrocera zonata (3|0.0002)	Bactrocera carambolae (5|0.0004)	Lucanus fortunei (3|0.0004)	Zeugodacus cucurbitae (3|0.0004)	Cheirotonus jansoni (3|0.0002)	Brachyrhynchus hsiaoi (3|0.0006)	Cysteochila chiniana (4|0.0005)	Bicellonychia lividipennis (4|0.0006)	Macrotermes yunnanensis (4|0.0004)	Hieroglyphus tonkinensis (4|0.0004)
		Parafronurus youi (6|0.0003)	Vespa affinis (4|0.0006)	Limnogonus intermedius (3|0.0003)	Ceracris versicolor (1|0.0006)	Anopheles striatus (1|0.0007)	Colletes gigas (2|0.0005)	Callipogon relictus (3|0.0002)		Spodoptera exigua (7|0.0002)	Conocephalus melaenus (2|0.0006)	Biston suppressaria (3|0.0002)	Conanalus pieli (5|0.0004)	Mastotermes darwiniensis (3|0.0004)	Anopheles darlingi (2|0.0002)	Gasterophilus nasalis (3|0.0002)	Calliptamus italicus (3|0.0006)	Limnogonus hypoleucus (4|0.0005)	Chrysochroa fulgidissima (4|0.0006)	Microhodotermes viator (4|0.0004)	Luciola curtithorax (4|0.0004)
		Apis andreniformis (5|0.0002)	Acmaeodera sp. NCS-2009 (3|0.0005)	Melamphaus faber (3|0.0003)	Ceratitis fasciventris (1|0.0006)	Aphelocheirus jendeki (1|0.0007)	Conogethes punctiferalis (2|0.0005)	Corythucha marmorata (3|0.0002)		Anatis ocellata (6|0.0002)	Cyphoderris monstrosa (2|0.0006)	Cephenemyia trompe (3|0.0002)	Dasypogon diadema (5|0.0004)	Metrioptera bonneti (3|0.0004)	Apis andreniformis (2|0.0002)	Hycleus marcipoli (3|0.0002)	Carterocephalus silvicola (3|0.0006)	Macrohaltica subplicata (4|0.0005)	Davidius lunatus (4|0.0006)	Picromerus griseus (4|0.0004)	Mantispa japonica (4|0.0004)
		Megopis sinica (5|0.0002)	Acraea polis (3|0.0005)	Neuroperla schedingi (3|0.0003)	Chilo sacchariphagus (1|0.0006)	Aphis fabae (1|0.0007)	Coptotermes formosanus (2|0.0005)	Hypotermes makhamensis (3|0.0002)		Apis cerana (6|0.0002)	Drosophila erecta (2|0.0006)	Conocephalus melaenus (3|0.0002)	Olidiana ritcheriina (5|0.0004)	Myrmecophilus manni (3|0.0004)	Argopistes tsekooni (2|0.0002)	Isoperla eximia (3|0.0002)	Creontiades dilutus (3|0.0006)	Maruca vitrata (4|0.0005)	Meloimorpha japonica (4|0.0006)	Pterostichus niger (4|0.0004)	Metasalis populi (4|0.0004)
		Amphinemura yao (4|0.0002)	Anhangatermes macarthuri (3|0.0005)	Ornebius bimaculatus (3|0.0003)	Chrysomya bezziana (1|0.0006)	Apis dorsata (1|0.0007)	Cubitermes fulvus (2|0.0005)	Parochlus steinenii (3|0.0002)		Camponotus atrox (6|0.0002)	Euhamitermes hamatus (2|0.0006)	Cornitermes cumulans (3|0.0002)	Protaetia brevitarsis (5|0.0004)	Napialus hunanensis (3|0.0004)	Callipogon relictus (2|0.0002)	Mantis religiosa (3|0.0002)	Drosophila mauritiana (3|0.0006)	Paraona staudingeri (4|0.0005)	Phymata americana (4|0.0006)	Valentia hoffmanni (4|0.0004)	Ornebius bimaculatus (4|0.0004)
		Apodemia mormo (4|0.0002)	Bittacus pilicornis (3|0.0005)	Peckia australis (3|0.0003)	Cicindela anchoralis (1|0.0006)	Apteroperla tikumana (1|0.0007)	Dermestes maculatus (2|0.0005)	Pelecotoma fennica (3|0.0002)		Eucryptorrhynchus brandti (6|0.0002)	Eusthenes cupreus (2|0.0006)	Dryops ernesti (3|0.0002)	Simulium maculatum (5|0.0004)	Oxya hyla (3|0.0004)	Cardiodactylus muiri (2|0.0002)	Ninguta schrenckii (3|0.0002)	Ducetia japonica (3|0.0006)	Pedetontus silvestrii (4|0.0005)	Valentia hoffmanni (4|0.0006)	Vespa affinis (4|0.0004)	Physemacris variolosa (4|0.0004)
		Coreana raphaelis (4|0.0002)	Ceracris kiangsu (3|0.0005)	Rhopalopsole bulbifera (3|0.0003)	Cosmoscarta dorsimacula (1|0.0006)	Aquatica lateralis (1|0.0007)	Diclidophlebia paucipunctata (2|0.0005)	Reduvius tenebrosus (3|0.0002)		Inflata indica (6|0.0002)	Gasterophilus intestinalis (2|0.0006)	Limnephilus decipiens (3|0.0002)	Anastrepha fraterculus (4|0.0003)	Polypedilum vanderplanki (3|0.0004)	Caryanda elegans (2|0.0002)	Tenebrio obscurus (3|0.0002)	Hydatophylax nigrovittatus (3|0.0006)	Petrobius brevistylis (4|0.0005)	Velinus nodipes (4|0.0006)	Anax imperator (3|0.0003)	Prosopocoilus gracilis (4|0.0004)
		Dianemobius furumagiensis (4|0.0002)	Ceutorhynchus obstrictus (3|0.0005)	Usechus lacerta (3|0.0003)	Davidina armandi (1|0.0006)	Archichauliodes deceptor (1|0.0007)	Drosophila subobscura (2|0.0005)	Schizaphis graminum (3|0.0002)		Pristomyrmex punctatus (6|0.0002)	Gromphadorhina portentosa (2|0.0006)	Loxoblemmus equestris (3|0.0002)	Aphelocheirus jendeki (4|0.0003)	Psolodesmus mandarinus (3|0.0004)	Chrysomya bezziana (2|0.0002)	Xenogryllus marmoratus (3|0.0002)	Limnogonus intermedius (3|0.0006)	Prosopocoilus gracilis (4|0.0005)	Xenophyes cascus (4|0.0006)	Anthonomus rectirostris (3|0.0003)	Rhynocoris incertis (4|0.0004)
		Drosophila suzukii (4|0.0002)	Chaetosoma scaritides (3|0.0005)	Zichya baranovi (3|0.0003)	Dendrolimus superans (1|0.0006)	Atrocalopteryx atrata (1|0.0007)	Epicauta aptera (2|0.0005)	Acanthaspis ruficeps (2|0.0001)		Pseudocosmetura anjiensis (6|0.0002)	Gynaephora jiuzhiensis (2|0.0006)	Luciola curtithorax (3|0.0002)	Apilitermes longiceps (4|0.0003)	Sitona obsoletus (3|0.0004)	Cloresmus pulchellus (2|0.0002)	Abrus expansivus (2|0.0001)	Macrotermes vitrialatus (3|0.0006)	Protegira songi (4|0.0005)	Acraea zetes (3|0.0005)	Byturus ochraceus (3|0.0003)	Sibylla pretiosa (4|0.0004)
		Drosophila willistoni (4|0.0002)	Diabolocatantops pinguis (3|0.0005)	Acosmetura nigrogeniculata (2|0.0002)	Dermestes coarctatus (1|0.0006)	Blastopsylla occidentalis (1|0.0007)	Eurygaster testudinaria (2|0.0005)	Acisoma panorpoides (2|0.0001)		Thyridosmylus langii (6|0.0002)	Heteropsylla cubana (2|0.0006)	Myllocerinus aurolineatus (3|0.0002)	Aradus compar (4|0.0003)	Trioza remota (3|0.0004)	Culex nigripalpus (2|0.0002)	Acanthaspis ruficeps (2|0.0001)	Mesonemoura tritaenia (3|0.0006)	Protonemura kohnoae (4|0.0005)	Anopheles triannulatus (3|0.0005)	Conanalus pieli (3|0.0003)	Simosyrphus grandicornis (4|0.0004)
		Entoria okinawaensis (4|0.0002)	Euryusa optabilis (3|0.0005)	Acraea parrhasia (2|0.0002)	Dermestes frischii (1|0.0006)	Brachythemis contaminata (1|0.0007)	Extatosoma tiaratum (2|0.0005)	Adelphocoris fasciaticollis (2|0.0001)		Xenogryllus marmoratus (6|0.0002)	Hierodula patellifera (2|0.0006)	Neomaskellia andropogonis (3|0.0002)	Bactrocera tsuneonis (4|0.0003)	Acraea vestalis (2|0.0003)	Cydistomyia duplonotata (2|0.0002)	Acanthoscelides obtectus (2|0.0001)	Neptis alwina (3|0.0006)	Ricania speculum (4|0.0005)	Bactrocera arecae (3|0.0005)	Ctenoptilum vasava (3|0.0003)	Abrus expansivus (3|0.0003)
		Erthesina fullo (4|0.0002)	Gasterophilus intestinalis (3|0.0005)	Adrisa magna (2|0.0002)	Dianemobius fascipes (1|0.0006)	Cacopsylla coccinea (1|0.0007)	Gonopsis affinis (2|0.0005)	Appias remedios (2|0.0001)		Bactrocera umbrosa (5|0.0001)	Idgia oculata (2|0.0006)	Notonecta chinensis (3|0.0002)	Bittacus strigosus (4|0.0003)	Agriosphodrus dohrni (2|0.0003)	Diadegma semiclausum (2|0.0002)	Aegorhinus superciliosus (2|0.0001)	Pseudophyllus titan (3|0.0006)	Tribolium audax (4|0.0005)	Batracomorphus lateprocessus (3|0.0005)	Culex usquatissimus (3|0.0003)	Aciculitermes maymyoensis (3|0.0003)
		Hackeriella veitchi (4|0.0002)	Gasterophilus nasalis (3|0.0005)	Alyscotermes kilimandjaricus (2|0.0002)	Diaphanes mendax (1|0.0006)	Campanulotes compar (1|0.0007)	Henicus brevimucronatus (2|0.0005)	Aristobia reticulator (2|0.0001)		Callipogon relictus (5|0.0001)	Isonychia kiangsinensis (2|0.0006)	Patawatermes nigripunctatus (3|0.0002)	Dysdercus evanescens (4|0.0003)	Anopheles arabiensis (2|0.0003)	Dorcus ursulus (2|0.0002)	Alcidodes juglans (2|0.0001)	Sinopodisma wulingshanensis (3|0.0006)	Vespa affinis (4|0.0005)	Brachythemis contaminata (3|0.0005)	Diaphorina lycii (3|0.0003)	Acleris fimbriana (3|0.0003)
		Lamproptera meges (4|0.0002)	Japanagallia spinosa (3|0.0005)	Amphinemura longispina (2|0.0002)	Dictyla platyoma (1|0.0006)	Camponotus concavus (1|0.0007)	Homalodisca vitripennis (2|0.0005)	Bombus ignitus (2|0.0001)		Chauliognathus opacus (5|0.0001)	Issoria lathonia (2|0.0006)	Psylla alni (3|0.0002)	Isonychia kiangsinensis (4|0.0003)	Anopheles farauti No. 4 (2|0.0003)	Ellipes minuta (2|0.0002)	Amantis nawai (2|0.0001)	Sphaerotermes sphaerothorax (3|0.0006)	Zeugodacus cucurbitae (4|0.0005)	Cryptotermes declivis (3|0.0005)	Dixella aestivalis (3|0.0003)	Acosmetura nigrogeniculata (3|0.0003)
		Macroscytus gibbulus (4|0.0002)	Lethocerus indicus (3|0.0005)	Aporia hippia (2|0.0002)	Dorypteryx domestica (1|0.0006)	Carcinocoris binghami (1|0.0007)	Hycleus phaleratus (2|0.0005)	Bulbitermes laticephalus (2|0.0001)		Diamesus osculans (5|0.0001)	Laodelphax striatellus (2|0.0006)	Rhinotermes hispidus (3|0.0002)	Limonius californicus (4|0.0003)	Anopheles gilesi (2|0.0003)	Euscopus rufipes (2|0.0002)	Anopheles rangeli (2|0.0001)	Styloperla spinicercia (3|0.0006)	Amblythyreus gestroi (3|0.0004)	Dianemobius furumagiensis (3|0.0005)	Durgades nigropicta (3|0.0003)	Aedes albopictus (3|0.0003)
		Nabis apicalis (4|0.0002)	Lytta caraganae (3|0.0005)	Aristobia reticulator (2|0.0002)	Ectropis obliqua (1|0.0006)	Cavitermes tuberosus (1|0.0007)	Hydropsyche orris (2|0.0005)	Camponotus concavus (2|0.0001)		Epicauta tibialis (5|0.0001)	Leptoglossus membranaceus (2|0.0006)	Siphlonurus immanis (3|0.0002)	Neopanorpa pulchra (4|0.0003)	Aphaena amabilis (2|0.0003)	Homalodisca vitripennis (2|0.0002)	Arachnocampa flava (2|0.0001)	Acraea perenna (2|0.0004)	Anaxandra taurina (3|0.0004)	Dolichovespula panda (3|0.0005)	Eurema blanda (3|0.0003)	Atrocalopteryx atrata (3|0.0003)
		Nemopoda mamaevi (4|0.0002)	Macroxyela ferruginea (3|0.0005)	Blaptica dubia (2|0.0002)	Embiratermes neotenicus (1|0.0006)	Cazira horvathi (1|0.0007)	Isognathotermes ugandensis (2|0.0005)	Changeondelphax velitchkovskyi (2|0.0001)		Ganisa cyanogrisea (5|0.0001)	Limnephilus hyalinus (2|0.0006)	Sphodromantis lineola (3|0.0002)	Periplaneta brunnea (4|0.0003)	Bactrocera limbifera (2|0.0003)	Inara alboguttata (2|0.0002)	Bombus waltoni (2|0.0001)	Adelpha ethelda (2|0.0004)	Anisandrus dispar (3|0.0004)	Dryocoetes villosus (3|0.0005)	Eusthenes cupreus (3|0.0003)	Blastopsylla occidentalis (3|0.0003)
		Neohydatothrips samayunkur (4|0.0002)	Megaselia scalaris (3|0.0005)	Ceratophyllus wui (2|0.0002)	Ephestia elutella (1|0.0006)	Ceruchus minor (1|0.0007)	Lachesilla anna (2|0.0005)	Comicus campestris (2|0.0001)		Gigantometra gigas (5|0.0001)	Limnogonus hypoleucus (2|0.0006)	Tremex columba (3|0.0002)	Xylosandrus germanus (4|0.0003)	Bittacus strigosus (2|0.0003)	Laodelphax striatellus (2|0.0002)	Bothriometopus macrocnemis (2|0.0001)	Agramma hupehanum (2|0.0004)	Anoplocnemis curvipes (3|0.0004)	Encyrtus infelix (3|0.0005)	Incoltorrida madagassica (3|0.0003)	Bombus waltoni (3|0.0003)
		Neoneuromus tonkinensis (4|0.0002)	Mindarus keteleerifoliae (3|0.0005)	Coptotermes heimi (2|0.0002)	Euborellia arcanum (1|0.0006)	Cheumatopsyche brevilineata (1|0.0007)	Neuronema laminatum (2|0.0005)	Compsorhipis davidiana (2|0.0001)		Glenea cantor (5|0.0001)	Lipotactes tripyrga (2|0.0006)	Trichophthalma punctata (3|0.0002)	Acanthoscelides obtectus (3|0.0002)	Brachymna tenuis (2|0.0003)	Limonia phragmitidis (2|0.0002)	Callispa bowringii (2|0.0001)	Amara communis (2|0.0004)	Archipsocus nomas (3|0.0004)	Euphaea formosa (3|0.0005)	Lytta caraganae (3|0.0003)	Cheirotonus jansoni (3|0.0003)
		Phlaeoba tenebrosa (4|0.0002)	Nerthra indica (3|0.0005)	Cyclopelta parva (2|0.0002)	Eucryptorrhynchus brandti (1|0.0006)	Chilo auricilius (1|0.0007)	Oxypoda acuminata (2|0.0005)	Coptosoma bifaria (2|0.0001)		Japanagallia spinosa (5|0.0001)	Lithidiopsis carinatus (2|0.0006)	Xyleus modestus (3|0.0002)	Aiolopus thalassinus (3|0.0002)	Brontostoma colossus (2|0.0003)	Lipotactes tripyrga (2|0.0002)	Capnia zijinshana (2|0.0001)	Anopheles pseudotibiamaculatus (2|0.0004)	Brachyrhynchus hsiaoi (3|0.0004)	Gampsocleis gratiosa (3|0.0005)	Mecopoda elongata (3|0.0003)	Conanalus pieli (3|0.0003)
		Sitophilus zeamais (4|0.0002)	Olidiana ritcheriina (3|0.0005)	Diamesus osculans (2|0.0002)	Eurydema maracandica (1|0.0006)	Cimex lectularius (1|0.0007)	Pantoporia hordonia (2|0.0005)	Cosmoscarta bispecularis (2|0.0001)		Libiocoris heissi (5|0.0001)	Megopis sinica (2|0.0006)	Adelpha ethelda (2|0.0001)	Anopheles maculatus (3|0.0002)	Challia fletcheri (2|0.0003)	Luciola cruciata (2|0.0002)	Cydistomyia duplonotata (2|0.0001)	Anoplophora chinensis (2|0.0004)	Capnia zijinshana (3|0.0004)	Hylastes attenuatus (3|0.0005)	Nasutitermes graveolus (3|0.0003)	Crioceris duodecimpunctata (3|0.0003)
		Tipula cockerelliana (4|0.0002)	Oxya japonica (3|0.0005)	Dorcus hansi (2|0.0002)	Frankliniella occidentalis (1|0.0006)	Conanalus pieli (1|0.0007)	Parum colligata (2|0.0005)	Cryptocercus relictus (2|0.0001)		Menida violacea (5|0.0001)	Meloimorpha japonica (2|0.0006)	Amara communis (2|0.0001)	Anopheles melas (3|0.0002)	Cyphoderris monstrosa (2|0.0003)	Macrosteles quadrilineatus (2|0.0002)	Dermestes tessellatocollis (2|0.0001)	Apteroperla tikumana (2|0.0004)	Cardiodactylus muiri (3|0.0004)	Jankowskia athleta (3|0.0005)	Neochauliodes punctatolosus (3|0.0003)	Cryptopone sauteri (3|0.0003)
		Abraxas suspecta (3|0.0001)	Parasarpa zayla (3|0.0005)	Elophila interruptalis (2|0.0002)	Gasterophilus intestinalis (1|0.0006)	Conocephalus maculatus (1|0.0007)	Phlaeoba albonema (2|0.0005)	Culicoides arakawae (2|0.0001)		Myrmica scabrinodis (5|0.0001)	Nasutitermes similis (2|0.0006)	Anastrangalia sequensi (2|0.0001)	Atrocalopteryx atrata (3|0.0002)	Davidina armandi (2|0.0003)	Maurya qinlingensis (2|0.0002)	Diaphorina lycii (2|0.0001)	Bactrocera arecae (2|0.0004)	Challia fletcheri (3|0.0004)	Melamphaus faber (3|0.0005)	Panorpa debilis (3|0.0003)	Culex tritaeniorhynchus (3|0.0003)
		Abrus expansivus (3|0.0001)	Phyllomimus sinicus (3|0.0005)	Epicauta chinensis (2|0.0002)	Greenidea psidii (1|0.0006)	Copris tripartitus (1|0.0007)	Polyura arja (2|0.0005)	Deracantha onos (2|0.0001)		Protoplasa fitchii (5|0.0001)	Oecanthus sinensis (2|0.0006)	Anthonomus pomorum (2|0.0001)	Biston perclara (3|0.0002)	Dorcus hansi (2|0.0003)	Neohydatothrips samayunkur (2|0.0002)	Dorysthenes paradoxus (2|0.0001)	Bactrocera dorsalis (2|0.0004)	Chrysoperla externa (3|0.0004)	Mesonemoura tritaenia (3|0.0005)	Paramacrosteles nigromaculatus (3|0.0003)	Davidina armandi (3|0.0003)
		Acraea kalinzu (3|0.0001)	Pielomastax zhengi (3|0.0005)	Euborellia arcanum (2|0.0002)	Haematobia irritans (1|0.0006)	Coptotermes sepangensis (1|0.0007)	Protermes prorepens (2|0.0005)	Diabrotica barberi (2|0.0001)		Pteronarcys princeps (5|0.0001)	Olophrum piceum (2|0.0006)	Apteroperla tikumana (2|0.0001)	Brachymna tenuis (3|0.0002)	Eurygaster testudinaria (2|0.0003)	Neoneuromus tonkinensis (2|0.0002)	Drosophila littoralis (2|0.0001)	Bactrocera latifrons (2|0.0004)	Creontiades dilutus (3|0.0004)	Myrmica scabrinodis (3|0.0005)	Polionemobius taprobanensis (3|0.0003)	Dorcus hansi (3|0.0003)
		Adelium sp. NCS-2009 (3|0.0001)	Rhodnius pictipes (3|0.0005)	Hermetia illucens (2|0.0002)	Helicoverpa punctigera (1|0.0006)	Cornitermes cumulans (1|0.0007)	Pseudophyllus titan (2|0.0005)	Diclidophlebia paucipunctata (2|0.0001)		Sitophilus zeamais (5|0.0001)	Orthogonalys pulchella (2|0.0006)	Archipsocus nomas (2|0.0001)	Chloronia mirifica (3|0.0002)	Gorpis humeralis (2|0.0003)	Nephotettix cincticeps (2|0.0002)	Dryocoetes autographus (2|0.0001)	Barca bicolor (2|0.0004)	Enithares tibialis (3|0.0004)	Nasutitermes macrocephalus (3|0.0005)	Pristomyrmex punctatus (3|0.0003)	Dryocoetes villosus (3|0.0003)
		Adrisa magna (3|0.0001)	Scoparipes salvazai (3|0.0005)	Hydrochus carinatus (2|0.0002)	Hemiodoecus leai (1|0.0006)	Cylindrotermes parvignathus (1|0.0007)	Pteranabropsis carnarius (2|0.0005)	Euborellia arcanum (2|0.0001)		Abscondita anceyi (4|0.0001)	Oxya hyla (2|0.0006)	Bactrocera ritsemai (2|0.0001)	Creontiades dilutus (3|0.0002)	Hackeriella veitchi (2|0.0003)	Orthetrum chrysis (2|0.0002)	Dysdercus decussatus (2|0.0001)	Bombus waltoni (2|0.0004)	Entoria okinawaensis (3|0.0004)	Neuroctenus parus (3|0.0005)	Prosopocoilus confucius (3|0.0003)	Encyrtus infelix (3|0.0003)
		Aegorhinus superciliosus (3|0.0001)	Termes rostratus (3|0.0005)	Hydromanicus wulaianus (2|0.0002)	Humphaplotropis culaishanensis (nomen nudum) (1|0.0006)	Davidina armandi (1|0.0007)	Rhagophthalmus giganteus (2|0.0005)	Euclimacia badia (2|0.0001)		Acraea acerata (4|0.0001)	Oxysarcodexia terminalis (2|0.0006)	Bombyx huttoni (2|0.0001)	Dinocras cephalotes (3|0.0002)	Japanagallia spinosa (2|0.0003)	Paracarsidara gigantea (2|0.0002)	Greenidea psidii (2|0.0001)	Brachythemis contaminata (2|0.0004)	Ephestia kuehniella (3|0.0004)	Paroster microsturtensis (3|0.0005)	Protonemura orbiculata (3|0.0003)	Entylia carinata (3|0.0003)
		Andrena chekiangensis (3|0.0001)	Velutinodorcus velutinus (3|0.0005)	Hylastes brunneus (2|0.0002)	Hydrobasileus croceus (1|0.0006)	Delias hyparete (1|0.0007)	Rhyzopertha dominica (2|0.0005)	Frankliniella intonsa (2|0.0001)		Amitermes obeuntis (4|0.0001)	Parasarpa zulema (2|0.0006)	Brachythemis contaminata (2|0.0001)	Eustenogaster scitula (3|0.0002)	Japananus hyalinus (2|0.0003)	Parthenos sylvia (2|0.0002)	Gryllotalpa pluvialis (2|0.0001)	Callitettix versicolor (2|0.0004)	Euphaea yayeyamana (3|0.0004)	Peripolus nepalensis (3|0.0005)	Pteromalus puparum (3|0.0003)	Formica fusca (3|0.0003)
		Anthonomus eugenii (3|0.0001)	Acraea egina (2|0.0003)	Hypsopygia regina (2|0.0002)	Hydromanicus wulaianus (1|0.0006)	Dermatobia hominis (1|0.0007)	Sphenophorus sp. BYU-CO246 (2|0.0005)	Globitermes globosus (2|0.0001)		Anthonomus rectirostris (4|0.0001)	Pedetontus silvestrii (2|0.0006)	Callimorpha dominula (2|0.0001)	Gynaephora jiuzhiensis (3|0.0002)	Leptaulax koreanus (2|0.0003)	Protoplasa fitchii (2|0.0002)	Harpalus sinicus (2|0.0001)	Carcinocoris binghami (2|0.0004)	Gastrolina thoracica (3|0.0004)	Physemacris variolosa (3|0.0005)	Reticulitermes flaviceps (3|0.0003)	Gonopsis affinis (3|0.0003)
		Anthonomus pomorum (3|0.0001)	Aeschyntelus notatus (2|0.0003)	Inquilinitermes inquilinus (2|0.0002)	Hylastes brunneus (1|0.0006)	Dermestes frischii (1|0.0007)	Striacosta albicosta (2|0.0005)	Graphosoma rubrolineatum (2|0.0001)		Bicellonychia lividipennis (4|0.0001)	Phaneroptera gracilis (2|0.0006)	Campanulotes compar (2|0.0001)	Heliothis subflexa (3|0.0002)	Limbodessus palmulaoides (2|0.0003)	Rhombodera brachynota (2|0.0002)	Helcystogramma macroscopa (2|0.0001)	Cazira horvathi (2|0.0004)	Globitermes sulphureus (3|0.0004)	Priasilpha obscura (3|0.0005)	Sibylla pretiosa (3|0.0003)	Gorpis humeralis (3|0.0003)
		Apatura ilia (3|0.0001)	Anopheles lutzii (2|0.0003)	Ischnura elegans (2|0.0002)	Ischnura pumilio (1|0.0006)	Dermestes maculatus (1|0.0007)	Tacola eulimene (2|0.0005)	Histia rhodope (2|0.0001)		Carcinochelis bannaensis (4|0.0001)	Philaenus spumarius (2|0.0006)	Camptonotus carolinensis (2|0.0001)	Hydaropsis longirostris (3|0.0002)	Limenitis elwesi (2|0.0003)	Scoparipes salvazai (2|0.0002)	Hydaropsis longirostris (2|0.0001)	Chilo auricilius (2|0.0004)	Hydropsyche orris (3|0.0004)	Pristomyrmex punctatus (3|0.0005)	Silvanus bidentatus (3|0.0003)	Hydropsyche orris (3|0.0003)
		Changeondelphax velitchkovskyi (3|0.0001)	Asiotmethis zacharjini (2|0.0003)	Japanagallia spinosa (2|0.0002)	Laccotrephes robustus (1|0.0006)	Diamphipnoa annulata (1|0.0007)	Xenophyes cascus (2|0.0005)	Homalodisca vitripennis (2|0.0001)		Chauliops fallax (4|0.0001)	Protoplasa fitchii (2|0.0006)	Capnia zijinshana (2|0.0001)	Ideopsis similis (3|0.0002)	Limnogonus intermedius (2|0.0003)	Solenopsis geminata (2|0.0002)	Incoltorrida madagassica (2|0.0001)	Colpocephalum griffoneae (2|0.0004)	Indonemoura jacobsoni (3|0.0004)	Tribolium castaneum (3|0.0005)	Sphaeronemoura grandicauda (3|0.0003)	Leptaulax koreanus (3|0.0003)
		Chrysomya bezziana (3|0.0001)	Bactericera cockerelli (2|0.0003)	Limbodessus palmulaoides (2|0.0002)	Lethe dura (1|0.0006)	Diaphanes nubilus (1|0.0007)	Xyleus modestus (2|0.0005)	Isonychia kiangsinensis (2|0.0001)		Cryptocercus relictus (4|0.0001)	Pteronarcella badia (2|0.0006)	Carcinochelis bannaensis (2|0.0001)	Lamproptera curius (3|0.0002)	Liriomyza bryoniae (2|0.0003)	Stimulopalpus japonicus (2|0.0002)	Japanagallia spinosa (2|0.0001)	Coptotermes heimi (2|0.0004)	Laccotrephes robustus (3|0.0004)	Vespa affinis (3|0.0005)	Taeniopteryx ugola (3|0.0003)	Leptoglossus membranaceus (3|0.0003)
		Culex tritaeniorhynchus (3|0.0001)	Bactrocera limbifera (2|0.0003)	Lucanus fortunei (2|0.0002)	Leucopitermes leucops (1|0.0006)	Dindymus rubiginosus (1|0.0007)	Zele chlorophthalmus (2|0.0005)	Leptoglossus membranaceus (2|0.0001)		Dastarcus helophoroides (4|0.0001)	Ramulus irregulariterdentatus (2|0.0006)	Cervaphis quercus (2|0.0001)	Neonemura barrosi (3|0.0002)	Lymantria dispar (2|0.0003)	Taeniopteryx ugola (2|0.0002)	Junonia iphita (2|0.0001)	Coptotermes sepangensis (2|0.0004)	Lygus lineolaris (3|0.0004)	Acanthaspis cincticrus (2|0.0003)	Trypodendron domesticum (3|0.0003)	Liposcelis keleri (3|0.0003)
		Curculio davidi (3|0.0001)	Bactrocera tsuneonis (2|0.0003)	Megacrania alpheus (2|0.0002)	Libythea celtis (1|0.0006)	Dinocras cephalotes (1|0.0007)	Acanthoscelides obtectus (1|0.0002)	Limenitis elwesi (2|0.0001)		Dianemobius furumagiensis (4|0.0001)	Roisinitermes ebogoensis (2|0.0006)	Chilo auricilius (2|0.0001)	Nepa hoffmanni (3|0.0002)	Megaselia scalaris (2|0.0003)	Tropidomantis tenera (2|0.0002)	Libiocoris heissi (2|0.0001)	Cryptopone sauteri (2|0.0004)	Mekongiella kingdoni (3|0.0004)	Acraea pharsalus (2|0.0003)	Abraxas suspecta (2|0.0002)	Lucanus fortunei (3|0.0003)
		Darthula hardwickii (3|0.0001)	Brachymna tenuis (2|0.0003)	Megopis sinica (2|0.0002)	Limonia phragmitidis (1|0.0006)	Dnopherula yuanmowensis (1|0.0007)	Acroneuria hainana (1|0.0002)	Lygus pratensis (2|0.0001)		Diaphanes mendax (4|0.0001)	Ruspolia lineosa (2|0.0006)	Copris tripartitus (2|0.0001)	Ognevia longipennis (3|0.0002)	Micronecta sahlbergii (2|0.0003)	Vesta saturnalis (2|0.0002)	Limnogonus poissoni (2|0.0001)	Cyclopelta parva (2|0.0004)	Oncocephalus breviscutum (3|0.0004)	Aenasius arizonensis (2|0.0003)	Acroneuria hainana (2|0.0002)	Megacopta cribraria (3|0.0003)
		Diaphorina lycii (3|0.0001)	Cacopsylla coccinea (2|0.0003)	Moduza lysanias (2|0.0002)	Lygus pratensis (1|0.0006)	Dolichoderus sibiricus (1|0.0007)	Adelphocoris fasciaticollis (1|0.0002)	Mayetiola destructor (2|0.0001)		Dictyla platyoma (4|0.0001)	Sitona obsoletus (2|0.0006)	Coptotermes lacteus (2|0.0001)	Oxya japonica (3|0.0002)	Mimoides lysithous (2|0.0003)	Vincenzellus ruficollis (2|0.0002)	Lycorma delicatula (2|0.0001)	Cyrtotrachelus buqueti (2|0.0004)	Papilio memnon (3|0.0004)	Agramma hupehanum (2|0.0003)	Aegorhinus superciliosus (2|0.0002)	Microcerotermes nervosus (3|0.0003)
		Drabescoides nuchalis (3|0.0001)	Carcinocoris binghami (2|0.0003)	Notonecta montandoni (2|0.0002)	Macrognathotermes errator (1|0.0006)	Dorcadia ioffi (1|0.0007)	Aenasius arizonensis (1|0.0002)	Megachile sculpturalis (2|0.0001)		Eupolyphaga sinensis (4|0.0001)	Tenodera sinensis (2|0.0006)	Creobroter jiangxiensis (2|0.0001)	Parasarpa zayla (3|0.0002)	Nepa hoffmanni (2|0.0003)	Xenogryllus marmoratus (2|0.0002)	Macrosteles quadrimaculatus (2|0.0001)	Delias hyparete (2|0.0004)	Paracarsidara gigantea (3|0.0004)	Amphinemura longispina (2|0.0003)	Aleurodicus dugesii (2|0.0002)	Myrmica scabrinodis (3|0.0003)
		Freysuila caesalpiniae (3|0.0001)	Ceruchus minor (2|0.0003)	Nymphes myrmeleonoides (2|0.0002)	Mansonia amazonensis (1|0.0006)	Dysdercus decussatus (1|0.0007)	Aeneolamia contigua (1|0.0002)	Melaphis rhois (2|0.0001)		Hystrichopsylla weida (4|0.0001)	Tetraleurodes acaciae (2|0.0006)	Crioceris duodecimpunctata (2|0.0001)	Paroster macrosturtensis (3|0.0002)	Nerthra indica (2|0.0003)	Xenophyes cascus (2|0.0002)	Nasutitermes longirostris (2|0.0001)	Dinocras cephalotes (2|0.0004)	Pariaconus pele (3|0.0004)	Anisandrus dispar (2|0.0003)	Allocarsidara bakeri (2|0.0002)	Neuronema laminatum (3|0.0003)
		Hydropsyche simulans (3|0.0001)	Chloronia mirifica (2|0.0003)	Oomorphoides metallicus (2|0.0002)	Mecopoda elongata (1|0.0006)	Euborellia arcanum (1|0.0007)	Agnathotermes crassinasus (1|0.0002)	Menida violacea (2|0.0001)		Luciola cruciata (4|0.0001)	Tetraphalerus bruchi (2|0.0006)	Cryptocercus kyebangensis (2|0.0001)	Patawatermes turricola (3|0.0002)	Nyssomyia umbratilis (2|0.0003)	Abrus expansivus (1|0.0001)	Notonecta chinensis (2|0.0001)	Dolichoderus sibiricus (2|0.0004)	Pityophthorus pubescens (3|0.0004)	Anopheles darlingi (2|0.0003)	Anisandrus dispar (2|0.0002)	Ophraella communa (3|0.0003)
		Jugositermes tuberculatus (3|0.0001)	Chrysochroa fulgidissima (2|0.0003)	Oxypoda acuminata (2|0.0002)	Mekongiella xizangensis (1|0.0006)	Eumantispa harmandi (1|0.0007)	Agrilus planipennis (1|0.0002)	Microcerotermes serrula (2|0.0001)		Macrosteles quadrimaculatus (4|0.0001)	Thrinchus schrenkii (2|0.0006)	Curculio davidi (2|0.0001)	Prismostictoides unihyala (3|0.0002)	Orthetrum sabina (2|0.0003)	Acisoma panorpoides (1|0.0001)	Orientotermes emersoni (2|0.0001)	Dorcadia ioffi (2|0.0004)	Platycnemis foliacea (3|0.0004)	Anopheles intermedius (2|0.0003)	Anopheles argyritarsis (2|0.0002)	Orthetrum sabina (3|0.0003)
		Lipotactes tripyrga (3|0.0001)	Chrysomya bezziana (2|0.0003)	Panstrongylus rufotuberculatus (2|0.0002)	Melanargia asiatica (1|0.0006)	Eupeodes corollae (1|0.0007)	Amalotermes phaeocephalus (1|0.0002)	Monolepta quadriguttata (2|0.0001)		Oecanthus sinensis (4|0.0001)	Trialeurodes vaporariorum (2|0.0006)	Deracantha onos (2|0.0001)	Rhodnius pictipes (3|0.0002)	Palesisa nudioculata (2|0.0003)	Acraea issoria (1|0.0001)	Ornithoptera richmondia (2|0.0001)	Dysdercus decussatus (2|0.0004)	Pterolophia sp. ZJY-2019 (3|0.0004)	Anthonomus rectirostris (2|0.0003)	Anopheles evansae (2|0.0002)	Paphnutius ruficeps (3|0.0003)
		Manticora tibialis (3|0.0001)	Creontiades dilutus (2|0.0003)	Papilio rex (2|0.0002)	Micadina phluctainoides (1|0.0006)	Euripus nyctelius (1|0.0007)	Amphigerontia montivaga (1|0.0002)	Mordella atrata (2|0.0001)		Paracladura trichoptera (4|0.0001)	Trigoniophthalmus alternatus (2|0.0006)	Diamesus osculans (2|0.0001)	Sabethes belisarioi (3|0.0002)	Paracarsidara gigantea (2|0.0003)	Acroneuria hainana (1|0.0001)	Panorpa debilis (2|0.0001)	Empoasca onukii (2|0.0004)	Pteronarcella badia (3|0.0004)	Apolygus lucorum (2|0.0003)	Apodemia mormo (2|0.0002)	Paroster macrosturtensis (3|0.0003)
		Muscina stabulans (3|0.0001)	Diorhabda carinata (2|0.0003)	Paracarsidara gigantea (2|0.0002)	Nasutitermes latifrons (1|0.0006)	Eurydema qinlingensis (1|0.0007)	Angaracris rhodopa (1|0.0002)	Myllocerinus aurolineatus (2|0.0001)		Pelecotoma fennica (4|0.0001)	Xystrocera globosa (2|0.0006)	Dolichoderus sibiricus (2|0.0001)	Sclerotia substriata (3|0.0002)	Paratrioza sinica (2|0.0003)	Adelium sp. NCS-2009 (1|0.0001)	Peckia australis (2|0.0001)	Eusthenes cupreus (2|0.0004)	Ramulus hainanense (3|0.0004)	Argopistes tsekooni (2|0.0003)	Aporia intercostata (2|0.0002)	Peirates arcuatus (3|0.0003)
		Myrmeleon immanis (3|0.0001)	Dolichovespula panda (2|0.0003)	Parantica aglea (2|0.0002)	Nemoura nankinensis (1|0.0006)	Euzophera pyriella (1|0.0007)	Anopheles nr. costai SP02_17_3 (1|0.0002)	Neomaskellia andropogonis (2|0.0001)		Peripolus nepalensis (4|0.0001)	Abscondita anceyi (1|0.0003)	Dorysthenes paradoxus (2|0.0001)	Sogatella furcifera (3|0.0002)	Periplaneta australasiae (2|0.0003)	Adrisa magna (1|0.0001)	Pedetontus silvestrii (2|0.0001)	Extatosoma tiaratum (2|0.0004)	Tenebrio obscurus (3|0.0004)	Athalia proxima (2|0.0003)	Araujotermes parvellus (2|0.0002)	Petrobius brevistylis (3|0.0003)
		Neochauliodes bowringi (3|0.0001)	Dorcus tenuihirsutus (2|0.0003)	Peregrinus maidis (2|0.0002)	Olophrum piceum (1|0.0006)	Filchnerella beicki (1|0.0007)	Anthonomus eugenii (1|0.0002)	Neope pulaha (2|0.0001)		Phymata americana (4|0.0001)	Acanthaspis ruficeps (1|0.0003)	Drabescoides nuchalis (2|0.0001)	Tuberculitermes bycanistes (3|0.0002)	Peripolus nepalensis (2|0.0003)	Agrotis segetum (1|0.0001)	Phymata americana (2|0.0001)	Foraminitermes rhinoceros (2|0.0004)	Thoracotermes macrothorax (3|0.0004)	Atlantitermes oculatissimus (2|0.0003)	Asbolus verrucosus (2|0.0002)	Pseudomictis brevicornis (3|0.0003)
		Neostylopyga rhombifolia (3|0.0001)	Dorysthenes paradoxus (2|0.0003)	Periplaneta australasiae (2|0.0002)	Ornebius fuscicerci (1|0.0006)	Filchnerella helanshanensis (1|0.0007)	Anthonomus pomorum (1|0.0002)	Notonecta montandoni (2|0.0001)		Rhadinosa nigrocyanea (4|0.0001)	Acanthoscelides obtectus (1|0.0003)	Dryocoetes autographus (2|0.0001)	Ulomoides dermestoides (3|0.0002)	Sinochlora szechwanensis (2|0.0003)	Anastrepha fraterculus (1|0.0001)	Poecilimon luschani (2|0.0001)	Gasterophilus intestinalis (2|0.0004)	Vespula flaviceps (3|0.0004)	Bactrocera latifrons (2|0.0003)	Aspidytes niobe (2|0.0002)	Sarcophaga melanura (3|0.0003)
		Nephotettix cincticeps (3|0.0001)	Gynaephora jiuzhiensis (2|0.0003)	Phryganogryllacris xiai (2|0.0002)	Orthotermes depressifrons (1|0.0006)	Gastrolina thoracica (1|0.0007)	Anthonomus rectirostris (1|0.0002)	Olidiana ritcheriina (2|0.0001)		Scirtothrips dorsalis (4|0.0001)	Acraea kalinzu (1|0.0003)	Epicauta chinensis (2|0.0001)	Urochela quadrinotata (3|0.0002)	Sphinx morio (2|0.0003)	Anax imperator (1|0.0001)	Prismognathus prossi (2|0.0001)	Gastrolina thoracica (2|0.0004)	Abrus expansivus (2|0.0003)	Bactrocera umbrosa (2|0.0003)	Atractomorpha sinensis (2|0.0002)	Stegobium paniceum (3|0.0003)
		Notopteryx soror (3|0.0001)	Gyrostigma rhinocerontis (2|0.0003)	Physopelta slanbuschii (2|0.0002)	Orussus occidentalis (1|0.0006)	Gigantometra gigas (1|0.0007)	Anthonomus rubi (1|0.0002)	Olophrum piceum (2|0.0001)		Stenopelmatus fuscus (4|0.0001)	Acraea vestalis (1|0.0003)	Episyrphus balteatus (2|0.0001)	Acmaeodera sp. NCS-2009 (2|0.0002)	Trigonidium sjostedti (2|0.0003)	Anopheles braziliensis (1|0.0001)	Proboscitermes tubuliferus (2|0.0001)	Gryllotalpa unispina (2|0.0004)	Acraea kalinzu (2|0.0003)	Baltia butleri (2|0.0003)	Bemisia afer (2|0.0002)	Velarifictorus hemelytrus (3|0.0003)
		Panstrongylus rufotuberculatus (3|0.0001)	Haplothrips aculeatus (2|0.0003)	Platypus contaminatus (2|0.0002)	Oxypoda acuminata (1|0.0006)	Gomphocerus sibiricus (1|0.0007)	Apocheima cinerarius (1|0.0002)	Orius sauteri (2|0.0001)		Stenopirates sp. HL-2011 (4|0.0001)	Adelium sp. NCS-2009 (1|0.0003)	Eucinetus haemorrhoidalis (2|0.0001)	Acraea pharsalus (2|0.0002)	Urostylis flavoannulata (2|0.0003)	Anopheles christyi (1|0.0001)	Pseudotmethis rubimarginis (2|0.0001)	Heteropsylla cubana (2|0.0004)	Aenasius arizonensis (2|0.0003)	Biston perclara (2|0.0003)	Choristoneura rosaceana (2|0.0002)	Acmaeodera sp. NCS-2009 (2|0.0002)
		Parthenos sylvia (3|0.0001)	Hasora vitta (2|0.0003)	Reticulitermes lucifugus (2|0.0002)	Parafronurus youi (1|0.0006)	Grapholita dimorpha (1|0.0007)	Appendiseta robiniae (1|0.0002)	Panchlora nivea (2|0.0001)		Vespa orientalis (4|0.0001)	Adoxophyes honmai (1|0.0003)	Ganisa cyanogrisea (2|0.0001)	Acraea polis (2|0.0002)	Abax parallelepipedus (1|0.0001)	Anopheles galvaoi (1|0.0001)	Pteroptyx maipo (2|0.0001)	Hierodula patellifera (2|0.0004)	Aeschyntelus notatus (2|0.0003)	Bombus waltoni (2|0.0003)	Chrysochroa fulgidissima (2|0.0002)	Acraea serena (2|0.0002)
		Physopelta slanbuschii (3|0.0001)	Hydromanicus wulaianus (2|0.0003)	Risoba prominens (2|0.0002)	Periplaneta brunnea (1|0.0006)	Graphosoma rubrolineatum (1|0.0007)	Aristobia reticulator (1|0.0002)	Parapoynx crisonalis (2|0.0001)		Vespula flaviceps (4|0.0001)	Aegorhinus superciliosus (1|0.0003)	Gasteruption parvicollarium (2|0.0001)	Agasicles hygrophila (2|0.0002)	Acanthaspis cincticrus (1|0.0001)	Anopheles minor (1|0.0001)	Rhinoestrus usbekistanicus (2|0.0001)	Homalodisca vitripennis (2|0.0004)	Allocarsidara bakeri (2|0.0003)	Brachyrhynchus hsiaoi (2|0.0003)	Clostera anachoreta (2|0.0002)	Alloeorhynchus bakeri (2|0.0002)
		Simulium aureohirtum (3|0.0001)	Hydropsyche simulans (2|0.0003)	Roisinitermes ebogoensis (2|0.0002)	Phatnoma laciniatum (1|0.0006)	Hermetia illucens (1|0.0007)	Athalia proxima (1|0.0002)	Pedetontus silvestrii (2|0.0001)			Aiolocaria hexaspilota (1|0.0003)	Gigantometra gigas (2|0.0001)	Andrena chekiangensis (2|0.0002)	Acidnotermes praus (1|0.0001)	Anoplotermes parvus (1|0.0001)	Rondotia menciana (2|0.0001)	Humutermes krishnai (2|0.0004)	Amata formosae (2|0.0003)	Callipogon relictus (2|0.0003)	Cyclorhipidion bodoanus (2|0.0002)	Alulatettix yunnanensis (2|0.0002)
		Solenopsis geminata (3|0.0001)	Lanthanaphalara mira (2|0.0003)	Rutilia goerlingiana (2|0.0002)	Phymata americana (1|0.0006)	Hierodula formosana (1|0.0007)	Athetis lepigone (1|0.0002)	Pelecinus polyturator (2|0.0001)			Alcidodes juglans (1|0.0003)	Greenidea psidii (2|0.0001)	Angaracris rhodopa (2|0.0002)	Acmaeodera sp. NCS-2009 (1|0.0001)	Anthonomus eugenii (1|0.0001)	Ruidocollaris obscura (2|0.0001)	Hydropsyche simulans (2|0.0004)	Amphinemura longispina (2|0.0003)	Camponotus atrox (2|0.0003)	Cysteochila chiniana (2|0.0002)	Aneurus similis (2|0.0002)
		Stimulopalpus japonicus (3|0.0001)	Laodelphax striatellus (2|0.0003)	Simosyrphus grandicornis (2|0.0002)	Picromerus griseus (1|0.0006)	Hierodula patellifera (1|0.0007)	Atrocalopteryx melli (1|0.0002)	Peregrinus maidis (2|0.0001)			Aleurocanthus spiniferus (1|0.0003)	Haemagogus janthinomys (2|0.0001)	Anoplophora glabripennis (2|0.0002)	Aegosoma sinicum (1|0.0001)	Apodemia mormo (1|0.0001)	Samia ricini (2|0.0001)	Hylastes attenuatus (2|0.0004)	Anhangatermes macarthuri (2|0.0003)	Cantao ocellatus (2|0.0003)	Dermestes tessellatocollis (2|0.0002)	Anopheles atroparvus (2|0.0002)
		Taeniopteryx ugola (3|0.0001)	Leptocentrus albolineatus (2|0.0003)	Sinochlora szechwanensis (2|0.0002)	Placosternum urus (1|0.0006)	Hospitalitermes medioflavus (1|0.0007)	Aulacophora lewisii (1|0.0002)	Phobaeticus serratipes (2|0.0001)			Altica cirsicola (1|0.0003)	Henosepilachna vigintioctopunctata (2|0.0001)	Anoplotermes parvus (2|0.0002)	Agramma hupehanum (1|0.0001)	Asymmetricata circumdata (1|0.0001)	Spaniocelyphus pilosus (2|0.0001)	Hylobitelus xiaoi (2|0.0004)	Anopheles parvus (2|0.0003)	Coatitermes kartaboensis (2|0.0003)	Diabrotica barberi (2|0.0002)	Anopheles culicifacies B (2|0.0002)
		Tremex columba (3|0.0001)	Limbodessus palmulaoides (2|0.0003)	Tessaratoma papillosa (2|0.0002)	Potanthus flavus (1|0.0006)	Hydrobasileus croceus (1|0.0007)	Bactrocera ritsemai (1|0.0002)	Physopelta slanbuschii (2|0.0001)			Amitermes dentatus (1|0.0003)	Homotoma ficus (2|0.0001)	Bactrocera biguttula (2|0.0002)	Allocarsidara bakeri (1|0.0001)	Athyma perius (1|0.0001)	Tenodera sinensis (2|0.0001)	Liposcelis decolor (2|0.0004)	Aquatica lateralis (2|0.0003)	Creobroter gemmatus (2|0.0003)	Diadegma semiclausum (2|0.0002)	Anopheles parvus (2|0.0002)
		Trioza erytreae (3|0.0001)	Luciola curtithorax (2|0.0003)	Trigomphus carus (2|0.0002)	Prionoglaris stygia (1|0.0006)	Hydropsyche simulans (1|0.0007)	Bactrocera tsuneonis (1|0.0002)	Prohamitermes mirabilis (2|0.0001)			Amphizoa insolens (1|0.0003)	Hylastes brunneus (2|0.0001)	Carcinocoris binghami (2|0.0002)	Alyscotermes kilimandjaricus (1|0.0001)	Athyma punctata (1|0.0001)	Tipula cockerelliana (2|0.0001)	Liposcelis paeta (2|0.0004)	Aquatica wuhana (2|0.0003)	Cryptopone sauteri (2|0.0003)	Diclidophlebia paucipunctata (2|0.0002)	Antilochus coquebertii (2|0.0002)
		Tristira magellanica (3|0.0001)	Macrogyrus oblongus (2|0.0003)	Trypodendron signatum (2|0.0002)	Prosopocoilus confucius (1|0.0006)	Hylastes attenuatus (1|0.0007)	Bemisia afer (1|0.0002)	Pseudacanthotermes militaris (2|0.0001)			Anabrus simplex (1|0.0003)	Inara alboguttata (2|0.0001)	Ceratophyllus wui (2|0.0002)	Amphizoa insolens (1|0.0001)	Atylotus miser (1|0.0001)	Trigomphus carus (2|0.0001)	Livia junci (2|0.0004)	Argopistes tsekooni (2|0.0003)	Curculio davidi (2|0.0003)	Dindymus rubiginosus (2|0.0002)	Antilochus russus (2|0.0002)
		Troglophilus neglectus (3|0.0001)	Manticora tibialis (2|0.0003)	Wasmannia auropunctata (2|0.0002)	Protaetia brevitarsis (1|0.0006)	Ischnura pumilio (1|0.0007)	Bicellonychia lividipennis (1|0.0002)	Pseudomictis brevicornis (2|0.0001)			Anatis ocellata (1|0.0003)	Ips sexdentatus (2|0.0001)	Chaetosoma scaritides (2|0.0002)	Anaxandra taurina (1|0.0001)	Bactrocera arecae (1|0.0001)	Trioza remota (2|0.0001)	Lobesia botrana (2|0.0004)	Arytainilla spartiophila (2|0.0003)	Dermestes frischii (2|0.0003)	Dorypteryx domestica (2|0.0002)	Aphaena amabilis (2|0.0002)
		Vespa velutina (3|0.0001)	Melophagus ovinus (2|0.0003)		Protegira songi (1|0.0006)	Japanagallia spinosa (1|0.0007)	Blattella germanica (1|0.0002)	Pyrocoelia rufa (2|0.0001)			Anax imperator (1|0.0003)	Laccotrephes robustus (2|0.0001)	Chrysochroa fulgidissima (2|0.0002)	Anisandrus dispar (1|0.0001)	Bactrocera correcta (1|0.0001)	Xiphidiopsis gurneyi (2|0.0001)	Macrodorcas seguyi (2|0.0004)	Ascaloptynx appendiculata (2|0.0003)	Dianemobius fascipes (2|0.0003)	Drosophila subobscura (2|0.0002)	Apolygus lucorum (2|0.0002)
		Xenogryllus marmoratus (3|0.0001)	Nemorilla maculosa (2|0.0003)		Pseudacysta perseae (1|0.0006)	Jellisonia amadoi (1|0.0007)	Bulbitermes singaporiensis (1|0.0002)	Ruidocollaris obscura (2|0.0001)			Anaxandra taurina (1|0.0003)	Leptynoptera sulfurea (2|0.0001)	Cloresmus pulchellus (2|0.0002)	Anopheles bellator (1|0.0001)	Bactrocera latifrons (1|0.0001)		Macrosteles quadrimaculatus (2|0.0004)	Athyma opalina (2|0.0003)	Dinorhynchus dybowskyi (2|0.0003)	Ducetia japonica (2|0.0002)	Appias remedios (2|0.0002)
		Xizicus fascipes (3|0.0001)	Neocapritermes taracua (2|0.0003)		Pseudolestes mirabilis (1|0.0006)	Junonia iphita (1|0.0007)	Burara striata (1|0.0002)	Saldula burmanica (2|0.0001)			Anhangatermes macarthuri (1|0.0003)	Lethe albolineata (2|0.0001)	Cnizocoris sinensis (2|0.0002)	Anopheles dirus (1|0.0001)	Blattella bisignata (1|0.0001)		Macrotermes barneyi (2|0.0004)	Camponotus atrox (2|0.0003)	Ectomomyrmex javanus (2|0.0003)	Eurydema qinlingensis (2|0.0002)	Argopistes tsekooni (2|0.0002)
		Zelandoperla fenestrata (3|0.0001)	Odontotermes hainanensis (2|0.0003)		Pseudomictis brevicornis (1|0.0006)	Laccotrephes robustus (1|0.0007)	Callicerus obscurus (1|0.0002)	Schizocephala bicornis (2|0.0001)			Anopheles christyi (1|0.0003)	Lucanus mazama (2|0.0001)	Cryptocercus meridianus (2|0.0002)	Anoplophora chinensis (1|0.0001)	Brontostoma colossus (1|0.0001)		Mastotermes darwiniensis (2|0.0004)	Carabus lafossei (2|0.0003)	Eupeodes corollae (2|0.0003)	Euspilotus scissus (2|0.0002)	Aspidytes niobe (2|0.0002)
			Oedaleus infernalis (2|0.0003)		Pseudoxya diminuta (1|0.0006)	Leptoglossus membranaceus (1|0.0007)	Callipogon relictus (1|0.0002)	Shirakiacris shirakii (2|0.0001)			Anopheles farauti No. 4 (1|0.0003)	Macrotermes subhyalinus (2|0.0001)	Dastarcus helophoroides (2|0.0002)	Apodemia mormo (1|0.0001)	Burara striata (1|0.0001)		Metatropis longirostris (2|0.0004)	Caystrus obscurus (2|0.0003)	Euscopus rufipes (2|0.0003)	Foraminitermes rhinoceros (2|0.0002)	Bactrocera limbifera (2|0.0002)
			Orthotomicus laricis (2|0.0003)		Pteronarcys princeps (1|0.0006)	Liposcelis paeta (1|0.0007)	Camponotus concavus (1|0.0002)	Tarragoilus diuturnus (2|0.0001)			Anopheles oryzalimnetes (1|0.0003)	Mecopoda elongata (2|0.0001)	Delias hyparete (2|0.0002)	Aporia hippia (1|0.0001)	Catacanthus incarnatus (1|0.0001)		Metrioptera bonneti (2|0.0004)	Choristoneura pinus (2|0.0003)	Euspilotus scissus (2|0.0003)	Gasterophilus intestinalis (2|0.0002)	Bittacus pilicornis (2|0.0002)
			Patawatermes turricola (2|0.0003)		Pyrgacris descampsi (1|0.0006)	Liriomyza bryoniae (1|0.0007)	Carabus granulatus (1|0.0002)	Tenebrio molitor (2|0.0001)			Anopheles pristinus (1|0.0003)	Melamphaus faber (2|0.0001)	Dolichoderus sibiricus (2|0.0002)	Arachnocampa flava (1|0.0001)	Ceratitis fasciventris (1|0.0001)		Mirhipipteryx andensis (2|0.0004)	Cicindela anchoralis (2|0.0003)	Gorpis humeralis (2|0.0003)	Gasterophilus pecorum (2|0.0002)	Bothriometopus macrocnemis (2|0.0002)
			Pelecotoma fennica (2|0.0003)		Salamis anteva (1|0.0006)	Lithidiopsis carinatus (1|0.0007)	Cavitermes tuberosus (1|0.0002)	Troglophilus neglectus (2|0.0001)			Anopheles striatus (1|0.0003)	Melamphaus rubrocinctus (2|0.0001)	Dysdercus decussatus (2|0.0002)	Atractomorpha sinensis (1|0.0001)	Cethosia biblis (1|0.0001)		Notonecta montandoni (2|0.0004)	Coptotermes sjoestedti (2|0.0003)	Gromphadorhina portentosa (2|0.0003)	Heteropsylla cubana (2|0.0002)	Chauliognathus opacus (2|0.0002)
			Periplaneta brunnea (2|0.0003)		Schedorhinotermes breinli (1|0.0006)	Livia junci (1|0.0007)	Ceracris fasciata (1|0.0002)	Vespa mandarinia (2|0.0001)			Anopheles triannulatus (1|0.0003)	Meroptera pravella (2|0.0001)	Dysmicohermes ingens (2|0.0002)	Aulacophora lewisii (1|0.0001)	Choroedocus capensis (1|0.0001)		Ochlodes venata (2|0.0004)	Cornitermes cumulans (2|0.0003)	Gryllotalpa orientalis (2|0.0003)	Heterotermes crinitus (2|0.0002)	Chrysomya nigripes (2|0.0002)
			Polionemobius taprobanensis (2|0.0003)		Sciodrepoides watsoni (1|0.0006)	Lucanus fortunei (1|0.0007)	Chaetocnema pelagica (1|0.0002)	Vesta saturnalis (2|0.0001)			Anthonomus rectirostris (1|0.0003)	Microtermes obesi (2|0.0001)	Ellipes minuta (2|0.0002)	Bactrocera dorsalis (1|0.0001)	Chrysoperla nipponensis (1|0.0001)		Orancistrocerus aterrimus (2|0.0004)	Cosmoscarta bispecularis (2|0.0003)	Hasora badra (2|0.0003)	Hystrichopsylla weida (2|0.0002)	Cicindela anchoralis (2|0.0002)
			Proboscitermes tubuliferus (2|0.0003)		Scirtothrips dorsalis (1|0.0006)	Luciola cruciata (1|0.0007)	Chilo sacchariphagus (1|0.0002)	Zichya baranovi (2|0.0001)			Antilochus coquebertii (1|0.0003)	Nilaparvata bakeri (2|0.0001)	Epicauta tibialis (2|0.0002)	Bactrocera latifrons (1|0.0001)	Coptotermes lacteus (1|0.0001)		Ornebius bimaculatus (2|0.0004)	Cryptotermes declivis (2|0.0003)	Heteropteryx dilatata (2|0.0003)	Isoperla bilineata (2|0.0002)	Clania variegata (2|0.0002)
			Protaetia brevitarsis (2|0.0003)		Shelfordella lateralis (1|0.0006)	Mantispa japonica (1|0.0007)	Chrysochroa fulgidissima (1|0.0002)				Aphis gossypii (1|0.0003)	Nilaparvata lugens (2|0.0001)	Gynaephora qumalaiensis (2|0.0002)	Bactrocera tsuneonis (1|0.0001)	Cornitermes cumulans (1|0.0001)		Oxysarcodexia avuncula (2|0.0004)	Dasypogon diadema (2|0.0003)	Isophya major (2|0.0003)	Japanagallia spinosa (2|0.0002)	Cnizocoris sinensis (2|0.0002)
			Psychomantis borneensis (2|0.0003)		Spodoptera frugiperda (1|0.0006)	Mastotermes darwiniensis (1|0.0007)	Conanalus pieli (1|0.0002)				Apis florea (1|0.0003)	Ommexecha virens (2|0.0001)	Hackeriella veitchi (2|0.0002)	Bactrocera zonata (1|0.0001)	Delia antiqua (1|0.0001)		Paracarsidara gigantea (2|0.0004)	Dermestes frischii (2|0.0003)	Junonia iphita (2|0.0003)	Liriomyza huidobrensis (2|0.0002)	Colletes gigas (2|0.0002)
			Reticulitermes flaviceps (2|0.0003)		Stathmopoda auriferella (1|0.0006)	Mayetiola destructor (1|0.0007)	Corcyra cephalonica (1|0.0002)				Aporia crataegi (1|0.0003)	Orussus occidentalis (2|0.0001)	Halyomorpha halys (2|0.0002)	Baltia butleri (1|0.0001)	Dermatobia hominis (1|0.0001)		Phaneroptera nigroantennata (2|0.0004)	Diamesus osculans (2|0.0003)	Labritermes buttelreepeni (2|0.0003)	Luciola cruciata (2|0.0002)	Coptotermes travians (2|0.0002)
			Rhadinosa nigrocyanea (2|0.0003)		Taeniopteryx ugola (1|0.0006)	Mesonemoura tritaenia (1|0.0007)	Coreana raphaelis (1|0.0002)				Aporia martineti (1|0.0003)	Oxya agavisa (2|0.0001)	Harpalus sinicus (2|0.0002)	Blattella germanica (1|0.0001)	Dermestes frischii (1|0.0001)		Phyllomimus detersus (2|0.0004)	Dianemobius fascipes (2|0.0003)	Lethe albolineata (2|0.0003)	Manticora tibialis (2|0.0002)	Cryptocercus kyebangensis (2|0.0002)
			Rugilus geniculatus (2|0.0003)		Tremex columba (1|0.0006)	Mirhipipteryx andensis (1|0.0007)	Creobroter gemmatus (1|0.0002)				Apriona swainsoni (1|0.0003)	Oxysarcodexia thornax (2|0.0001)	Hexacentrus japonicus (2|0.0002)	Bothriometopus macrocnemis (1|0.0001)	Dianemobius furumagiensis (1|0.0001)		Pielomastax zhengi (2|0.0004)	Diaphorina citri (2|0.0003)	Lobesia botrana (2|0.0003)	Mantis religiosa (2|0.0002)	Culex bilineatus (2|0.0002)
			Sabethes belisarioi (2|0.0003)		Triaenodes tardus (1|0.0006)	Mirocapritermes connectens (1|0.0007)	Delias hyparete (1|0.0002)				Aquatica lateralis (1|0.0003)	Papilio xuthus (2|0.0001)	Hormaphis betulae (2|0.0002)	Brachyrhynchus hsiaoi (1|0.0001)	Dindymus rubiginosus (1|0.0001)		Prismostictoides unihyala (2|0.0004)	Diaphorina lycii (2|0.0003)	Maiestas dorsalis (2|0.0003)	Mantispa japonica (2|0.0002)	Cyrestis thyodamas (2|0.0002)
			Sclerotia substriata (2|0.0003)		Tristira magellanica (1|0.0006)	Mylabris aulica (1|0.0007)	Diamesus osculans (1|0.0002)				Athalia proxima (1|0.0003)	Pariaconus pele (2|0.0001)	Humbertiella nada (2|0.0002)	Brahmaea hearseyi (1|0.0001)	Ditaxis biseriata (1|0.0001)		Pyrgacris descampsi (2|0.0004)	Dinocras cephalotes (2|0.0003)	Mecopoda elongata (2|0.0003)	Melanagromyza sojae (2|0.0002)	Diaphorina lycii (2|0.0002)
			Sinopodisma wulingshanensis (2|0.0003)		Trypophloeus asperatus (1|0.0006)	Myrmica scabrinodis (1|0.0007)	Diamphipnoa annulata (1|0.0002)				Atylotus miser (1|0.0003)	Paroster macrosturtensis (2|0.0001)	Japananus hyalinus (2|0.0002)	Callipogon relictus (1|0.0001)	Dorcus hansi (1|0.0001)		Rhadinosa nigrocyanea (2|0.0004)	Drabescoides nuchalis (2|0.0003)	Melamphaus rubrocinctus (2|0.0003)	Micadina phluctainoides (2|0.0002)	Diorhabda carinulata (2|0.0002)
			Sogatella furcifera (2|0.0003)		Usechus lacerta (1|0.0006)	Nemopoda mamaevi (1|0.0007)	Diaphanes nubilus (1|0.0002)				Aulacophora lewisii (1|0.0003)	Patawatermes turricola (2|0.0001)	Laodelphax striatellus (2|0.0002)	Callispa bowringii (1|0.0001)	Drosophila ananassae (1|0.0001)		Rhagovelia reitteri (2|0.0004)	Drosophila mercatorum (2|0.0003)	Mesophleps albilinella (2|0.0003)	Monotoma quadricollis (2|0.0002)	Dolichoderus sibiricus (2|0.0002)
			Taeniopteryx ugola (2|0.0003)		Vespa mandarinia (1|0.0006)	Nemoura nankinensis (1|0.0007)	Diaphorina citri (1|0.0002)				Bactericera cockerelli (1|0.0003)	Picromerus griseus (2|0.0001)	Leptocentrus albolineatus (2|0.0002)	Camptonotus carolinensis (1|0.0001)	Drosophila willistoni (1|0.0001)		Rhinoestrus usbekistanicus (2|0.0004)	Dryocoetes villosus (2|0.0003)	Metrioptera bonneti (2|0.0003)	Nasutitermes latifrons (2|0.0002)	Dorysthenes paradoxus (2|0.0002)
			Thermistis croceocincta (2|0.0003)		Xyleus modestus (1|0.0006)	Neohydatothrips samayunkur (1|0.0007)	Dolichoderus sibiricus (1|0.0002)				Bhutanitis mansfieldi (1|0.0003)	Procubitermes undulans (2|0.0001)	Lethocerus indicus (2|0.0002)	Cantao ocellatus (1|0.0001)	Dytiscus sharpi (1|0.0001)		Sasakia charonda (2|0.0004)	Endotricha consocia (2|0.0003)	Micadina phluctainoides (2|0.0003)	Neolucanus maximus (2|0.0002)	Dryocoetes autographus (2|0.0002)
			Thoracotermes macrothorax (2|0.0003)		Zeugodacus diaphorus (1|0.0006)	Neuronema laminatum (1|0.0007)	Dolichovespula panda (1|0.0002)				Blaptica dubia (1|0.0003)	Pyrrhopeplus carduelis (2|0.0001)	Limenitis populi (2|0.0002)	Canthesancus helluo (1|0.0001)	Epeorus herklotsi (1|0.0001)		Saturnia boisduvalii (2|0.0004)	Eocanthecona thomsoni (2|0.0003)	Micronecta sahlbergii (2|0.0003)	Nepa hoffmanni (2|0.0002)	Durgades nigropicta (2|0.0002)
			Trialeurodes vaporariorum (2|0.0003)		Zeugodacus scutellatus (1|0.0006)	Notonecta montandoni (1|0.0007)	Drosophila incompta (1|0.0002)				Blepephaeus succinctor (1|0.0003)	Ramulus irregulariterdentatus (2|0.0001)	Lucanus fortunei (2|0.0002)	Carcinochelis bannaensis (1|0.0001)	Ephemera orientalis (1|0.0001)		Simulium variegatum (2|0.0004)	Erthesina fullo (2|0.0003)	Moduza procris (2|0.0003)	Nesidiocoris tenuis (2|0.0002)	Enithares tibialis (2|0.0002)
			Tribolium audax (2|0.0003)		Zichya baranovi (1|0.0006)	Oecanthus sinensis (1|0.0007)	Dryops ernesti (1|0.0002)				Bombus hypocrita (1|0.0003)	Rhombodera brachynota (2|0.0001)	Mayetiola destructor (2|0.0002)	Caryanda elegans (1|0.0001)	Epicauta tibialis (1|0.0001)		Sitona obsoletus (2|0.0004)	Eubasilissa regina (2|0.0003)	Muscina angustifrons (2|0.0003)	Nortia carinicollis (2|0.0002)	Eocanthecona thomsoni (2|0.0002)
			Ulomoides dermestoides (2|0.0003)			Ophiotermes grandilabius (1|0.0007)	Durgades nigropicta (1|0.0002)				Brontostoma colossus (1|0.0003)	Sitophilus zeamais (2|0.0001)	Megaloprepus caerulatus (2|0.0002)	Caryanda sp. ZH-2016 (1|0.0001)	Euploea core (1|0.0001)		Sitophilus zeamais (2|0.0004)	Eumantispa harmandi (2|0.0003)	Mycalesis mineus (2|0.0003)	Notopteryx soror (2|0.0002)	Eurydema liturifera (2|0.0002)
			Xenophyes cascus (2|0.0003)			Orius sauteri (1|0.0007)	Endoclita signifer (1|0.0002)				Bulbitermes singaporiensis (1|0.0003)	Taharana fasciana (2|0.0001)	Meitanaphis flavogallis (2|0.0002)	Catopsilia pomona (1|0.0001)	Euryades corethrus (1|0.0001)		Sphenophorus sp. BYU-CO246 (2|0.0004)	Eurygaster testudinaria (2|0.0003)	Nemopoda mamaevi (2|0.0003)	Oedaleus infernalis (2|0.0002)	Frankliniella intonsa (2|0.0002)
			Acanthoscelides obtectus (1|0.0002)			Ornebius bimaculatus (1|0.0007)	Eocanthecona thomsoni (1|0.0002)				Byturus ochraceus (1|0.0003)	Tenodera sinensis (2|0.0001)	Mekongiana xiangchengensis (2|0.0002)	Celaenorrhinus maculosa (1|0.0001)	Figulus binodulus (1|0.0001)		Tamolanica tamolana (2|0.0004)	Exorista japonica (2|0.0003)	Neohydatothrips samayunkur (2|0.0003)	Orius sauteri (2|0.0002)	Gasteruption parvicollarium (2|0.0002)
			Acizzia uncatoides (1|0.0002)			Ornithoptera richmondia (1|0.0007)	Eristalinus vicarians (1|0.0002)				Callerebia suroia (1|0.0003)	Thrips palmi (2|0.0001)	Melamphaus rubrocinctus (2|0.0002)	Ceratitis fasciventris (1|0.0001)	Frankliniella occidentalis (1|0.0001)		Termes comis (2|0.0004)	Figulus binodulus (2|0.0003)	Nephotettix cincticeps (2|0.0003)	Orthetrum testaceum (2|0.0002)	Gastrolina thoracica (2|0.0002)
			Acraea penelope (1|0.0002)			Orthetrum sabina (1|0.0007)	Eristalis tenax (1|0.0002)				Calliptamus abbreviatus (1|0.0003)	Trioza erytreae (2|0.0001)	Microhodotermes viator (2|0.0002)	Cethosia biblis (1|0.0001)	Gabronthus thermarum (1|0.0001)		Trypodendron domesticum (2|0.0004)	Gasteruption parvicollarium (2|0.0003)	Notonecta montandoni (2|0.0003)	Pericapritermes nitobei (2|0.0002)	Gryllotalpa pluvialis (2|0.0002)
			Acraea serena (1|0.0002)			Osmoderma opicum (1|0.0007)	Erynnis montanus (1|0.0002)				Canthesancus helluo (1|0.0003)	Vespa mandarinia (2|0.0001)	Neocapritermes taracua (2|0.0002)	Chilo auricilius (1|0.0001)	Gastrolina thoracica (1|0.0001)		Trypodendron signatum (2|0.0004)	Hackeriella veitchi (2|0.0003)	Olophrum piceum (2|0.0003)	Phyllotreta striolata (2|0.0002)	Hasora badra (2|0.0002)
			Adrisa magna (1|0.0002)			Oxya japonica (1|0.0007)	Euborellia arcanum (1|0.0002)				Carabus lafossei (1|0.0003)	Xenogryllus marmoratus (2|0.0001)	Neoneuromus tonkinensis (2|0.0002)	Chrysomya rufifacies (1|0.0001)	Gnathotrichus materiarius (1|0.0001)		Vanhornia eucnemidarum (2|0.0004)	Haemagogus janthinomys (2|0.0003)	Orseolia oryzae (2|0.0003)	Plutella australiana (2|0.0002)	Heteropteryx dilatata (2|0.0002)
			Agasicles hygrophila (1|0.0002)			Oxysarcodexia avuncula (1|0.0007)	Euchorthippus unicolor (1|0.0002)				Carcinochelis bannaensis (1|0.0003)	Xizicus maculatus (2|0.0001)	Neuronema laminatum (2|0.0002)	Cloresmus pulchellus (1|0.0001)	Gonopsis affinis (1|0.0001)		Aacanthocnema dobsoni (1|0.0002)	Hermetia illucens (2|0.0003)	Orussus occidentalis (2|0.0003)	Pontia daplidice (2|0.0002)	Heterotermes cf. paradoxus AUS88 (2|0.0002)
			Aleurocanthus spiniferus (1|0.0002)			Paleosepharia posticata (1|0.0007)	Eucryptorrhynchus scrobiculatus (1|0.0002)				Carposina sasakii (1|0.0003)		Occasitermes occasus (2|0.0002)	Compositermes vindai (1|0.0001)	Hackeriella veitchi (1|0.0001)		Abrus expansivus (1|0.0002)	Hoplistodera incisa (2|0.0003)	Paracarsidara gigantea (2|0.0003)	Procapritermes martyni (2|0.0002)	Hycleus phaleratus (2|0.0002)
			Amphigerontia montivaga (1|0.0002)			Palesisa nudioculata (1|0.0007)	Euploea core (1|0.0002)				Caryanda sp. ZH-2016 (1|0.0003)		Orinhippus tibetanus (2|0.0002)	Conanalus pieli (1|0.0001)	Heterotermes vagus (1|0.0001)		Acanthacorydalis orientalis (1|0.0002)	Ibidoecus bisignatus (2|0.0003)	Paracladura trichoptera (2|0.0003)	Prosopocoilus gracilis (2|0.0002)	Hypsauchenia hardwickii (2|0.0002)
			Andrena chekiangensis (1|0.0002)			Panstrongylus rufotuberculatus (1|0.0007)	Eupolyphaga sinensis (1|0.0002)				Cavitermes tuberosus (1|0.0003)		Orthetrum sabina (2|0.0002)	Conocephalus maculatus (1|0.0001)	Hexacentrus unicolor (1|0.0001)		Acmaeodera sp. NCS-2009 (1|0.0002)	Indonemoura nohirae (2|0.0003)	Peirates arcuatus (2|0.0003)	Pterolophia sp. ZJY-2019 (2|0.0002)	Hystrichopsylla weida (2|0.0002)
			Apilitermes longiceps (1|0.0002)			Paroster microsturtensis (1|0.0007)	Eurydema maracandica (1|0.0002)				Ceracris versicolor (1|0.0003)		Pelecotoma fennica (2|0.0002)	Coptotermes heimi (1|0.0001)	Hydaropsis longirostris (1|0.0001)		Acraea serena (1|0.0002)	Isoperla bilineata (2|0.0003)	Peirates fulvescens (2|0.0003)	Roisinitermes ebogoensis (2|0.0002)	Indonemoura jacobsoni (2|0.0002)
			Apteroperla tikumana (1|0.0002)			Periplaneta brunnea (1|0.0007)	Fucellia costalis (1|0.0002)				Cethosia biblis (1|0.0003)		Phlaeoba tenebrosa (2|0.0002)	Coptotermes lacteus (1|0.0001)	Hylobitelus xiaoi (1|0.0001)		Adelium sp. NCS-2009 (1|0.0002)	Isoperla eximia (2|0.0003)	Pielomastax zhengi (2|0.0003)	Sarcophaga dux (2|0.0002)	Junonia almana (2|0.0002)
			Archipsocus nomas (1|0.0002)			Peripolus nepalensis (1|0.0007)	Gampsocleis gratiosa (1|0.0002)				Challia fletcheri (1|0.0003)		Phraortes sp. Iriomote Island (2|0.0002)	Cryptocercus meridianus (1|0.0001)	Hypsauchenia hardwickii (1|0.0001)		Aeschyntelus notatus (1|0.0002)	Isoteinon lamprospilus (2|0.0003)	Platycnemis foliacea (2|0.0003)	Serrognathus platymelus (2|0.0002)	Labritermes buttelreepeni (2|0.0002)
			Athyma kasa (1|0.0002)			Phaneroptera nigroantennata (1|0.0007)	Gasterophilus nasalis (1|0.0002)				Chauliops fallax (1|0.0003)		Polionemobius taprobanensis (2|0.0002)	Cryptotermes declivis (1|0.0001)	Idioscopus clypealis (1|0.0001)		Aglaomorpha histrio (1|0.0002)	Labritermes buttelreepeni (2|0.0003)	Plautia fimbriata (2|0.0003)	Solenopsis richteri (2|0.0002)	Lasiommata deidamia (2|0.0002)
			Atrocalopteryx atrata (1|0.0002)			Phatnoma laciniatum (1|0.0007)	Gasterophilus pecorum (1|0.0002)				Choristoneura murinana (1|0.0003)		Pteranabropsis carli (2|0.0002)	Dacus conopsoides (1|0.0001)	Indonemoura nohirae (1|0.0001)		Allodontermes schultzei (1|0.0002)	Lamprigera yunnana (2|0.0003)	Populicerus populi (2|0.0003)	Spiniphilus spinicornis (2|0.0002)	Leptomantella albella (2|0.0002)
			Bactrocera arecae (1|0.0002)			Philaenus spumarius (1|0.0007)	Gasteruption parvicollarium (1|0.0002)				Chrysochroa fulgidissima (1|0.0003)		Reduvius tenebrosus (2|0.0002)	Diamphipnoa annulata (1|0.0001)	Ischnura elegans (1|0.0001)		Amitermes obeuntis (1|0.0002)	Limenitis weidemeyerii (2|0.0003)	Prismognathus prossi (2|0.0003)	Tingis cardui (2|0.0002)	Limbodessus palmulaoides (2|0.0002)
			Bactrocera carambolae (1|0.0002)			Phryganopsyche latipennis (1|0.0007)	Hackeriella veitchi (1|0.0002)				Compsorhipis davidiana (1|0.0003)		Reticulitermes flaviceps (2|0.0002)	Dianemobius fascipes (1|0.0001)	Japanagallia spinosa (1|0.0001)		Anoeconeossa unicornuta (1|0.0002)	Macrosteles quadrilineatus (2|0.0003)	Procubitermes undulans (2|0.0003)	Trachypachus holmbergi (2|0.0002)	Limnogonus poissoni (2|0.0002)
			Bittacus strigosus (1|0.0002)			Plautia fimbriata (1|0.0007)	Hasora badra (1|0.0002)				Coptosoma bifaria (1|0.0003)		Rhombodera brachynota (2|0.0002)	Dianemobius furumagiensis (1|0.0001)	Junonia iphita (1|0.0001)		Anopheles cracens (1|0.0002)	Macrotermes gilvus (2|0.0003)	Protonemura kohnoae (2|0.0003)	Tristira magellanica (2|0.0002)	Livia junci (2|0.0002)
			Bulbitermes makhamensis (1|0.0002)			Podagricomela nigricollis (1|0.0007)	Heliothis subflexa (1|0.0002)				Coptotermes lacteus (1|0.0003)		Sarcophaga crassipalpis (2|0.0002)	Diaphanes mendax (1|0.0001)	Leptaulax koreanus (1|0.0001)		Anopheles farauti No. 4 (1|0.0002)	Maiestas dorsalis (2|0.0003)	Psylla alni (2|0.0003)	Troglophilus neglectus (2|0.0002)	Loxoblemmus doenitzi (2|0.0002)
			Byturus ochraceus (1|0.0002)			Pontia callidice (1|0.0007)	Hermetia illucens (1|0.0002)				Cosmoscarta dorsimacula (1|0.0003)		Scopura longa (2|0.0002)	Drosophila grimshawi (1|0.0001)	Libelloides macaronius (1|0.0001)		Anopheles goeldii (1|0.0002)	Mayetiola destructor (2|0.0003)	Pyrrhopeplus carduelis (2|0.0003)	Xystrocera globosa (2|0.0002)	Macrohaltica subplicata (2|0.0002)
			Ceratophyllus wui (1|0.0002)			Potanthus flavus (1|0.0007)	Hexacentrus japonicus (1|0.0002)				Cryptopone sauteri (1|0.0003)		Scotinophara lurida (2|0.0002)	Dryocoetes villosus (1|0.0001)	Limbodessus palmulaoides (1|0.0001)		Anoplotermes parvus (1|0.0002)	Megopis sinica (2|0.0003)	Rhadinosa nigrocyanea (2|0.0003)	Zeugodacus tau (2|0.0002)	Mansonia amazonensis (2|0.0002)
			Cimex lectularius (1|0.0002)			Prismognathus prossi (1|0.0007)	Hexacentrus unicolor (1|0.0002)				Cryptotermes declivis (1|0.0003)		Serrognathus platymelus (2|0.0002)	Elophila interruptalis (1|0.0001)	Lophotermes septentrionalis (1|0.0001)		Antheraea yamamai (1|0.0002)	Meroptera pravella (2|0.0003)	Ruidocollaris obscura (2|0.0003)	Abax parallelepipedus (1|0.0001)	Massicus raddei (2|0.0002)
			Cloresmus pulchellus (1|0.0002)			Procecidochares utilis (1|0.0007)	Homoeoxipha nigripes (1|0.0002)				Cubitermes oblectatus (1|0.0003)		Sinochlora longifissa (2|0.0002)	Epacanthaclisis banksi (1|0.0001)	Lycorma delicatula (1|0.0001)		Anthonomus rectirostris (1|0.0002)	Mesonemoura metafiligera (2|0.0003)	Ruptitermes arboreus (2|0.0003)	Abidama producta (1|0.0001)	Megaselia scalaris (2|0.0002)
			Cnizocoris sinensis (1|0.0002)			Prohamitermes mirabilis (1|0.0007)	Humphaplotropis culaishanensis (nomen nudum) (1|0.0002)				Cyclorhipidion bodoanus (1|0.0003)		Sinopodisma wulingshanensis (2|0.0002)	Epicauta chinensis (1|0.0001)	Macrotermes muelleri (1|0.0001)		Anthonomus rubi (1|0.0002)	Mesonemoura tritaenia (2|0.0003)	Sepedophilus bipunctatus (2|0.0003)	Aciculitermes maymyoensis (1|0.0001)	Metrioptera bonneti (2|0.0002)
			Coatitermes kartaboensis (1|0.0002)			Prosopocoilus confucius (1|0.0007)	Humutermes krishnai (1|0.0002)				Cydalima perspectalis (1|0.0003)		Sitona obsoletus (2|0.0002)	Epicauta tibialis (1|0.0001)	Manticora tibialis (1|0.0001)		Antilochus russus (1|0.0002)	Mictis tenebrosa (2|0.0003)	Silvestritermes heyeri (2|0.0003)	Acmaeodera sp. NCS-2009 (1|0.0001)	Monolepta quadriguttata (2|0.0002)
			Cornitermes cumulans (1|0.0002)			Prosopocoilus gracilis (1|0.0007)	Hydrobasileus croceus (1|0.0002)				Cysteochila chiniana (1|0.0003)		Timelaea maculata (2|0.0002)	Eristalinus aeneus (1|0.0001)	Melamphaus faber (1|0.0001)		Aphaena amabilis (1|0.0002)	Nezara viridula (2|0.0003)	Sitona obsoletus (2|0.0003)	Adelium sp. NCS-2009 (1|0.0001)	Mylabris aulica (2|0.0002)
			Dalsira scabrata (1|0.0002)			Protantigius superans (1|0.0007)	Hydromanicus wulaianus (1|0.0002)				Deielia phaon (1|0.0003)		Tirumala limniace (2|0.0002)	Eucryptorrhynchus scrobiculatus (1|0.0001)	Melanargia asiatica (1|0.0001)		Aphelocheirus jendeki (1|0.0002)	Nilaparvata lugens (2|0.0003)	Sitophilus zeamais (2|0.0003)	Adelphocoris nigritylus (1|0.0001)	Nabicula flavomarginata (2|0.0002)
			Dianemobius furumagiensis (1|0.0002)			Pseudacysta perseae (1|0.0007)	Hydroscapha granulum (1|0.0002)				Deracantha onos (1|0.0003)			Eumantispa harmandi (1|0.0001)	Metatropis longirostris (1|0.0001)		Aphis gossypii (1|0.0002)	Nomadacris japonica (2|0.0003)	Tetraphalerus bruchi (2|0.0003)	Aedes aegypti (1|0.0001)	Naupactus xanthographus (2|0.0002)
			Diaphanes pectinealis (1|0.0002)			Pseudokuzicus pieli (1|0.0007)	Hystrichopsylla weida (1|0.0002)				Diamphipnoa annulata (1|0.0003)			Euphyllura phillyreae (1|0.0001)	Microhodotermes viator (1|0.0001)		Apis cerana (1|0.0002)	Ornithoptera richmondia (2|0.0003)	Tetraphleps aterrimus (2|0.0003)	Aeschyntelus notatus (1|0.0001)	Necrophila americana (2|0.0002)
			Diatraea saccharalis (1|0.0002)			Pseudophyllus titan (1|0.0007)	Ilyocoris cimicoides (1|0.0002)				Dianemobius fascipes (1|0.0003)			Eurydema dominulus (1|0.0001)	Molipteryx lunata (1|0.0001)		Apis dorsata (1|0.0002)	Orthetrum sabina (2|0.0003)	Thermistis croceocincta (2|0.0003)	Agrilus planipennis (1|0.0001)	Nemopoda mamaevi (2|0.0002)
			Dinocras cephalotes (1|0.0002)			Psilogramma increta (1|0.0007)	Ips sexdentatus (1|0.0002)				Dianemobius furumagiensis (1|0.0003)			Figulus binodulus (1|0.0001)	Mongoloraphidia harmandi (1|0.0001)		Apis laboriosa (1|0.0002)	Oxya hainanensis (2|0.0003)	Trachelus tabidus (2|0.0003)	Agrotis segetum (1|0.0001)	Nezara viridula (2|0.0002)
			Dorypteryx domestica (1|0.0002)			Psylla alni (1|0.0007)	Ischnura pumilio (1|0.0002)				Diaphanes mendax (1|0.0003)			Furculitermes soyeri (1|0.0001)	Musca sorbens (1|0.0001)		Aporia hippia (1|0.0002)	Palpita hypohomalia (2|0.0003)	Triatoma migrans (2|0.0003)	Amblythyreus gestroi (1|0.0001)	Notonecta chinensis (2|0.0002)
			Drabescoides nuchalis (1|0.0002)			Pterostichus niger (1|0.0007)	Japanagallia spinosa (1|0.0002)				Dixella aestivalis (1|0.0003)			Galleria mellonella (1|0.0001)	Muscina stabulans (1|0.0001)		Aporia intercostata (1|0.0002)	Panchlora nivea (2|0.0003)	Triuncina daii (2|0.0003)	Amphinemura yao (1|0.0001)	Olophrum piceum (2|0.0002)
			Drosophila sechellia (1|0.0002)			Pyrgus maculatus (1|0.0007)	Leptobelus gazella (1|0.0002)				Dolycoris baccarum (1|0.0003)			Gasterophilus intestinalis (1|0.0001)	Myzus persicae (1|0.0001)		Appendiseta robiniae (1|0.0002)	Papilio rex (2|0.0003)	Vespa velutina (2|0.0003)	Anastrangalia sequensi (1|0.0001)	Opisthoplatia orientalis (2|0.0002)
			Drosophila suzukii (1|0.0002)			Pyrocoelia thibetana (1|0.0007)	Leptomantella albella (1|0.0002)				Dryocoetes autographus (1|0.0003)			Gasterophilus nasalis (1|0.0001)	Nannophya pygmaea (1|0.0001)		Arcyptera coreana (1|0.0002)	Peckia australis (2|0.0003)	Xizicus fascipes (2|0.0003)	Andraca olivacea (1|0.0001)	Orthetrum melania (2|0.0002)
			Elimaea cheni (1|0.0002)			Pyrrhopeplus posthumus (1|0.0007)	Lethe albolineata (1|0.0002)				Dryops ernesti (1|0.0003)			Geisha distinctissima (1|0.0001)	Nasutitermes diabolus (1|0.0001)		Attacus atlas (1|0.0002)	Periplaneta australasiae (2|0.0003)	Zinaida nascens (2|0.0003)	Aneurus similis (1|0.0001)	Oxysarcodexia avuncula (2|0.0002)
			Epeorus herklotsi (1|0.0002)			Ramulus irregulariterdentatus (1|0.0007)	Leucoptera malifoliella (1|0.0002)				Dysdercus evanescens (1|0.0003)			Heterotermes nr. tenuis COL.4PUERTO (1|0.0001)	Nemoura nankinensis (1|0.0001)		Bactrocera umbrosa (1|0.0002)	Phaenacantha marcida (2|0.0003)	Abax parallelepipedus (1|0.0002)	Anopheles cracens (1|0.0001)	Panchlora nivea (2|0.0002)
			Epicauta tibialis (1|0.0002)			Reticulitermes flaviceps (1|0.0007)	Libelloides macaronius (1|0.0002)				Encyrtus infelix (1|0.0003)			Homoeoxipha nigripes (1|0.0001)	Neochauliodes bowringi (1|0.0001)		Batracomorphus lateprocessus (1|0.0002)	Phlebotomus papatasi (2|0.0003)	Aciculitermes aciculatus (1|0.0002)	Anopheles deaneorum (1|0.0001)	Panstrongylus rufotuberculatus (2|0.0002)
			Eristalis tenax (1|0.0002)			Rhadinosa nigrocyanea (1|0.0007)	Limatus flavisetosus (1|0.0002)				Episyrphus balteatus (1|0.0003)			Hospitalitermes medioflavus (1|0.0001)	Neptis soma (1|0.0001)		Bhutanitis mansfieldi (1|0.0002)	Picromerus griseus (2|0.0003)	Acmaeodera sp. NCS-2009 (1|0.0002)	Anopheles gilesi (1|0.0001)	Papilio slateri (2|0.0002)
			Eterusia aedea (1|0.0002)			Rhinoestrus usbekistanicus (1|0.0007)	Limenitis arthemis (1|0.0002)				Euphyllura phillyreae (1|0.0003)			Hycleus marcipoli (1|0.0001)	Nerthra indica (1|0.0001)		Bittacus strigosus (1|0.0002)	Platypus contaminatus (2|0.0003)	Acosmetura nigrogeniculata (1|0.0002)	Anopheles sinensis (1|0.0001)	Paratrioza sinica (2|0.0002)
			Eurydema oleracea (1|0.0002)			Ruidocollaris obscura (1|0.0007)	Limenitis elwesi (1|0.0002)				Euripus nyctelius (1|0.0003)			Hydromanicus wulaianus (1|0.0001)	Notopteryx soror (1|0.0001)		Brahmaea hearseyi (1|0.0002)	Populicerus populi (2|0.0003)	Acraea jodutta (1|0.0002)	Anthonomus pomorum (1|0.0001)	Phyllotreta striolata (2|0.0002)
			Exorista sorbillans (1|0.0002)			Rutilia goerlingiana (1|0.0007)	Limonius californicus (1|0.0002)				Eurydema liturifera (1|0.0003)			Hydrotaea chalcogaster (1|0.0001)	Oomorphoides metallicus (1|0.0001)		Bulbitermes makhamensis (1|0.0002)	Pyrocoelia praetexta (2|0.0003)	Acraea parrhasia (1|0.0002)	Anthonomus rubi (1|0.0001)	Prosopocoilus confucius (2|0.0002)
			Freysuila caesalpiniae (1|0.0002)			Sarcophaga africa (1|0.0007)	Liposcelis entomophila (1|0.0002)				Eurygaster testudinaria (1|0.0003)			Hydrotaea spinigera (1|0.0001)	Orthotomicus laricis (1|0.0001)		Cacopsylla coccinea (1|0.0002)	Pyrophorus divergens (2|0.0003)	Acraea penelope (1|0.0002)	Antilochus coquebertii (1|0.0001)	Protermes prorepens (2|0.0002)
			Gabronthus thermarum (1|0.0002)			Saturnia boisduvalii (1|0.0007)	Longustitermes manni (1|0.0002)				Evania appendigaster (1|0.0003)			Isoteinon lamprospilus (1|0.0001)	Oxya hainanensis (1|0.0001)		Calliphora vomitoria (1|0.0002)	Rediviva intermixta (2|0.0003)	Acraea poggei (1|0.0002)	Antilochus russus (1|0.0001)	Prumna arctica (2|0.0002)
			Glyphodes quadrimaculalis (1|0.0002)			Sceptuchus simplex (1|0.0007)	Lygus hesperus (1|0.0002)				Falcolipeurus quadripustulatus (1|0.0003)			Junonia lemonias (1|0.0001)	Pachycerina decemlineata (1|0.0001)		Callitettix braconoides (1|0.0002)	Rhagophthalmus lufengensis (2|0.0003)	Acraea vestalis (1|0.0002)	Aphaena amabilis (1|0.0001)	Pseudophyllus titan (2|0.0002)
			Helicoverpa punctigera (1|0.0002)			Schistocerca gregaria (1|0.0007)	Macrognathotermes errator (1|0.0002)				Fergusonina taylori (1|0.0003)			Lasioderma serricorne (1|0.0001)	Papilio bianor (1|0.0001)		Campanulotes compar (1|0.0002)	Rhinoestrus usbekistanicus (2|0.0003)	Acroneuria hainana (1|0.0002)	Apis dorsata (1|0.0001)	Pteranabropsis carnarius (2|0.0002)
			Hemiodoecus leai (1|0.0002)			Scipinia horrida (1|0.0007)	Macropsis notata (1|0.0002)				Gastrophysa polygoni (1|0.0003)			Limonius californicus (1|0.0001)	Papilio glaucus (1|0.0001)		Camponotus concavus (1|0.0002)	Rhinotermes hispidus (2|0.0003)	Aedes albopictus (1|0.0002)	Appendiseta robiniae (1|0.0001)	Reduvius gregoryi (2|0.0002)
			Hermetia illucens (1|0.0002)			Sclerophasma paresisense (1|0.0007)	Macroxyela ferruginea (1|0.0002)				Gonopsis affinis (1|0.0003)			Lipotactes tripyrga (1|0.0001)	Paraplea frontalis (1|0.0001)		Canthesancus helluo (1|0.0002)	Rhopalopsole bulbifera (2|0.0003)	Aglaomorpha histrio (1|0.0002)	Apriona swainsoni (1|0.0001)	Rhynchophorus ferrugineus (2|0.0002)
			Heterotermes vagus (1|0.0002)			Scoparipes salvazai (1|0.0007)	Mantis religiosa (1|0.0002)				Graphosoma rubrolineatum (1|0.0003)			Liriomyza chinensis (1|0.0001)	Pariaconus pele (1|0.0001)		Capnia zijinshana (1|0.0002)	Russelliana solanicola (2|0.0003)	Agriosphodrus dohrni (1|0.0002)	Arachnocampa flava (1|0.0001)	Sinochlora longifissa (2|0.0002)
			Hexacentrus japonicus (1|0.0002)			Sinochlora szechwanensis (1|0.0007)	Margarinotus merdarius (1|0.0002)				Gryllotalpa orientalis (1|0.0003)			Lycorma delicatula (1|0.0001)	Patawatermes nigripunctatus (1|0.0001)		Caryanda sp. ZH-2016 (1|0.0002)	Serrognathus platymelus (2|0.0003)	Alcidodes juglans (1|0.0002)	Aradus compar (1|0.0001)	Sinotmethis brachypterus (2|0.0002)
			Holochlora fruhstorferi (1|0.0002)			Sitona obsoletus (1|0.0007)	Megaulacobothrus chinensis (1|0.0002)				Hackeriella veitchi (1|0.0003)			Macrogyrus oblongus (1|0.0001)	Phlebotomus chinensis (1|0.0001)		Catacanthus incarnatus (1|0.0002)	Sinochlora szechwanensis (2|0.0003)	Aleurodicus dugesii (1|0.0002)	Aristobia reticulator (1|0.0001)	Sphaerius sp. BT0074 (2|0.0002)
			Homoeoxipha nigripes (1|0.0002)			Sitophilus zeamais (1|0.0007)	Melanargia asiatica (1|0.0002)				Haritalodes derogata (1|0.0003)			Macrotermes natalensis (1|0.0001)	Phyllotreta striolata (1|0.0001)		Ceracris fasciata (1|0.0002)	Sitophilus zeamais (2|0.0003)	Alulatettix yunnanensis (1|0.0002)	Arytainilla spartiophila (1|0.0001)	Thitarodes pui (2|0.0002)
			Hydrotaea aenescens (1|0.0002)			Sogatella furcifera (1|0.0007)	Mesonemoura metafiligera (1|0.0002)				Harpalus sinicus (1|0.0003)			Macrotermes vitrialatus (1|0.0001)	Physopelta slanbuschii (1|0.0001)		Ceratophyllus wui (1|0.0002)	Spaniocelyphus pilosus (2|0.0003)	Amantis nawai (1|0.0002)	Astalotermes murcus (1|0.0001)	Tonkinacris sinensis (2|0.0002)
			Hylaeus dilatatus (1|0.0002)			Speleketor irwini (1|0.0007)	Metrioptera bonneti (1|0.0002)				Hasora badra (1|0.0003)			Mansonia amazonensis (1|0.0001)	Podagricomela nigricollis (1|0.0001)		Ceruchus minor (1|0.0002)	Tachyta nana (2|0.0003)	Amata formosae (1|0.0002)	Athyma kanwa (1|0.0001)	Trachelus tabidus (2|0.0002)
			Ideopsis similis (1|0.0002)			Sphaerotermes sphaerothorax (1|0.0007)	Microcerotermes havilandi (1|0.0002)				Helotrephes sp. NKMT027 (1|0.0003)			Mecopoda niponensis (1|0.0001)	Prionoglaris stygia (1|0.0001)		Cestrotus liui (1|0.0002)	Tenodera sinensis (2|0.0003)	Amblythyreus gestroi (1|0.0002)	Bactrocera limbifera (1|0.0001)	Troglophilus neglectus (2|0.0002)
			Kuwayamaea chinensis (1|0.0002)			Stictopleurus subviridis (1|0.0007)	Molipteryx lunata (1|0.0002)				Heterodoxus macropus (1|0.0003)			Megacopta cribraria (1|0.0001)	Procecidochares utilis (1|0.0001)		Ceutorhynchus obstrictus (1|0.0002)	Tessaratoma papillosa (2|0.0003)	Amitermes dentatus (1|0.0002)	Bactrocera ritsemai (1|0.0001)	Valentia hoffmanni (2|0.0002)
			Libelloides macaronius (1|0.0002)			Stimulopalpus japonicus (1|0.0007)	Mordella atrata (1|0.0002)				Heterotermes validus (1|0.0003)			Melaphis rhois (1|0.0001)	Prosopocoilus gracilis (1|0.0001)		Cheirotonus jansoni (1|0.0002)	Tirumala limniace (2|0.0003)	Ampelophaga rubiginosa (1|0.0002)	Batracomorphus lateprocessus (1|0.0001)	Vamuna virilis (2|0.0002)
			Limenitis cleophas (1|0.0002)			Tachyta nana (1|0.0007)	Nauphoeta cinerea (1|0.0002)				Homoeoxipha nigripes (1|0.0003)			Meloimorpha japonica (1|0.0001)	Protonemura kohnoae (1|0.0001)		Chironomus tepperi (1|0.0002)	Trialeurodes vaporariorum (2|0.0003)	Anastrangalia sequensi (1|0.0002)	Bhutanitis mansfieldi (1|0.0001)	Xystrocera globosa (2|0.0002)
			Limenitis populi (1|0.0002)			Termes comis (1|0.0007)	Neohydatothrips samayunkur (1|0.0002)				Hydrobasileus croceus (1|0.0003)			Mengenilla moldrzyki (1|0.0001)	Pseudorhynchus acuminatus (1|0.0001)		Coptosoma bifaria (1|0.0002)	Triatoma dimidiata (2|0.0003)	Anatis ocellata (1|0.0002)	Blaptica dubia (1|0.0001)	Yemmalysus parallelus (2|0.0002)
			Liriomyza trifolii (1|0.0002)			Theretra japonica (1|0.0007)	Neolethaeus assamensis (1|0.0002)				Hydroscapha granulum (1|0.0003)			Metasalis populi (1|0.0001)	Pseudorhynchus crassiceps (1|0.0001)		Cornitermes pugnax (1|0.0002)	Wyeomyia confusa (2|0.0003)	Andraca theae (1|0.0002)	Blastopsylla occidentalis (1|0.0001)	Zeugodacus scutellatus (2|0.0002)
			Livia junci (1|0.0002)			Thrips imaginis (1|0.0007)	Neomaskellia andropogonis (1|0.0002)				Hyphantria cunea (1|0.0003)			Metrioptera ussuriana (1|0.0001)	Pseudothericles compressifrons (1|0.0001)		Cramptonomyia spenceri (1|0.0002)	Xyleus modestus (2|0.0003)	Anopheles atroparvus (1|0.0002)	Brachyrhynchus hsiaoi (1|0.0001)	Zorotypus medoensis (2|0.0002)
			Lycorma delicatula (1|0.0002)			Tirumala limniace (1|0.0007)	Neonemura barrosi (1|0.0002)				Hypsauchenia hardwickii (1|0.0003)			Microcerotermes baluchistanicus (1|0.0001)	Psilogramma increta (1|0.0001)		Cryptocercus kyebangensis (1|0.0002)	Zele chlorophthalmus (2|0.0003)	Anopheles christyi (1|0.0002)	Bulbitermes laticephalus (1|0.0001)
			Mantis religiosa (1|0.0002)			Trichogramma ostriniae (1|0.0007)	Neostylopyga rhombifolia (1|0.0002)				Ibalia leucospoides (1|0.0003)			Myrmecocephalus concinnus (1|0.0001)	Psolodesmus mandarinus (1|0.0001)		Cyclorhipidion bodoanus (1|0.0002)	Aacanthocnema dobsoni (1|0.0001)	Anopheles farauti (1|0.0002)	Bulbitermes makhamensis (1|0.0001)
			Megymenum gracilicorne (1|0.0002)			Trigomphus carus (1|0.0007)	Neuroperla schedingi (1|0.0002)				Idiocerus laurifoliae (1|0.0003)			Nannophya pygmaea (1|0.0001)	Psorophora saeva (1|0.0001)		Darthula hardwickii (1|0.0002)	Acanthaspis cincticrus (1|0.0001)	Anopheles gilesi (1|0.0002)	Bullanga florida (1|0.0001)
			Meitanaphis flavogallis (1|0.0002)			Triodia sylvina (1|0.0007)	Noditermes cristifrons (1|0.0002)				Indonemoura nohirae (1|0.0003)			Nasutitermes exitiosus (1|0.0001)	Pteroptyx maipo (1|0.0001)		Dendrolimus superans (1|0.0002)	Acizzia uncatoides (1|0.0001)	Anopheles hinesorum (1|0.0002)	Cacoplistes rogenhoferi (1|0.0001)
			Microhodotermes viator (1|0.0002)			Trioza remota (1|0.0007)	Notopteryx soror (1|0.0002)				Isognathotermes ugandensis (1|0.0003)			Nasutitermes macrocephalus (1|0.0001)	Rhodnius pictipes (1|0.0001)		Dendrothrips minowai (1|0.0002)	Acmaeodera sp. NCS-2009 (1|0.0001)	Anthonomus eugenii (1|0.0002)	Cacopsylla coccinea (1|0.0001)
			Mycopsylla gardenensis (1|0.0002)			Trioza urticae (1|0.0007)	Nyssomyia umbratilis (1|0.0002)				Isoperla bilineata (1|0.0003)			Nauphoeta cinerea (1|0.0001)	Rhombodera valida (1|0.0001)		Dermestes maculatus (1|0.0002)	Acosmetura nigrogeniculata (1|0.0001)	Aphis fabae (1|0.0002)	Callipogon relictus (1|0.0001)
			Myllocerinus aurolineatus (1|0.0002)			Ulomoides dermestoides (1|0.0007)	Ochrogaster lunifer (1|0.0002)				Isoteinon lamprospilus (1|0.0003)			Neocapritermes angusticeps (1|0.0001)	Rotunda rotundapex (1|0.0001)		Diamesus osculans (1|0.0002)	Acraea jodutta (1|0.0001)	Apis nuluensis (1|0.0002)	Callitettix braconoides (1|0.0001)
			Necrophila americana (1|0.0002)			Urochela quadrinotata (1|0.0007)	Odontotermes hainanensis (1|0.0002)				Jankowskia athleta (1|0.0003)			Neonemura barrosi (1|0.0001)	Ruspolia lineosa (1|0.0001)		Diaphorina lycii (1|0.0002)	Acraea parrhasia (1|0.0001)	Apteroperla tikumana (1|0.0002)	Carcinocoris binghami (1|0.0001)
			Neonemura barrosi (1|0.0002)			Vanhornia eucnemidarum (1|0.0007)	Oncocephalus breviscutum (1|0.0002)				Lamproptera curius (1|0.0003)			Neoneuromus tonkinensis (1|0.0001)	Rutilia goerlingiana (1|0.0001)		Dictyla platyoma (1|0.0002)	Acraea perenna (1|0.0001)	Araujotermes parvellus (1|0.0002)	Cavariella salicicola (1|0.0001)
			Neuronema laminatum (1|0.0002)			Velinus nodipes (1|0.0007)	Operophtera brumata (1|0.0002)				Leptocentrus albolineatus (1|0.0003)			Notonecta montandoni (1|0.0001)	Sarcophaga dux (1|0.0001)		Diestrammena asynamora (1|0.0002)	Acraea pharsalus (1|0.0001)	Asymmetricata circumdata (1|0.0002)	Cephenemyia trompe (1|0.0001)
			Nilaparvata lugens (1|0.0002)			Vespa affinis (1|0.0007)	Orthetrum sabina (1|0.0002)				Libythea celtis (1|0.0003)			Olidiana ritcheriina (1|0.0001)	Sialis hamata (1|0.0001)		Dindymus rubiginosus (1|0.0002)	Acraea serena (1|0.0001)	Atelura formicaria (1|0.0002)	Cephus cinctus (1|0.0001)
			Notocrypta curvifascia (1|0.0002)			Vespa orientalis (1|0.0007)	Orthotermes mansuetus (1|0.0002)				Limenitis elwesi (1|0.0003)			Oomorphoides metallicus (1|0.0001)	Sinochlora szechwanensis (1|0.0001)		Dnopherula yuanmowensis (1|0.0002)	Acyrthosiphon pisum (1|0.0001)	Atrocalopteryx atrata (1|0.0002)	Ceracris kiangsu (1|0.0001)
			Ognevia longipennis (1|0.0002)			Vollenhovia emeryi (1|0.0007)	Orthotomicus laricis (1|0.0002)				Liposcelis keleri (1|0.0003)			Ornebius bimaculatus (1|0.0001)	Sirthenea flavipes (1|0.0001)		Drabescoides nuchalis (1|0.0002)	Adelpha ethelda (1|0.0001)	Atrocalopteryx melli (1|0.0002)	Ceratitis capitata (1|0.0001)
			Oomorphoides metallicus (1|0.0002)			Xiphidiopsis gurneyi (1|0.0007)	Paraplea frontalis (1|0.0002)				Liriomyza huidobrensis (1|0.0003)			Oxysarcodexia terminalis (1|0.0001)	Sitophilus zeamais (1|0.0001)		Drosophila mercatorum (1|0.0002)	Adrisa magna (1|0.0001)	Atrophaneura alcinous (1|0.0002)	Ceratophyllus wui (1|0.0001)
			Ophiotermes mirandus (1|0.0002)				Paratoxodera polyacantha (1|0.0002)				Liriomyza sativae (1|0.0003)			Oxysarcodexia varia (1|0.0001)	Songmachilis xinxiangensis (1|0.0001)		Elimaea cheni (1|0.0002)	Aedes notoscriptus (1|0.0001)	Bactrocera limbifera (1|0.0002)	Changeondelphax velitchkovskyi (1|0.0001)
			Orientotermes emersoni (1|0.0002)				Paroster mesosturtensis (1|0.0002)				Longchuanacris curvifurculus (1|0.0003)			Pachycerina decemlineata (1|0.0001)	Sphaeronemoura hamistyla (1|0.0001)		Ellipes minuta (1|0.0002)	Aegorhinus superciliosus (1|0.0001)	Bactrocera tsuneonis (1|0.0002)	Chironomus tepperi (1|0.0001)
			Orinhippus tibetanus (1|0.0002)				Patawatermes nigripunctatus (1|0.0002)				Lucanus fortunei (1|0.0003)			Paphnutius ruficeps (1|0.0001)	Sphinx morio (1|0.0001)		Entoria okinawaensis (1|0.0002)	Aegosoma sinicum (1|0.0001)	Batocera lineolata (1|0.0002)	Coatitermes kartaboensis (1|0.0001)
			Orthetrum sabina (1|0.0002)				Patawatermes turricola (1|0.0002)				Lucilia coeruleiviridis (1|0.0003)			Papilio rex (1|0.0001)	Tacola eulimene (1|0.0001)		Eucryptorrhynchus scrobiculatus (1|0.0002)	Agasicles hygrophila (1|0.0001)	Bemisia afer (1|0.0002)	Colias erate (1|0.0001)
			Panstrongylus rufotuberculatus (1|0.0002)				Peregrinus maidis (1|0.0002)				Luciola cruciata (1|0.0003)			Paracladura trichoptera (1|0.0001)	Tapeinus singularis (1|0.0001)		Eumantispa harmandi (1|0.0002)	Aleurocanthus spiniferus (1|0.0001)	Bittacus pilicornis (1|0.0002)	Colpocephalum griffoneae (1|0.0001)
			Paphnutius ruficeps (1|0.0002)				Periplaneta americana (1|0.0002)				Lyonetia clerkella (1|0.0003)			Paramacrosteles nigromaculatus (1|0.0001)	Tecia solanivora (1|0.0001)		Euphaea formosa (1|0.0002)	Alloeorhynchus bakeri (1|0.0001)	Blastopsylla occidentalis (1|0.0002)	Conocephalus melaenus (1|0.0001)
			Paroster microsturtensis (1|0.0002)				Petrobius brevistylis (1|0.0002)				Macroglossum stellatarum (1|0.0003)			Parasa consocia (1|0.0001)	Tenodera sinensis (1|0.0001)		Euploea midamus (1|0.0002)	Amphinemura yao (1|0.0001)	Blattella bisignata (1|0.0002)	Copris tripartitus (1|0.0001)
			Pedetontus silvestrii (1|0.0002)				Phacomorphus fratyi (1|0.0002)				Mantis religiosa (1|0.0003)			Pariaconus pele (1|0.0001)	Tetartopeus terminatus (1|0.0001)		Euproctis similis (1|0.0002)	Amyelois transitella (1|0.0001)	Blepephaeus succinctor (1|0.0002)	Coptosoma bifaria (1|0.0001)
			Peirates turpis (1|0.0002)				Philaenus spumarius (1|0.0002)				Mantispa japonica (1|0.0003)			Paroster macrosturtensis (1|0.0001)	Thyridosmylus langii (1|0.0001)		Eurema blanda (1|0.0002)	Anastrepha fraterculus (1|0.0001)	Bombyx mandarina (1|0.0002)	Coptotermes heimi (1|0.0001)
			Pentatomidae sp. GM-2014 (1|0.0002)				Philanthus triangulum (1|0.0002)				Mayetiola destructor (1|0.0003)			Patawatermes nigripunctatus (1|0.0001)	Tipula cockerelliana (1|0.0001)		Euripus nyctelius (1|0.0002)	Anatis ocellata (1|0.0001)	Brontostoma colossus (1|0.0002)	Coptotermes testaceus (1|0.0001)
			Phatnoma laciniatum (1|0.0002)				Phymata americana (1|0.0002)				Megacopta cribraria (1|0.0003)			Patawatermes turricola (1|0.0001)	Trachelus iudaicus (1|0.0001)		Eurydema qinlingensis (1|0.0002)	Anopheles bellator (1|0.0001)	Bullanga florida (1|0.0002)	Corydalus cornutus (1|0.0001)
			Physopelta slanbuschii (1|0.0002)				Physopelta slanbuschii (1|0.0002)				Megacrania alpheus (1|0.0003)			Peckia australis (1|0.0001)	Tricholepidion gertschi (1|0.0001)		Euthalia irrubescens (1|0.0002)	Anopheles braziliensis (1|0.0001)	Cacoplistes rogenhoferi (1|0.0002)	Cramptonomyia spenceri (1|0.0001)
			Picromerus griseus (1|0.0002)				Picromerus griseus (1|0.0002)				Mekongiella xizangensis (1|0.0003)			Pelecotoma fennica (1|0.0001)	Trichoprosopon pallidiventer (1|0.0001)		Euzophera pyriella (1|0.0002)	Anopheles cracens (1|0.0001)	Callerebia suroia (1|0.0002)	Cubitermes oblectatus (1|0.0001)
			Potamyia flava (1|0.0002)				Plautia fimbriata (1|0.0002)				Menida violacea (1|0.0003)			Pericapritermes dolichocephalus (1|0.0001)	Troglophilus neglectus (1|0.0001)		Evania appendigaster (1|0.0002)	Anopheles minimus (1|0.0001)	Calliphora chinghaiensis (1|0.0002)	Culex tritaeniorhynchus (1|0.0001)
			Prismognathus prossi (1|0.0002)				Poecilimon luschani (1|0.0002)				Microcerotermes havilandi (1|0.0003)			Pericapritermes nitobei (1|0.0001)	Velinus nodipes (1|0.0001)		Filchnerella beicki (1|0.0002)	Anopheles minor (1|0.0001)	Callispa bowringii (1|0.0002)	Curtos bilineatus (1|0.0001)
			Pseudocosmetura anjiensis (1|0.0002)				Pristomyrmex punctatus (1|0.0002)				Microtermes obesi (1|0.0003)			Phacomorphus fratyi (1|0.0001)	Xylosandrus morigerus (1|0.0001)		Filchnerella helanshanensis (1|0.0002)	Anopheles triannulatus (1|0.0001)	Campanulotes compar (1|0.0002)	Cyclopelta parva (1|0.0001)
			Pseudolestes mirabilis (1|0.0002)				Pseudacanthotermes spiniger (1|0.0002)				Nabicula flavomarginata (1|0.0003)			Phormia regina (1|0.0001)	Xylotrechus grayii (1|0.0001)		Furculitermes cubitalis (1|0.0002)	Antheraea assamensis (1|0.0001)	Capnia zijinshana (1|0.0002)	Diamesus osculans (1|0.0001)
			Pseudomictis brevicornis (1|0.0002)				Pseudomegarcys japonica (1|0.0002)				Nabis apicalis (1|0.0003)			Phraortes illepidus (1|0.0001)	Xystrocera globosa (1|0.0001)		Furculitermes winifredae (1|0.0002)	Antilochus coquebertii (1|0.0001)	Carabus lafossei (1|0.0002)	Dianemobius fascipes (1|0.0001)
			Pteranabropsis crenatis (1|0.0002)				Pseudothericles compressifrons (1|0.0002)				Necrophila americana (1|0.0003)			Physopelta slanbuschii (1|0.0001)	Zootermopsis angusticollis (1|0.0001)		Galeruca daurica (1|0.0002)	Apatides fortis (1|0.0001)	Carcinochelis bannaensis (1|0.0002)	Diaphanes nubilus (1|0.0001)
			Pteronarcella badia (1|0.0002)				Pteranabropsis carli (1|0.0002)				Neochauliodes bowringi (1|0.0003)			Pielomastax zhengi (1|0.0001)			Gampsocleis gratiosa (1|0.0002)	Aphelocheirus jendeki (1|0.0001)	Carcinocoris binghami (1|0.0002)	Dichorragia nesimachus (1|0.0001)
			Pyrgus maculatus (1|0.0002)				Pyrgacris descampsi (1|0.0002)				Neomaskellia andropogonis (1|0.0003)			Placosternum urus (1|0.0001)			Globitermes globosus (1|0.0002)	Apilitermes longiceps (1|0.0001)	Carposina sasakii (1|0.0002)	Dichotomius schiffleri (1|0.0001)
			Reticulitermes lucifugus (1|0.0002)				Pyrinioides aurea (1|0.0002)				Neonemura barrosi (1|0.0003)			Popillia japonica (1|0.0001)			Gonepteryx mahaguru (1|0.0002)	Aporia intercostata (1|0.0001)	Caryanda elegans (1|0.0002)	Diestrammena asynamora (1|0.0001)
			Reticulitermes tibialis (1|0.0002)				Reduvius gregoryi (1|0.0002)				Neoneuromus tonkinensis (1|0.0003)			Pristomyrmex punctatus (1|0.0001)			Hackeriella veitchi (1|0.0002)	Apriona swainsoni (1|0.0001)	Catopsilia pomona (1|0.0002)	Dolichovespula panda (1|0.0001)
			Rhinoestrus usbekistanicus (1|0.0002)				Reticulitermes chinensis (1|0.0002)				Neptis philyra (1|0.0003)			Promirotermes pygmaeus (1|0.0001)			Haematobia irritans (1|0.0002)	Apteroperla tikumana (1|0.0001)	Cavitermes tuberosus (1|0.0002)	Dorcus hansi (1|0.0001)
			Ricania speculum (1|0.0002)				Roisinitermes ebogoensis (1|0.0002)				Nesidiocoris tenuis (1|0.0003)			Protaetia brevitarsis (1|0.0001)			Hapsodrilus ignifer (1|0.0002)	Aquarius paludum (1|0.0001)	Cephus cinctus (1|0.0002)	Dryops ernesti (1|0.0001)
			Sceptuchus simplex (1|0.0002)				Sarcophaga albiceps (1|0.0002)				Nesomachilis australica (1|0.0003)			Protonemura kohnoae (1|0.0001)			Henicus brevimucronatus (1|0.0002)	Asiotmethis jubatus (1|0.0001)	Chaetocnema pelagica (1|0.0002)	Ectomomyrmex javanus (1|0.0001)
			Scipinia horrida (1|0.0002)				Schedorhinotermes breinli (1|0.0002)				Nevromus exterior (1|0.0003)			Pseudacysta perseae (1|0.0001)			Heteropterus morpheus (1|0.0002)	Ateuchotermes retifaciens (1|0.0001)	Challia fletcheri (1|0.0002)	Ectropis obliqua (1|0.0001)
			Scopura longa (1|0.0002)				Sepedophilus bipunctatus (1|0.0002)				Nezara viridula (1|0.0003)			Pseudomictis brevicornis (1|0.0001)			Heterotermes platycephalus (1|0.0002)	Athyma pravara (1|0.0001)	Chauliognathus opacus (1|0.0002)	Entylia carinata (1|0.0001)
			Shirakiacris shirakii (1|0.0002)				Silvanus bidentatus (1|0.0002)				Notonecta chinensis (1|0.0003)			Pternoscirta caliginosa (1|0.0001)			Hipparchia autonoe (1|0.0002)	Atractomorpha sinensis (1|0.0001)	Choroedocus violaceipes (1|0.0002)	Eocanthecona thomsoni (1|0.0001)
			Sinochlora longifissa (1|0.0002)				Sogatella vibix (1|0.0002)				Notopteryx soror (1|0.0003)			Ramulus irregulariterdentatus (1|0.0001)			Humphaplotropis culaishanensis (nomen nudum) (1|0.0002)	Atrocalopteryx melli (1|0.0001)	Cicindela anchoralis (1|0.0002)	Ephemera orientalis (1|0.0001)
			Solenopsis richteri (1|0.0002)				Solenopsis invicta (1|0.0002)				Ochlerotatus vigilax (1|0.0003)			Rhopaea magnicornis (1|0.0001)			Hyphantria cunea (1|0.0002)	Bactrocera correcta (1|0.0001)	Colpocephalum griffoneae (1|0.0002)	Eterusia aedea (1|0.0001)
			Spaniocelyphus pilosus (1|0.0002)				Spiniphilus spinicornis (1|0.0002)				Ocinara albicollis (1|0.0003)			Riptortus pedestris (1|0.0001)			Ideopsis similis (1|0.0002)	Bactrocera umbrosa (1|0.0001)	Copris tripartitus (1|0.0002)	Eucryptorrhynchus scrobiculatus (1|0.0001)
			Suwallia teleckojensis (1|0.0002)				Stimulopalpus japonicus (1|0.0002)				Odontotermes hainanensis (1|0.0003)			Rugilus geniculatus (1|0.0001)			Idiocerus laurifoliae (1|0.0002)	Biston panterinaria (1|0.0001)	Coptotermes kalshoveni (1|0.0002)	Eupolyphaga sinensis (1|0.0001)
			Systolederus spicupennis (1|0.0002)				Teinopalpus aureus (1|0.0002)				Opisthoplatia orientalis (1|0.0003)			Rutilia goerlingiana (1|0.0001)			Idioscopus nitidulus (1|0.0002)	Biston suppressaria (1|0.0001)	Coreana raphaelis (1|0.0002)	Euripus nyctelius (1|0.0001)
			Taharana fasciana (1|0.0002)				Tetraphleps aterrimus (1|0.0002)				Orientotermes emersoni (1|0.0003)			Sabethes undosus (1|0.0001)			Incoltorrida madagassica (1|0.0002)	Blattella germanica (1|0.0001)	Corydalus cornutus (1|0.0002)	Eutelia adulatricoides (1|0.0001)
			Teinopalpus imperialis (1|0.0002)				Thermistis croceocincta (1|0.0002)				Orinhippus tibetanus (1|0.0003)			Sarcophaga crassipalpis (1|0.0001)			Inflata indica (1|0.0002)	Bombyx mandarina (1|0.0001)	Cosmoscarta dorsimacula (1|0.0002)	Exorista sorbillans (1|0.0001)
			Tenodera sinensis (1|0.0002)				Thoracotermes macrothorax (1|0.0002)				Orthetrum chrysis (1|0.0003)			Sarcophaga ruficornis (1|0.0001)			Ischnura elegans (1|0.0002)	Bombyx mori (1|0.0001)	Cryptocercus relictus (1|0.0002)	Figulus binodulus (1|0.0001)
			Thrinchus schrenkii (1|0.0002)				Traulia nigritibialis (1|0.0002)				Orthetrum melania (1|0.0003)			Schizocephala bicornis (1|0.0001)			Isoperla bilineata (1|0.0002)	Bothriometopus macrocnemis (1|0.0001)	Cucujus clavipes (1|0.0002)	Formica selysi (1|0.0001)
			Timelaea maculata (1|0.0002)				Triaenodes tardus (1|0.0002)				Orthotermes mansuetus (1|0.0003)			Scoparipes salvazai (1|0.0001)			Isoperla eximia (1|0.0002)	Cacopsylla pyri (1|0.0001)	Curtos bilineatus (1|0.0002)	Fucellia costalis (1|0.0001)
			Trichogramma ostriniae (1|0.0002)				Trichocera bimacula (1|0.0002)				Orussus occidentalis (1|0.0003)			Shirakiacris shirakii (1|0.0001)			Isoteinon lamprospilus (1|0.0002)	Callipogon relictus (1|0.0001)	Cyrtotrachelus buqueti (1|0.0002)	Gasterophilus nasalis (1|0.0001)
			Trigonidium sjostedti (1|0.0002)				Tropisternus sp. BYU-CO166 (1|0.0002)				Oxya agavisa (1|0.0003)			Sirthenea flavipes (1|0.0001)			Japanagallia spinosa (1|0.0002)	Callitettix braconoides (1|0.0001)	Cysteochila chiniana (1|0.0002)	Gigantometra gigas (1|0.0001)
			Trioza urticae (1|0.0002)				Trypophloeus asperatus (1|0.0002)				Paleosepharia posticata (1|0.0003)			Solenopsis richteri (1|0.0001)			Lamprigera yunnana (1|0.0002)	Calosoma sp. BYU-CO241 (1|0.0001)	Dalsira scabrata (1|0.0002)	Glyphodes quadrimaculalis (1|0.0001)
			Trocnadella arisana (1|0.0002)				Ulomoides dermestoides (1|0.0002)				Papilio helenus (1|0.0003)			Somena scintillans (1|0.0001)			Leptaulax koreanus (1|0.0002)	Camponotus concavus (1|0.0001)	Davidina armandi (1|0.0002)	Gnathotrichus materiarius (1|0.0001)
			Trypodendron signatum (1|0.0002)				Vanhornia eucnemidarum (1|0.0002)				Papilio protenor (1|0.0003)			Sphaeronemoura grandicauda (1|0.0001)			Leptidea morsei (1|0.0002)	Carcinocoris binghami (1|0.0001)	Deielia phaon (1|0.0002)	Gonista bicolor (1|0.0001)
			Trypophloeus asperatus (1|0.0002)				Velinus nodipes (1|0.0002)				Papilio slateri (1|0.0003)			Sphaeronemoura hamistyla (1|0.0001)			Limenitis elwesi (1|0.0002)	Catacanthus incarnatus (1|0.0001)	Diamphipnoa annulata (1|0.0002)	Gromphadorhina portentosa (1|0.0001)
			Vesta saturnalis (1|0.0002)				Vespa affinis (1|0.0002)				Paradyschiria parvula (1|0.0003)			Suwallia teleckojensis (1|0.0001)			Limenitis reducta (1|0.0002)	Ceracris kiangsu (1|0.0001)	Diaphanes pectinealis (1|0.0002)	Gryllotalpa orientalis (1|0.0001)
			Xystrocera globosa (1|0.0002)				Vespa orientalis (1|0.0002)				Parapoynx crisonalis (1|0.0003)			Synthesiomyia nudiseta (1|0.0001)			Limnephilus decipiens (1|0.0002)	Ceutorhynchus obstrictus (1|0.0001)	Dichotomius schiffleri (1|0.0002)	Gryllotalpa unispina (1|0.0001)
			Yoma sabina (1|0.0002)				Vespa velutina (1|0.0002)				Parasarpa zayla (1|0.0003)			Tagiades litigiosa (1|0.0001)			Limnephilus hyalinus (1|0.0002)	Cheirotonus jansoni (1|0.0001)	Dictyla platyoma (1|0.0002)	Gynaephora qinghaiensis (1|0.0001)
											Pariaconus pele (1|0.0003)			Taharana fasciana (1|0.0001)			Limnogonus hypoleucus (1|0.0002)	Cheumatopsyche brevilineata (1|0.0001)	Diorhabda carinulata (1|0.0002)	Gynaephora qumalaiensis (1|0.0001)
											Peirates arcuatus (1|0.0003)			Tarragoilus diuturnus (1|0.0001)			Liposcelis entomophila (1|0.0002)	Chironomus tepperi (1|0.0001)	Ditaxis biseriata (1|0.0002)	Gyrostigma rhinocerontis (1|0.0001)
											Peirates lepturoides (1|0.0003)			Termes fatalis (1|0.0001)			Lipotactes tripyrga (1|0.0002)	Choristoneura rosaceana (1|0.0001)	Dixella aestivalis (1|0.0002)	Halyomorpha halys (1|0.0001)
											Pelecotoma fennica (1|0.0003)			Thyestilla gebleri (1|0.0001)			Liriomyza trifolii (1|0.0002)	Choroedocus violaceipes (1|0.0001)	Dnopherula yuanmowensis (1|0.0002)	Havilanditermes proatripennis (1|0.0001)
											Phaneroptera nigroantennata (1|0.0003)			Timelaea maculata (1|0.0001)			Lucilia porphyrina (1|0.0002)	Chrysochroa fulgidissima (1|0.0001)	Dolichoderus sibiricus (1|0.0002)	Heliconius sara (1|0.0001)
											Phyllotreta striolata (1|0.0003)			Tremex columba (1|0.0001)			Lycaena phlaeas (1|0.0002)	Chrysomya phaonis (1|0.0001)	Dorcus hansi (1|0.0002)	Hemiodoecus leai (1|0.0001)
											Pidorus atratus (1|0.0003)			Tribolium confusum (1|0.0001)			Lygus lineolaris (1|0.0002)	Chrysopa pallens (1|0.0001)	Dorypteryx domestica (1|0.0002)	Henosepilachna pusillanima (1|0.0001)
											Pityophthorus pubescens (1|0.0003)			Trioza urticae (1|0.0001)			Macropsis notata (1|0.0002)	Chrysoperla nipponensis (1|0.0001)	Drabescoides nuchalis (1|0.0002)	Hepialus xiaojinensis (1|0.0001)
											Planicapritermes planiceps (1|0.0003)			Trocnadella arisana (1|0.0001)			Maiestas dorsalis (1|0.0002)	Colpocephalum griffoneae (1|0.0001)	Drepanotermes sp. SLC-2012 (1|0.0002)	Heterodoxus macropus (1|0.0001)
											Polionemobius taprobanensis (1|0.0003)			Tropidomantis tenera (1|0.0001)			Megachile sculpturalis (1|0.0002)	Compositermes vindai (1|0.0001)	Drosophila incompta (1|0.0002)	Heterotermes tenuior (1|0.0001)
											Polyrhachis dives (1|0.0003)			Trypodendron signatum (1|0.0001)			Mekongiella kingdoni (1|0.0002)	Compsorhipis davidiana (1|0.0001)	Drosophila mercatorum (1|0.0002)	Heterotermes validus (1|0.0001)
											Polyspathotermes sulcifrons (1|0.0003)			Trypophloeus asperatus (1|0.0001)			Melanagromyza sojae (1|0.0002)	Conocephalus melaenus (1|0.0001)	Dryocoetes autographus (1|0.0002)	Hipparchia autonoe (1|0.0001)
											Polystoechotes punctata (1|0.0003)			Urochela quadrinotata (1|0.0001)			Melaphis rhois (1|0.0002)	Contacyphon sp. BT0012 (1|0.0001)	Dysdercus cingulatus (1|0.0002)	Homogryllacris anelytra (1|0.0001)
											Polyura arja (1|0.0003)			Xystrocera globosa (1|0.0001)			Microcerotermes havilandi (1|0.0002)	Coptosoma bifaria (1|0.0001)	Dytiscus sharpi (1|0.0002)	Hoplistodera incisa (1|0.0001)
											Prionoglaris stygia (1|0.0003)						Mirocapritermes connectens (1|0.0002)	Coptotermes kalshoveni (1|0.0001)	Elimaea cheni (1|0.0002)	Hormaphis betulae (1|0.0001)
											Prismosticta fenestrata (1|0.0003)						Monolepta quadriguttata (1|0.0002)	Coptotermes remotus (1|0.0001)	Embiratermes brevinasus (1|0.0002)	Hospitalitermes hospitalis (1|0.0001)
											Prosopocoilus gracilis (1|0.0003)						Mycopsylla proxima (1|0.0002)	Coptotermes testaceus (1|0.0001)	Emeia pseudosauteri (1|0.0002)	Hospitalitermes medioflavus (1|0.0001)
											Protaetia brevitarsis (1|0.0003)						Mylabris aulica (1|0.0002)	Cramptonomyia spenceri (1|0.0001)	Entoria okinawaensis (1|0.0002)	Humutermes krishnai (1|0.0001)
											Protermes prorepens (1|0.0003)						Napialus hunanensis (1|0.0002)	Crepititermes verruculosus (1|0.0001)	Eogystia hippophaecolus (1|0.0002)	Hycleus cichorii (1|0.0001)
											Pseudomegarcys japonica (1|0.0003)						Nasutitermes graveolus (1|0.0002)	Cryptocercus meridianus (1|0.0001)	Eomantis yunnanensis (1|0.0002)	Hydropsyche simulans (1|0.0001)
											Pseudomictis brevicornis (1|0.0003)						Nemopoda mamaevi (1|0.0002)	Cucujus clavipes (1|0.0001)	Ephemera orientalis (1|0.0002)	Hydrotaea aenescens (1|0.0001)
											Pseudophyllus titan (1|0.0003)						Neochauliodes punctatolosus (1|0.0002)	Culex quinquefasciatus (1|0.0001)	Epicauta aptera (1|0.0002)	Hylobitelus xiaoi (1|0.0001)
											Pseudorhynchus acuminatus (1|0.0003)						Neohydatothrips samayunkur (1|0.0002)	Cyclopelta parva (1|0.0001)	Epicauta impressicornis (1|0.0002)	Ibidoecus bisignatus (1|0.0001)
											Pseudorhynchus crassiceps (1|0.0003)						Neotermes insularis (1|0.0002)	Dacrila fallax (1|0.0001)	Epiophlebia superstes (1|0.0002)	Inara alboguttata (1|0.0001)
											Psychomantis borneensis (1|0.0003)						Nevromus exterior (1|0.0002)	Dalsira scabrata (1|0.0001)	Erthesina fullo (1|0.0002)	Indonemoura jacobsoni (1|0.0001)
											Psylla alni (1|0.0003)						Notonecta chinensis (1|0.0002)	Damaster mirabilissimus (1|0.0001)	Erynnis montanus (1|0.0002)	Inflata indica (1|0.0001)
											Pteranabropsis carnarius (1|0.0003)						Nurudea shiraii (1|0.0002)	Darthula hardwickii (1|0.0001)	Euchorthippus fusigeniculatus (1|0.0002)	Inquilinitermes inquilinus (1|0.0001)
											Pyrearinus termitilluminans (1|0.0003)						Oecanthus sinensis (1|0.0002)	Deielia phaon (1|0.0001)	Euhamitermes hamatus (1|0.0002)	Labritermes buttelreepeni (1|0.0001)
											Pyrocoelia rufa (1|0.0003)						Ognevia longipennis (1|0.0002)	Dendrolimus houi (1|0.0001)	Euphyllura phillyreae (1|0.0002)	Lanthanaphalara mira (1|0.0001)
											Pyrophorus divergens (1|0.0003)						Olidiana ritcheriina (1|0.0002)	Dendrolimus superans (1|0.0001)	Euproctis similis (1|0.0002)	Laodelphax striatellus (1|0.0001)
											Reticulitermes lucifugus (1|0.0003)						Ommexecha virens (1|0.0002)	Dermestes maculatus (1|0.0001)	Eurydema dominulus (1|0.0002)	Lethe dura (1|0.0001)
											Reticulitermes tibialis (1|0.0003)						Ophraella communa (1|0.0002)	Dianemobius furumagiensis (1|0.0001)	Eurygaster testudinaria (1|0.0002)	Libiocoris heissi (1|0.0001)
											Rhopalopsole bulbifera (1|0.0003)						Orius niger (1|0.0002)	Diaphanes mendax (1|0.0001)	Euryusa optabilis (1|0.0002)	Limbodessus palmulaoides (1|0.0001)
											Sarcophaga misera (1|0.0003)						Orius sauteri (1|0.0002)	Diaphanes nubilus (1|0.0001)	Eusthenes cupreus (1|0.0002)	Limenitis elwesi (1|0.0001)
											Schizocephala bicornis (1|0.0003)						Ornithoptera richmondia (1|0.0002)	Diaphanes pectinealis (1|0.0001)	Euthalia irrubescens (1|0.0002)	Limnephilus hyalinus (1|0.0001)
											Scopura longa (1|0.0003)						Orthetrum sabina (1|0.0002)	Dorcus tenuihirsutus (1|0.0001)	Euzophera pyriella (1|0.0002)	Limnogonus hypoleucus (1|0.0001)
											Sesamia inferens (1|0.0003)						Orthogonalys pulchella (1|0.0002)	Drosophila ananassae (1|0.0001)	Exorista japonica (1|0.0002)	Limnogonus intermedius (1|0.0001)
											Sinopodisma tsinlingensis (1|0.0003)						Palesisa nudioculata (1|0.0002)	Drosophila erecta (1|0.0001)	Falcolipeurus quadripustulatus (1|0.0002)	Longustitermes manni (1|0.0001)
											Sitophilus oryzae (1|0.0003)						Papilio demoleus (1|0.0002)	Drosophila sechellia (1|0.0001)	Formica fusca (1|0.0002)	Loxoblemmus doenitzi (1|0.0001)
											Solenopsis richteri (1|0.0003)						Paramacrosteles nigromaculatus (1|0.0002)	Drosophila willistoni (1|0.0001)	Freysuila caesalpiniae (1|0.0002)	Lucanus fortunei (1|0.0001)
											Spaniocelyphus pilosus (1|0.0003)						Paratoxodera polyacantha (1|0.0002)	Dysmicohermes ingens (1|0.0001)	Furculitermes longilabius (1|0.0002)	Lucilia porphyrina (1|0.0001)
											Stathmopoda auriferella (1|0.0003)						Pelecotoma fennica (1|0.0002)	Ectomomyrmex javanus (1|0.0001)	Ganisa cyanogrisea (1|0.0002)	Macrognathotermes errator (1|0.0001)
											Systolederus spicupennis (1|0.0003)						Periplaneta americana (1|0.0002)	Eogystia hippophaecolus (1|0.0001)	Gasterophilus pecorum (1|0.0002)	Macrosaldula sp. PJ-2017 (1|0.0001)
											Tanaocerus koebelei (1|0.0003)						Periplaneta brunnea (1|0.0002)	Ephestia elutella (1|0.0001)	Gastrolina thoracica (1|0.0002)	Macrotermes muelleri (1|0.0001)
											Tenebrio obscurus (1|0.0003)						Peripolus nepalensis (1|0.0002)	Epicauta tibialis (1|0.0001)	Gastrophysa polygoni (1|0.0002)	Maiestas dorsalis (1|0.0001)
											Tramea virginia (1|0.0003)						Phatnoma laciniatum (1|0.0002)	Eriogyna pyretorum (1|0.0001)	Gigantometra gigas (1|0.0002)	Margarinotus merdarius (1|0.0001)
											Triatoma infestans (1|0.0003)						Philaenus spumarius (1|0.0002)	Euborellia arcanum (1|0.0001)	Gnathotrichus materiarius (1|0.0002)	Maurya qinlingensis (1|0.0001)
											Triatoma migrans (1|0.0003)						Phryganogryllacris xiai (1|0.0002)	Eudocima phalonia (1|0.0001)	Gonista bicolor (1|0.0002)	Megacopta cribraria (1|0.0001)
											Tribolium audax (1|0.0003)						Phyllomimus sinicus (1|0.0002)	Euploea midamus (1|0.0001)	Gonopsis affinis (1|0.0002)	Megacrania alpheus (1|0.0001)
											Tribolium castaneum (1|0.0003)						Physemacris variolosa (1|0.0002)	Eupolyphaga sinensis (1|0.0001)	Graphosoma rubrolineatum (1|0.0002)	Megaulacobothrus chinensis (1|0.0001)
											Trichophthalma punctata (1|0.0003)						Plautia fimbriata (1|0.0002)	Eurema hecabe (1|0.0001)	Gryllotalpa unispina (1|0.0002)	Melaphis rhois (1|0.0001)
											Trogonoptera brookiana (1|0.0003)						Polionemobius taprobanensis (1|0.0002)	Eurydema dominulus (1|0.0001)	Hackeriella veitchi (1|0.0002)	Melitaea cinxia (1|0.0001)
											Usechus lacerta (1|0.0003)						Polypedilum vanderplanki (1|0.0002)	Eurydema liturifera (1|0.0001)	Haemagogus janthinomys (1|0.0002)	Mesonemoura metafiligera (1|0.0001)
											Vespula flaviceps (1|0.0003)						Pontia callidice (1|0.0002)	Eurydema oleracea (1|0.0001)	Henicus brevimucronatus (1|0.0002)	Mirocapritermes connectens (1|0.0001)
											Yemmalysus parallelus (1|0.0003)						Potanthus flavus (1|0.0002)	Euthalia irrubescens (1|0.0001)	Henosepilachna pusillanima (1|0.0002)	Muscina stabulans (1|0.0001)
											Zichya baranovi (1|0.0003)						Prismognathus prossi (1|0.0002)	Filchnerella helanshanensis (1|0.0001)	Hermetia illucens (1|0.0002)	Mylabris aulica (1|0.0001)
											Zophobas atratus (1|0.0003)						Pristaulacus compressus (1|0.0002)	Frankliniella intonsa (1|0.0001)	Heterotermes crinitus (1|0.0002)	Myllocerinus aurolineatus (1|0.0001)
																	Pristomyrmex punctatus (1|0.0002)	Frankliniella occidentalis (1|0.0001)	Heterotermes nr. tenuis COL.4PUERTO (1|0.0002)	Myrmecophilus manni (1|0.0001)
																	Protantigius superans (1|0.0002)	Freysuila caesalpiniae (1|0.0001)	Hierodula patellifera (1|0.0002)	Nannophya pygmaea (1|0.0001)
																	Protonemura orbiculata (1|0.0002)	Furculitermes winifredae (1|0.0001)	Homalodisca vitripennis (1|0.0002)	Nasutitermes matangensis (1|0.0001)
																	Protophormia terraenovae (1|0.0002)	Gastrimargus marmoratus (1|0.0001)	Hoplistodera incisa (1|0.0002)	Nemopoda mamaevi (1|0.0001)
																	Pseudokuzicus pieli (1|0.0002)	Gomphocerus sibiricus (1|0.0001)	Hospitalitermes hospitalis (1|0.0002)	Nemorilla maculosa (1|0.0001)
																	Pseudomegarcys japonica (1|0.0002)	Gonioctena intermedia (1|0.0001)	Hydropsyche orris (1|0.0002)	Neochauliodes rotundatus (1|0.0001)
																	Pseudothericles compressifrons (1|0.0002)	Grammodes geometrica (1|0.0001)	Hylastes brunneus (1|0.0002)	Neoneuromus tonkinensis (1|0.0001)
																	Psilogramma increta (1|0.0002)	Graphium mullah (1|0.0001)	Idgia oculata (1|0.0002)	Neopanorpa pulchra (1|0.0001)
																	Psolodesmus mandarinus (1|0.0002)	Heterodoxus macropus (1|0.0001)	Inflata indica (1|0.0002)	Nesomachilis australica (1|0.0001)
																	Psylla alni (1|0.0002)	Heterotermes validus (1|0.0001)	Ips sexdentatus (1|0.0002)	Neuronema laminatum (1|0.0001)
																	Pteranabropsis crenatis (1|0.0002)	Homalodisca vitripennis (1|0.0001)	Isoperla eximia (1|0.0002)	Ommexecha virens (1|0.0001)
																	Pternoscirta caliginosa (1|0.0002)	Homogryllacris anelytra (1|0.0001)	Japanagallia spinosa (1|0.0002)	Oomorphoides metallicus (1|0.0001)
																	Pterostichus niger (1|0.0002)	Hoplasoma unicolor (1|0.0001)	Junonia lemonias (1|0.0002)	Ophraella communa (1|0.0001)
																	Pyrgus maculatus (1|0.0002)	Hospitalitermes medioflavus (1|0.0001)	Kingdonella bicollina (1|0.0002)	Ornebius kanetataki (1|0.0001)
																	Pyrocoelia thibetana (1|0.0002)	Humbertiella nada (1|0.0001)	Lamprigera yunnana (1|0.0002)	Orthetrum glaucum (1|0.0001)
																	Rediviva intermixta (1|0.0002)	Humutermes krishnai (1|0.0001)	Lentula callani (1|0.0002)	Orthotermes mansuetus (1|0.0001)
																	Reticulitermes flaviceps (1|0.0002)	Hycleus cichorii (1|0.0001)	Leucoptera malifoliella (1|0.0002)	Pacris xizangensis (1|0.0001)
																	Rhinotermes hispidus (1|0.0002)	Hydrobasileus croceus (1|0.0001)	Limnogonus hypoleucus (1|0.0002)	Panaorus albomaculatus (1|0.0001)
																	Rhopalomyia pomum (1|0.0002)	Hydropsyche simulans (1|0.0001)	Limnogonus poissoni (1|0.0002)	Paracarsidara gigantea (1|0.0001)
																	Rhynocoris incertis (1|0.0002)	Hygrobia hermanni (1|0.0001)	Liposcelis paeta (1|0.0002)	Paraona staudingeri (1|0.0001)
																	Ruidocollaris obscura (1|0.0002)	Hypoderma lineatum (1|0.0001)	Lipotactes tripyrga (1|0.0002)	Parasarpa dudu (1|0.0001)
																	Runchomyia reversa (1|0.0002)	Hypsauchenia hardwickii (1|0.0001)	Lithidiopsis carinatus (1|0.0002)	Parochlus steinenii (1|0.0001)
																	Ruspolia dubia (1|0.0002)	Ibalia leucospoides (1|0.0001)	Loxoblemmus equestris (1|0.0002)	Peckia resona (1|0.0001)
																	Sarcophaga dux (1|0.0002)	Ips sexdentatus (1|0.0001)	Lucanus fortunei (1|0.0002)	Pedetontus silvestrii (1|0.0001)
																	Sarcophaga princeps (1|0.0002)	Isophya major (1|0.0001)	Lycorma delicatula (1|0.0002)	Periplaneta americana (1|0.0001)
																	Schistocerca gregaria (1|0.0002)	Japananus hyalinus (1|0.0001)	Macromia daimoji (1|0.0002)	Periplaneta fuliginosa (1|0.0001)
																	Sciodrepoides watsoni (1|0.0002)	Lachana alpherakii (1|0.0001)	Macrosteles quadrilineatus (1|0.0002)	Petrobius brevistylis (1|0.0001)
																	Scirtothrips dorsalis (1|0.0002)	Lachesilla anna (1|0.0001)	Macrotermes falciger (1|0.0002)	Phaenacantha marcida (1|0.0001)
																	Scoparipes salvazai (1|0.0002)	Lasioderma serricorne (1|0.0001)	Macrotermes vitrialatus (1|0.0002)	Phaneroptera gracilis (1|0.0001)
																	Scotinophara lurida (1|0.0002)	Lemyra melli (1|0.0001)	Macroxyela ferruginea (1|0.0002)	Phlaeoba tenebrosa (1|0.0001)
																	Simulium aureohirtum (1|0.0002)	Leptalina unicolor (1|0.0001)	Mahasena oolona (1|0.0002)	Phyllomimus sinicus (1|0.0001)
																	Sinochlora longifissa (1|0.0002)	Leptaulax koreanus (1|0.0001)	Margarinotus merdarius (1|0.0002)	Phymata americana (1|0.0001)
																	Sirthenea flavipes (1|0.0002)	Lethe dura (1|0.0001)	Mastotermes darwiniensis (1|0.0002)	Physopelta slanbuschii (1|0.0001)
																	Solenopsis richteri (1|0.0002)	Libelloides macaronius (1|0.0001)	Megaloprepus caerulatus (1|0.0002)	Pityogenes bidentatus (1|0.0001)
																	Stenopirates sp. HL-2011 (1|0.0002)	Limenitis cleophas (1|0.0001)	Meitanaphis elongallis (1|0.0002)	Platycnemis foliacea (1|0.0001)
																	Stictopleurus subviridis (1|0.0002)	Limnephilus decipiens (1|0.0001)	Mekongiana xiangchengensis (1|0.0002)	Plautia fimbriata (1|0.0001)
																	Tanaocerus koebelei (1|0.0002)	Limonius californicus (1|0.0001)	Melanargia asiatica (1|0.0002)	Polypedilum vanderplanki (1|0.0001)
																	Tarragoilus diuturnus (1|0.0002)	Liriomyza chinensis (1|0.0001)	Melipona scutellaris (1|0.0002)	Popillia japonica (1|0.0001)
																	Tenebrio obscurus (1|0.0002)	Lithidiopsis carinatus (1|0.0001)	Mesonemoura metafiligera (1|0.0002)	Populicerus populi (1|0.0001)
																	Tetraphalerus bruchi (1|0.0002)	Luehdorfia chinensis (1|0.0001)	Microcerotermes nervosus (1|0.0002)	Porotermes adamsoni (1|0.0001)
																	Tingis cardui (1|0.0002)	Lymantria dispar (1|0.0001)	Microcerotermes serrula (1|0.0002)	Postsubulitermes parviconstrictus (1|0.0001)
																	Tremex columba (1|0.0002)	Lytta caraganae (1|0.0001)	Molipteryx lunata (1|0.0002)	Priasilpha obscura (1|0.0001)
																	Trichiosoma anthracinum (1|0.0002)	Macropsis notata (1|0.0001)	Monochamus alternatus (1|0.0002)	Prismosticta fenestrata (1|0.0001)
																	Trigomphus carus (1|0.0002)	Macrotermes muelleri (1|0.0001)	Monolepta occifluvis (1|0.0002)	Proboscitermes tubuliferus (1|0.0001)
																	Trigoniophthalmus alternatus (1|0.0002)	Macrotermes natalensis (1|0.0001)	Monolepta quadriguttata (1|0.0002)	Prohamitermes mirabilis (1|0.0001)
																	Trioza remota (1|0.0002)	Macroxyela ferruginea (1|0.0001)	Myrmecophilus manni (1|0.0002)	Protaetia brevitarsis (1|0.0001)
																	Ulomoides dermestoides (1|0.0002)	Mahasena oolona (1|0.0001)	Myrmeleon immanis (1|0.0002)	Protermes prorepens (1|0.0001)
																	Uranotaenia geometrica (1|0.0002)	Malcus inconspicuus (1|0.0001)	Mythimna separata (1|0.0002)	Psacothea hilaris (1|0.0001)
																	Urostylis flavoannulata (1|0.0002)	Margarinotus merdarius (1|0.0001)	Nabicula flavomarginata (1|0.0002)	Pseudokuzicus pieli (1|0.0001)
																	Velinus nodipes (1|0.0002)	Megacrania alpheus (1|0.0001)	Nannophya pygmaea (1|0.0002)	Pseudolestes mirabilis (1|0.0001)
																	Vespa velutina (1|0.0002)	Megaselia scalaris (1|0.0001)	Nasutitermes graveolus (1|0.0002)	Pseudomegarcys japonica (1|0.0001)
																	Vincenzellus ruficollis (1|0.0002)	Mekongiana xiangchengensis (1|0.0001)	Nasutitermes latifrons (1|0.0002)	Pteronarcella badia (1|0.0001)
																	Xiphidiopsis gurneyi (1|0.0002)	Mekongiella xizangensis (1|0.0001)	Nasutitermes lujae (1|0.0002)	Pyrearinus termitilluminans (1|0.0001)
																	Xizicus fascipes (1|0.0002)	Melamphaus faber (1|0.0001)	Nasutitermes octopilis (1|0.0002)	Pyrophorus divergens (1|0.0001)
																	Xylosandrus morigerus (1|0.0002)	Mesophleps albilinella (1|0.0001)	Nemorilla maculosa (1|0.0002)	Pyrrhopeplus posthumus (1|0.0001)
																	Zelandoperla fenestrata (1|0.0002)	Metrioptera ussuriana (1|0.0001)	Nemoura nankinensis (1|0.0002)	Rediviva intermixta (1|0.0001)
																	Zeugodacus diaphorus (1|0.0002)	Microcerotermes parvus (1|0.0001)	Neocapritermes angusticeps (1|0.0002)	Reduvius gregoryi (1|0.0001)
																		Microcerotermes serrula (1|0.0001)	Neochauliodes bowringi (1|0.0002)	Reticulitermes labralis (1|0.0001)
																		Mirhipipteryx andensis (1|0.0001)	Neomaskellia andropogonis (1|0.0002)	Rhagophthalmus lufengensis (1|0.0001)
																		Mordella atrata (1|0.0001)	Neostylopyga rhombifolia (1|0.0002)	Rhinoestrus usbekistanicus (1|0.0001)
																		Muscina angustifrons (1|0.0001)	Nerthra indica (1|0.0002)	Rhopalopsole bulbifera (1|0.0001)
																		Muscina levida (1|0.0001)	Nomadacris japonica (1|0.0002)	Ricania marginalis (1|0.0001)
																		Myrmecophilus manni (1|0.0001)	Occasitermes occasus (1|0.0002)	Rondotia menciana (1|0.0001)
																		Napialus hunanensis (1|0.0001)	Ornithoptera priamus (1|0.0002)	Rugilus geniculatus (1|0.0001)
																		Nasutitermes diabolus (1|0.0001)	Orthetrum melania (1|0.0002)	Ruspolia dubia (1|0.0001)
																		Nemoura nankinensis (1|0.0001)	Orthotomicus laricis (1|0.0002)	Scipinia horrida (1|0.0001)
																		Neochauliodes bowringi (1|0.0001)	Oxypoda acuminata (1|0.0002)	Sepedophilus bipunctatus (1|0.0001)
																		Neochauliodes fraternus (1|0.0001)	Panorpa debilis (1|0.0002)	Silvestritermes heyeri (1|0.0001)
																		Neolucanus maximus (1|0.0001)	Papilio dardanus (1|0.0002)	Sinochlora szechwanensis (1|0.0001)
																		Neomaskellia andropogonis (1|0.0001)	Papilio glaucus (1|0.0002)	Sitona obsoletus (1|0.0001)
																		Neopanorpa pulchra (1|0.0001)	Parafronurus youi (1|0.0002)	Sitotroga cerealella (1|0.0001)
																		Nilaparvata bakeri (1|0.0001)	Parapolybia crocea (1|0.0002)	Sogatella vibix (1|0.0001)
																		Notonecta chinensis (1|0.0001)	Parasarpa zayla (1|0.0002)	Solenopsis geminata (1|0.0001)
																		Nymphes myrmeleonoides (1|0.0001)	Pentatomidae sp. GM-2014 (1|0.0002)	Soliperla sp. ZTC-2018 (1|0.0001)
																		Odontotermes longignathus (1|0.0001)	Peregrinus maidis (1|0.0002)	Speleketor irwini (1|0.0001)
																		Oedaleus infernalis (1|0.0001)	Petrobius brevistylis (1|0.0002)	Sphaeronemoura hamistyla (1|0.0001)
																		Olidiana ritcheriina (1|0.0001)	Phacomorphus fratyi (1|0.0002)	Sphodromantis lineola (1|0.0001)
																		Ophiotermes grandilabius (1|0.0001)	Phormia regina (1|0.0002)	Spodoptera exigua (1|0.0001)
																		Orthetrum chrysis (1|0.0001)	Phryganopsyche latipennis (1|0.0002)	Stegobium paniceum (1|0.0001)
																		Orthotermes depressifrons (1|0.0001)	Phymatostetha huangshanensis (nomen nudum) (1|0.0002)	Systolederus spicupennis (1|0.0001)
																		Orthotomicus laricis (1|0.0001)	Pidorus atratus (1|0.0002)	Tacola larymna (1|0.0001)
																		Panstrongylus rufotuberculatus (1|0.0001)	Pieris rapae (1|0.0002)	Tarragoilus diuturnus (1|0.0001)
																		Paradyschiria parvula (1|0.0001)	Pityogenes bidentatus (1|0.0002)	Tecia solanivora (1|0.0001)
																		Peckia resona (1|0.0001)	Platypus contaminatus (1|0.0002)	Teinopalpus aureus (1|0.0001)
																		Pelecinus polyturator (1|0.0001)	Pristaulacus compressus (1|0.0002)	Termes comis (1|0.0001)
																		Pelecotoma fennica (1|0.0001)	Prosopocoilus gracilis (1|0.0002)	Tetratoma fungorum (1|0.0001)
																		Pentatomidae sp. GM-2014 (1|0.0001)	Protaetia brevitarsis (1|0.0002)	Thoracotermes macrothorax (1|0.0001)
																		Periplaneta brunnea (1|0.0001)	Protantigius superans (1|0.0002)	Thyestilla gebleri (1|0.0001)
																		Periplaneta fuliginosa (1|0.0001)	Protoplasa fitchii (1|0.0002)	Tramea virginia (1|0.0001)
																		Phacomorphus fratyi (1|0.0001)	Pseudacysta perseae (1|0.0002)	Tribolium castaneum (1|0.0001)
																		Phaedyma columella (1|0.0001)	Pseudargyria interruptella (1|0.0002)	Trichoprosopon pallidiventer (1|0.0001)
																		Phaneroptera gracilis (1|0.0001)	Pseudocosmetura anjiensis (1|0.0002)	Trigomphus carus (1|0.0001)
																		Phatnoma laciniatum (1|0.0001)	Pseudokuzicus pieli (1|0.0002)	Tropidomantis tenera (1|0.0001)
																		Philaenus spumarius (1|0.0001)	Pseudolestes mirabilis (1|0.0002)	Tyspanodes hypsalis (1|0.0001)
																		Phraortes illepidus (1|0.0001)	Pseudorhynchus acuminatus (1|0.0002)	Vespula flaviceps (1|0.0001)
																		Phryganea cinerea (1|0.0001)	Pseudoxya diminuta (1|0.0002)	Vestalis melania (1|0.0001)
																		Phryganopsyche latipennis (1|0.0001)	Pteranabropsis carnarius (1|0.0002)	Vincenzellus ruficollis (1|0.0001)
																		Phthonandria atrilineata (1|0.0001)	Pteroptyx maipo (1|0.0002)	Xizicus maculatus (1|0.0001)
																		Phymata americana (1|0.0001)	Pyrgacris descampsi (1|0.0002)	Xylosandrus germanus (1|0.0001)
																		Physopelta cincticollis (1|0.0001)	Retinia pseudotsugaicola (1|0.0002)	Xylosandrus morigerus (1|0.0001)
																		Pidorus atratus (1|0.0001)	Rhagophthalmus lufengensis (1|0.0002)	Zelandoperla fenestrata (1|0.0001)
																		Pityogenes bidentatus (1|0.0001)	Rhagophthalmus ohbai (1|0.0002)	Zichya baranovi (1|0.0001)
																		Planicapritermes planiceps (1|0.0001)	Rhopaea magnicornis (1|0.0002)	Zorotypus medoensis (1|0.0001)
																		Plautia fimbriata (1|0.0001)	Rhyacionia leptotubula (1|0.0002)
																		Poecilimon luschani (1|0.0001)	Ricania marginalis (1|0.0002)
																		Polionemobius taprobanensis (1|0.0001)	Roisinitermes ebogoensis (1|0.0002)
																		Popillia japonica (1|0.0001)	Rugilus geniculatus (1|0.0002)
																		Prionoglaris stygia (1|0.0001)	Sabethes chloropterus (1|0.0002)
																		Prismognathus prossi (1|0.0001)	Sarcophaga princeps (1|0.0002)
																		Protaetia brevitarsis (1|0.0001)	Schedorhinotermes breinli (1|0.0002)
																		Protohermes concolorus (1|0.0001)	Schistocerca gregaria (1|0.0002)
																		Protonemura orbiculata (1|0.0001)	Schizocephala bicornis (1|0.0002)
																		Pseudokuzicus pieli (1|0.0001)	Scipinia horrida (1|0.0002)
																		Pseudolestes mirabilis (1|0.0001)	Scoparipes salvazai (1|0.0002)
																		Pseudomegarcys japonica (1|0.0001)	Serrognathus platymelus (1|0.0002)
																		Pseudophyllus titan (1|0.0001)	Sinochlora longifissa (1|0.0002)
																		Pseudorhynchus acuminatus (1|0.0001)	Sinopodisma tsinlingensis (1|0.0002)
																		Pseudorhynchus crassiceps (1|0.0001)	Sirthenea flavipes (1|0.0002)
																		Psilogramma increta (1|0.0001)	Sitophilus oryzae (1|0.0002)
																		Ptychoptera sp. ATB-2011 (1|0.0001)	Spaniocelyphus pilosus (1|0.0002)
																		Pyrgacris descampsi (1|0.0001)	Speleketor irwini (1|0.0002)
																		Rhadinosa nigrocyanea (1|0.0001)	Sphaeridium bipustulatum (1|0.0002)
																		Rhodnius pictipes (1|0.0001)	Sphaerotermes sphaerothorax (1|0.0002)
																		Rhynocoris incertis (1|0.0001)	Spinitermes trispinosus (1|0.0002)
																		Sabethes glaucodaemon (1|0.0001)	Stenopelmatus fuscus (1|0.0002)
																		Saldula arsenjevi (1|0.0001)	Stenopirates sp. HL-2011 (1|0.0002)
																		Sarcophaga antilope (1|0.0001)	Stimulopalpus japonicus (1|0.0002)
																		Scaphidium quadrimaculatum (1|0.0001)	Styloperla spinicercia (1|0.0002)
																		Sclerotia substriata (1|0.0001)	Suhpalacsa longialata (1|0.0002)
																		Sesamia inferens (1|0.0001)	Taeniogonalos taihorina (1|0.0002)
																		Sibylla pretiosa (1|0.0001)	Taharana fasciana (1|0.0002)
																		Silvanus bidentatus (1|0.0001)	Tenebrio obscurus (1|0.0002)
																		Sinodendron yunnanense (1|0.0001)	Tetartopeus terminatus (1|0.0002)
																		Sitophilus oryzae (1|0.0001)	Thrips palmi (1|0.0002)
																		Sogatella vibix (1|0.0001)	Triaenodes tardus (1|0.0002)
																		Soliperla sp. ZTC-2018 (1|0.0001)	Trichophthalma punctata (1|0.0002)
																		Songmachilis xinxiangensis (1|0.0001)	Trioza urticae (1|0.0002)
																		Sphaeridium bipustulatum (1|0.0001)	Tropidomantis tenera (1|0.0002)
																		Spiniphilus spinicornis (1|0.0001)	Trypodendron signatum (1|0.0002)
																		Spodoptera exigua (1|0.0001)	Uvarovites inflatus (1|0.0002)
																		Spodoptera frugiperda (1|0.0001)	Vanhornia eucnemidarum (1|0.0002)
																		Spodoptera litura (1|0.0001)	Vespa orientalis (1|0.0002)
																		Suhpalacsa longialata (1|0.0001)	Xenocatantops brachycerus (1|0.0002)
																		Suwallia teleckojensis (1|0.0001)	Xiphidiopsis gurneyi (1|0.0002)
																		Taeniopteryx ugola (1|0.0001)	Xyleus modestus (1|0.0002)
																		Tagiades litigiosa (1|0.0001)	Xylosandrus crassiusculus (1|0.0002)
																		Tenebrio molitor (1|0.0001)	Xylosandrus morigerus (1|0.0002)
																		Termes hospes (1|0.0001)	Xylotrechus grayii (1|0.0002)
																		Thermistis croceocincta (1|0.0001)	Yoma sabina (1|0.0002)
																		Thrinchus schrenkii (1|0.0001)	Zeugodacus diaphorus (1|0.0002)
																		Thyestilla gebleri (1|0.0001)	Zinaida jigongi (1|0.0002)
																		Tingis cardui (1|0.0001)
																		Traulia nigritibialis (1|0.0001)
																		Triatoma infestans (1|0.0001)
																		Trichogramma japonicum (1|0.0001)
																		Tricholepidion gertschi (1|0.0001)
																		Trichoprosopon pallidiventer (1|0.0001)
																		Trigomphus carus (1|0.0001)
																		Trypophloeus asperatus (1|0.0001)
																		Tumulitermes pastinator (1|0.0001)
																		Urochela quadrinotata (1|0.0001)
																		Vanessa indica (1|0.0001)
																		Velarifictorus hemelytrus (1|0.0001)
																		Xenocatantops brachycerus (1|0.0001)
																		Xylotrechus grayii (1|0.0001)
																		Yemmalysus parallelus (1|0.0001)
																		Zichya baranovi (1|0.0001)
																		Zinaida nascens (1|0.0001)
D: below e = 0.0001		Abscondita anceyi (2|<0.0001)		Abax parallelepipedus (1|<0.0001)				Abscondita anceyi (1|<0.0001)		Abrus expansivus (3|<0.0001)		Aacanthocnema dobsoni (1|<0.0001)	Abidama producta (1|<0.0001)			Acizzia uncatoides (1|<0.0001)					Abax parallelepipedus (1|<0.0001)
		Acisoma panorpoides (2|<0.0001)		Abraxas suspecta (1|<0.0001)				Aciculitermes aciculatus (1|<0.0001)		Agramma hupehanum (3|<0.0001)		Abax parallelepipedus (1|<0.0001)	Acizzia uncatoides (1|<0.0001)			Acraea bonasia (1|<0.0001)					Abraxas suspecta (1|<0.0001)
		Acraea serena (2|<0.0001)		Acanthaspis cincticrus (1|<0.0001)				Acmaeodera sp. NCS-2009 (1|<0.0001)		Anisandrus dispar (3|<0.0001)		Abrus expansivus (1|<0.0001)	Acraea egina (1|<0.0001)			Acraea circeis (1|<0.0001)					Abscondita anceyi (1|<0.0001)
		Acroneuria hainana (2|<0.0001)		Acraea issoria (1|<0.0001)				Acraea alcinoe (1|<0.0001)		Anoplocnemis curvipes (3|<0.0001)		Acholotermes chirotus (1|<0.0001)	Acyrthosiphon pisum (1|<0.0001)			Aedes aegypti (1|<0.0001)					Abscondita terminalis (1|<0.0001)
		Allocarsidara bakeri (2|<0.0001)		Acraea poggei (1|<0.0001)				Acraea epaea (1|<0.0001)		Anthonomus rubi (3|<0.0001)		Acidnotermes praus (1|<0.0001)	Amblythyreus gestroi (1|<0.0001)			Aiolocaria hexaspilota (1|<0.0001)					Acanthaspis ruficeps (1|<0.0001)
[truncated: 516 more rows]

## Sheet: Intersection
Criteria	Run #1 - Lib. 1 (Papilio machaon)	Run #1 - Lib. 2 (Drosophila virilis)	Run #1 - Lib. 3 (Drosophila melanogaster)	Run #1 - Lib. 4 (Drosophila mojavensis)	Run #1 - Lib. 5 (Bactrocera oleae)	Run #1 - Lib. 6 (Linepithema humile)	Run #1 - Lib. 7 (Bombus terrestris)	Run #1 - Lib. 8 (Apis mellifera)	Run #1 - Lib. 9 (Acyrthosiphon pisum)	Run #2 - Lib. 1 (Atta colombica)	Run #2 - Lib. 2 (Bemisia tabaci)	Run #2 - Lib. 3 (Cimex lectularius)	Run #2 - Lib. 4 (Drosophila melanogaster)	Run #2 - Lib. 5 (Drosophila mojavensis)	Run #2 - Lib. 6 (Drosophila virilis)	Run #2 - Lib. 7 (Drosophila suzukii)	Run #2 - Lib. 8 (Linepithema humile)	Run #2 - Lib. 9 (Plutella xylostella)	Run #2 - Lib. 10 (Solenopsis invicta)	Run #2 - Lib. 11 (Vollenhovia emeryi)	Run #2 - Lib. 12 (Wasmannia auropunctata)
[truncated: 22 more rows]
