# Supplementary material for: Drastic reduction of false positive species in samples of insects by intersecting the default output of two popular metagenomic classifiers
Source: PLoS One. 2022 Oct 25;17(10):e0275790. doi: 10.1371/journal.pone.0275790 (PMC9595558; doi:10.1371/journal.pone.0275790)
Supplement: S2 Table — The metrics are specified as the sheet name. First row indicates the pipeline, being BM: BLASTn + MEGAN6 pipeline; K2: Kraken2 pipeline; Union: Union of results by BM and K2; and Intersection: Intersection of results by BM and K2. Last row contains the mean and standard deviation. For metrics of richness, RPIR, recall and precision we provide three subtables, one for each tested analytical detection limit: None, 0.0001 and 0.001. (XLSX) [file pone.0275790.s002.xlsx]

## Sheet: S2 Table description
Drastic reduction of false positive species in samples of insects by intersecting the default output of two popular metagenomic classifiers
Lidia Garrido-Sanz, Miquel Àngel Senar, Josep Piñol
S2 Table. Results for metrics benchmarked in this study for all pipelines and libraries. The metrics are specified as the sheet name. First row indicates the pipeline, being BM: BLASTn + MEGAN6 pipeline; K2: Kraken2 pipeline; Union: Union of results by BM and K2; and Intersection: Intersection of results by BM and K2. Last row contains the mean and standard deviation. For metrics of richness, RPI…

## Sheet: Richness
Analytical detection limit	Run - Library (Name of the focal species)	BM	K2	Union	Intersection
None	Run #1 - Lib. 1 (Papilio machaon)	9	128	121	1
None	Run #1 - Lib. 2 (Drosophila virilis)	4	444	412	3
None	Run #1 - Lib. 3 (Drosophila melanogaster)	5	248	248	1
None	Run #1 - Lib. 4 (Drosophila mojavensis)	8	248	234	1
None	Run #1 - Lib. 5 (Bactrocera oleae)	12	132	131	2
None	Run #1 - Lib. 6 (Linepithema humile)	14	224	227	1
None	Run #1 - Lib. 7 (Bombus terrestris)	19	237	245	4
None	Run #1 - Lib. 8 (Apis mellifera)	11	362	342	8
None	Run #1 - Lib. 9 (Acyrthosiphon pisum)	12	159	161	1
None	Run #2 - Lib. 1 (Atta colombica)	1	586	580	1
None	Run #2 - Lib. 2 (Bemisia tabaci)	24	302	305	4
None	Run #2 - Lib. 3 (Cimex lectularius)	18	410	418	3
None	Run #2 - Lib. 4 (Drosophila melanogaster)	2	324	316	1
None	Run #2 - Lib. 5 (Drosophila mojavensis)	14	269	258	1
None	Run #2 - Lib. 6 (Drosophila virilis)	10	240	215	3
None	Run #2 - Lib. 7 (Drosophila suzukii)	8	312	295	1
None	Run #2 - Lib. 8 (Linepithema humile)	25	346	353	1
None	Run #2 - Lib. 9 (Plutella xylostella)	17	504	489	2
None	Run #2 - Lib. 10 (Solenopsis invicta)	26	437	447	4
None	Run #2 - Lib. 11 (Vollenhovia emeryi)	12	388	394	1
None	Run #2 - Lib. 12 (Wasmannia auropunctata)	27	455	458	5
None	Mean ± s.d.	13.238 ± 7.745	321.667 ± 122.681	316.619 ± 122.353	2.333 ± 1.853
Analytical detection limit	Run - Library (Name of the focal species)	BM	K2	Union	Intersection
0.0001	Run #1 - Lib. 1 (Papilio machaon)	9	128	121	1
0.0001	Run #1 - Lib. 2 (Drosophila virilis)	4	120	100	2
0.0001	Run #1 - Lib. 3 (Drosophila melanogaster)	5	248	248	1
0.0001	Run #1 - Lib. 4 (Drosophila mojavensis)	8	99	94	1
0.0001	Run #1 - Lib. 5 (Bactrocera oleae)	12	132	131	2
0.0001	Run #1 - Lib. 6 (Linepithema humile)	14	224	227	1
0.0001	Run #1 - Lib. 7 (Bombus terrestris)	19	237	245	4
0.0001	Run #1 - Lib. 8 (Apis mellifera)	11	119	108	5
0.0001	Run #1 - Lib. 9 (Acyrthosiphon pisum)	12	159	161	1
0.0001	Run #2 - Lib. 1 (Atta colombica)	1	73	70	1
0.0001	Run #2 - Lib. 2 (Bemisia tabaci)	24	302	305	4
0.0001	Run #2 - Lib. 3 (Cimex lectularius)	18	116	119	3
0.0001	Run #2 - Lib. 4 (Drosophila melanogaster)	2	166	158	1
0.0001	Run #2 - Lib. 5 (Drosophila mojavensis)	14	269	258	1
0.0001	Run #2 - Lib. 6 (Drosophila virilis)	10	240	215	3
0.0001	Run #2 - Lib. 7 (Drosophila suzukii)	3	109	94	1
0.0001	Run #2 - Lib. 8 (Linepithema humile)	25	346	353	1
0.0001	Run #2 - Lib. 9 (Plutella xylostella)	17	504	489	2
0.0001	Run #2 - Lib. 10 (Solenopsis invicta)	26	437	447	4
0.0001	Run #2 - Lib. 11 (Vollenhovia emeryi)	12	388	394	1
0.0001	Run #2 - Lib. 12 (Wasmannia auropunctata)	27	455	180	5
0.0001	Mean ± s.d.	13 ± 7.987	231.952 ± 129.83	215.095 ± 122.382	2.143 ± 1.459
Analytical detection limit	Run - Library (Name of the focal species)	BM	K2	Union	Intersection
0.001	Run #1 - Lib. 1 (Papilio machaon)	9	128	121	1
0.001	Run #1 - Lib. 2 (Drosophila virilis)	2	30	20	1
0.001	Run #1 - Lib. 3 (Drosophila melanogaster)	3	31	24	1
0.001	Run #1 - Lib. 4 (Drosophila mojavensis)	2	24	18	1
0.001	Run #1 - Lib. 5 (Bactrocera oleae)	4	34	31	2
0.001	Run #1 - Lib. 6 (Linepithema humile)	1	53	51	1
0.001	Run #1 - Lib. 7 (Bombus terrestris)	4	23	20	4
0.001	Run #1 - Lib. 8 (Apis mellifera)	9	23	20	2
0.001	Run #1 - Lib. 9 (Acyrthosiphon pisum)	12	159	161	1
0.001	Run #2 - Lib. 1 (Atta colombica)	1	6	3	1
0.001	Run #2 - Lib. 2 (Bemisia tabaci)	4	11	12	1
0.001	Run #2 - Lib. 3 (Cimex lectularius)	7	7	11	1
0.001	Run #2 - Lib. 4 (Drosophila melanogaster)	1	35	30	1
0.001	Run #2 - Lib. 5 (Drosophila mojavensis)	2	25	20	1
0.001	Run #2 - Lib. 6 (Drosophila virilis)	2	30	18	1
0.001	Run #2 - Lib. 7 (Drosophila suzukii)	1	27	18	1
0.001	Run #2 - Lib. 8 (Linepithema humile)	1	19	15	1
0.001	Run #2 - Lib. 9 (Plutella xylostella)	3	55	40	1
0.001	Run #2 - Lib. 10 (Solenopsis invicta)	11	16	15	4
0.001	Run #2 - Lib. 11 (Vollenhovia emeryi)	1	11	10	1
0.001	Run #2 - Lib. 12 (Wasmannia auropunctata)	8	20	17	4
0.001	Mean ± s.d.	4.19 ± 3.6	36.524 ± 38.052	32.143 ± 38.202	1.524 ± 1.078

## Sheet: RPIR
Analytical detection limit	Run - Library (Name of the focal species)	BM	K2	Union	Intersection
None	Run #1 - Lib. 1 (Papilio machaon)	0.003105	0.00230565	0.00273536	0.00216241
None	Run #1 - Lib. 2 (Drosophila virilis)	0.00788158	0.00712449	0.00784205	0.00627759
None	Run #1 - Lib. 3 (Drosophila melanogaster)	0.00296574	0.00367927	0.00415467	0.0020993
None	Run #1 - Lib. 4 (Drosophila mojavensis)	0.0115985	0.0104049	0.0111772	0.00991433
None	Run #1 - Lib. 5 (Bactrocera oleae)	0.00400729	0.00491049	0.0049451	0.00369239
None	Run #1 - Lib. 6 (Linepithema humile)	0.00156635	0.00146088	0.00157063	0.00143523
None	Run #1 - Lib. 7 (Bombus terrestris)	0.00368529	0.00281048	0.00336654	0.00257619
None	Run #1 - Lib. 8 (Apis mellifera)	0.0277573	0.0219381	0.026039	0.0203556
None	Run #1 - Lib. 9 (Acyrthosiphon pisum)	0.00126657	0.000825441	0.00130333	0.000611562
None	Run #2 - Lib. 1 (Atta colombica)	0.0232791	0.0196369	0.0229651	0.019536
None	Run #2 - Lib. 2 (Bemisia tabaci)	0.00206195	0.00204517	0.00214747	0.00195166
None	Run #2 - Lib. 3 (Cimex lectularius)	0.0056164	0.00792683	0.00889014	0.00463411
None	Run #2 - Lib. 4 (Drosophila melanogaster)	0.00430763	0.00554241	0.00641014	0.00287106
None	Run #2 - Lib. 5 (Drosophila mojavensis)	0.00721761	0.00638967	0.00696811	0.00609542
None	Run #2 - Lib. 6 (Drosophila virilis)	0.0108982	0.00979417	0.0108187	0.00856559
None	Run #2 - Lib. 7 (Drosophila suzukii)	0.00998338	0.00862237	0.0100241	0.00778163
None	Run #2 - Lib. 8 (Linepithema humile)	0.00360677	0.00330829	0.00361141	0.00323599
None	Run #2 - Lib. 9 (Plutella xylostella)	0.00287336	0.00219636	0.00261943	0.00189861
None	Run #2 - Lib. 10 (Solenopsis invicta)	0.00100489	0.00229031	0.0024388	0.000805445
None	Run #2 - Lib. 11 (Vollenhovia emeryi)	0.00501021	0.00458513	0.00499642	0.00454204
None	Run #2 - Lib. 12 (Wasmannia auropunctata)	0.00532715	0.00461633	0.00556874	0.0041113
None	Mean ± s.d.	0.0069 ± 0.0069	0.0063 ± 0.0056	0.0072 ± 0.0065	0.0055 ± 0.0054
Analytical detection limit	Run - Library (Name of the focal species)	BM	K2	Union	Intersection
0.0001	Run #1 - Lib. 1 (Papilio machaon)	0.003105	0.00230565	0.00273536	0.00216241
0.0001	Run #1 - Lib. 2 (Drosophila virilis)	0.00788158	0.00712449	0.00783045	0.00627759
0.0001	Run #1 - Lib. 3 (Drosophila melanogaster)	0.00296574	0.00367927	0.00410634	0.0020993
0.0001	Run #1 - Lib. 4 (Drosophila mojavensis)	0.0115985	0.0104049	0.0111116	0.00991433
0.0001	Run #1 - Lib. 5 (Bactrocera oleae)	0.00400729	0.00491049	0.0049451	0.00369239
0.0001	Run #1 - Lib. 6 (Linepithema humile)	0.00156635	0.00146088	0.00157063	0.00143523
0.0001	Run #1 - Lib. 7 (Bombus terrestris)	0.00368529	0.00281048	0.00336453	0.00257619
0.0001	Run #1 - Lib. 8 (Apis mellifera)	0.0277573	0.0219381	0.026039	0.0203556
0.0001	Run #1 - Lib. 9 (Acyrthosiphon pisum)	0.00126657	0.000825441	0.00130333	0.000611562
0.0001	Run #2 - Lib. 1 (Atta colombica)	0.0232791	0.0196369	0.0229449	0.019536
0.0001	Run #2 - Lib. 2 (Bemisia tabaci)	0.00206195	0.00204517	0.00214747	0.00195166
0.0001	Run #2 - Lib. 3 (Cimex lectularius)	0.0056164	0.00792683	0.00889014	0.00463411
0.0001	Run #2 - Lib. 4 (Drosophila melanogaster)	0.00430763	0.00554241	0.0063089	0.00287106
0.0001	Run #2 - Lib. 5 (Drosophila mojavensis)	0.00721761	0.00638967	0.00692671	0.00609542
0.0001	Run #2 - Lib. 6 (Drosophila virilis)	0.0108982	0.00979417	0.0108037	0.00856559
0.0001	Run #2 - Lib. 7 (Drosophila suzukii)	0.00998338	0.00862237	0.00998098	0.00778163
0.0001	Run #2 - Lib. 8 (Linepithema humile)	0.00360677	0.00330829	0.00361048	0.00323599
0.0001	Run #2 - Lib. 9 (Plutella xylostella)	0.00287336	0.00219636	0.00261943	0.00189861
0.0001	Run #2 - Lib. 10 (Solenopsis invicta)	0.00100489	0.00229031	0.00243606	0.000805445
0.0001	Run #2 - Lib. 11 (Vollenhovia emeryi)	0.00501021	0.00458513	0.00499642	0.00454204
0.0001	Run #2 - Lib. 12 (Wasmannia auropunctata)	0.00532715	0.00461633	0.00544127	0.0041113
0.0001	Mean ± s.d.	0.0069 ± 0.0069	0.0063 ± 0.0056	0.0071 ± 0.0065	0.0055 ± 0.0054
Analytical detection limit	Run - Library (Name of the focal species)	BM	K2	Union	Intersection
0.001	Run #1 - Lib. 1 (Papilio machaon)	0.003105	0.00230565	0.00273536	0.00216241
0.001	Run #1 - Lib. 2 (Drosophila virilis)	0.00788158	0.00712449	0.00783045	0.00627759
0.001	Run #1 - Lib. 3 (Drosophila melanogaster)	0.00296574	0.00367927	0.00410634	0.0020993
0.001	Run #1 - Lib. 4 (Drosophila mojavensis)	0.0115985	0.0104049	0.0111116	0.00991433
0.001	Run #1 - Lib. 5 (Bactrocera oleae)	0.00400729	0.00491049	0.0049451	0.00369239
0.001	Run #1 - Lib. 6 (Linepithema humile)	0.00156635	0.00146088	0.00157063	0.00143523
0.001	Run #1 - Lib. 7 (Bombus terrestris)	0.00368529	0.00281048	0.00336453	0.00257619
0.001	Run #1 - Lib. 8 (Apis mellifera)	0.0277573	0.0219381	0.026039	0.0203556
0.001	Run #1 - Lib. 9 (Acyrthosiphon pisum)	0.00126657	0.000825441	0.00130333	0.000611562
0.001	Run #2 - Lib. 1 (Atta colombica)	0.0232791	0.0196369	0.0229449	0.019536
0.001	Run #2 - Lib. 2 (Bemisia tabaci)	0.00206195	0.00204517	0.00214747	0.00195166
0.001	Run #2 - Lib. 3 (Cimex lectularius)	0.0056164	0.00792683	0.00889014	0.00463411
0.001	Run #2 - Lib. 4 (Drosophila melanogaster)	0.00430763	0.00554241	0.0063089	0.00287106
0.001	Run #2 - Lib. 5 (Drosophila mojavensis)	0.00721761	0.00638967	0.00692671	0.00609542
0.001	Run #2 - Lib. 6 (Drosophila virilis)	0.0108982	0.00979417	0.0108037	0.00856559
0.001	Run #2 - Lib. 7 (Drosophila suzukii)	0.00998338	0.00862237	0.00998098	0.00778163
0.001	Run #2 - Lib. 8 (Linepithema humile)	0.00360677	0.00330829	0.00361048	0.00323599
0.001	Run #2 - Lib. 9 (Plutella xylostella)	0.00287336	0.00219636	0.00261943	0.00189861
0.001	Run #2 - Lib. 10 (Solenopsis invicta)	0.00100489	0.00229031	0.00243606	0.000805445
0.001	Run #2 - Lib. 11 (Vollenhovia emeryi)	0.00501021	0.00458513	0.00499642	0.00454204
0.001	Run #2 - Lib. 12 (Wasmannia auropunctata)	0.00532715	0.00461633	0.00544127	0.0041113
0.001	Mean ± s.d.	0.0069 ± 0.0069	0.0063 ± 0.0056	0.0071 ± 0.0065	0.0055 ± 0.0054

## Sheet: Recall
Analytical detection limit	Run - Library (Name of the focal species)	BM	K2	Union	Intersection
None	Run #1 - Lib. 1 (Papilio machaon)	0.955903	0.709815	0.842105	0.665718
None	Run #1 - Lib. 2 (Drosophila virilis)	0.902973	0.816235	0.897115	0.719208
None	Run #1 - Lib. 3 (Drosophila melanogaster)	0.652426	0.809395	0.903344	0.461821
None	Run #1 - Lib. 4 (Drosophila mojavensis)	0.959421	0.860687	0.919144	0.820108
None	Run #1 - Lib. 5 (Bactrocera oleae)	0.766887	0.939735	0.946358	0.706623
None	Run #1 - Lib. 6 (Linepithema humile)	0.983885	0.917637	0.986571	0.901522
None	Run #1 - Lib. 7 (Bombus terrestris)	0.940226	0.717034	0.858389	0.65726
None	Run #1 - Lib. 8 (Apis mellifera)	0.946064	0.747727	0.887499	0.693791
None	Run #1 - Lib. 9 (Acyrthosiphon pisum)	0.85553	0.557562	0.880361	0.413093
None	Run #2 - Lib. 1 (Atta colombica)	0.995682	0.839903	0.981391	0.835584
None	Run #2 - Lib. 2 (Bemisia tabaci)	0.956618	0.948832	0.996292	0.905451
None	Run #2 - Lib. 3 (Cimex lectularius)	0.63041	0.889743	0.997868	0.520152
None	Run #2 - Lib. 4 (Drosophila melanogaster)	0.617229	0.794158	0.903987	0.411387
None	Run #2 - Lib. 5 (Drosophila mojavensis)	0.960828	0.850611	0.922103	0.811439
None	Run #2 - Lib. 6 (Drosophila virilis)	0.898689	0.807645	0.890896	0.706333
None	Run #2 - Lib. 7 (Drosophila suzukii)	0.922327	0.796589	0.922106	0.718916
None	Run #2 - Lib. 8 (Linepithema humile)	0.980348	0.899219	0.981356	0.879567
None	Run #2 - Lib. 9 (Plutella xylostella)	0.906106	0.692616	0.826029	0.598722
None	Run #2 - Lib. 10 (Solenopsis invicta)	0.403609	0.919894	0.978433	0.323504
None	Run #2 - Lib. 11 (Vollenhovia emeryi)	0.991474	0.907355	0.988746	0.898829
None	Run #2 - Lib. 12 (Wasmannia auropunctata)	0.913405	0.791528	0.932973	0.704933
None	Mean ± s.d.	0.864 ± 0.158	0.82 ± 0.097	0.926 ± 0.053	0.684 ± 0.174
Analytical detection limit	Run - Library (Name of the focal species)	BM	K2	Union	Intersection
0.0001	Run #1 - Lib. 1 (Papilio machaon)	0.955903	0.709815	0.842105	0.665718
0.0001	Run #1 - Lib. 2 (Drosophila virilis)	0.902973	0.816235	0.897115	0.719208
0.0001	Run #1 - Lib. 3 (Drosophila melanogaster)	0.652426	0.809395	0.903344	0.461821
0.0001	Run #1 - Lib. 4 (Drosophila mojavensis)	0.959421	0.860687	0.919144	0.820108
0.0001	Run #1 - Lib. 5 (Bactrocera oleae)	0.766887	0.939735	0.946358	0.706623
0.0001	Run #1 - Lib. 6 (Linepithema humile)	0.983885	0.917637	0.986571	0.901522
0.0001	Run #1 - Lib. 7 (Bombus terrestris)	0.940226	0.717034	0.858389	0.65726
0.0001	Run #1 - Lib. 8 (Apis mellifera)	0.946064	0.747727	0.887499	0.693791
0.0001	Run #1 - Lib. 9 (Acyrthosiphon pisum)	0.85553	0.557562	0.880361	0.413093
0.0001	Run #2 - Lib. 1 (Atta colombica)	0.995682	0.839903	0.981391	0.835584
0.0001	Run #2 - Lib. 2 (Bemisia tabaci)	0.956618	0.948832	0.996292	0.905451
0.0001	Run #2 - Lib. 3 (Cimex lectularius)	0.63041	0.889743	0.997868	0.520152
0.0001	Run #2 - Lib. 4 (Drosophila melanogaster)	0.617229	0.794158	0.903987	0.411387
0.0001	Run #2 - Lib. 5 (Drosophila mojavensis)	0.960828	0.850611	0.922103	0.811439
0.0001	Run #2 - Lib. 6 (Drosophila virilis)	0.898689	0.807645	0.890896	0.706333
0.0001	Run #2 - Lib. 7 (Drosophila suzukii)	0.922327	0.796589	0.922106	0.718916
0.0001	Run #2 - Lib. 8 (Linepithema humile)	0.980348	0.899219	0.981356	0.879567
0.0001	Run #2 - Lib. 9 (Plutella xylostella)	0.906106	0.692616	0.826029	0.598722
0.0001	Run #2 - Lib. 10 (Solenopsis invicta)	0.403609	0.919894	0.978433	0.323504
0.0001	Run #2 - Lib. 11 (Vollenhovia emeryi)	0.991474	0.907355	0.988746	0.898829
0.0001	Run #2 - Lib. 12 (Wasmannia auropunctata)	0.913405	0.791528	0.932973	0.704933
0.0001	Mean ± s.d.	0.864 ± 0.158	0.82 ± 0.097	0.926 ± 0.053	0.684 ± 0.174
Analytical detection limit	Run - Library (Name of the focal species)	BM	K2	Union	Intersection
0.001	Run #1 - Lib. 1 (Papilio machaon)	0.955903	0.709815	0.842105	0.665718
0.001	Run #1 - Lib. 2 (Drosophila virilis)	0.902973	0.816235	0.897115	0.719208
0.001	Run #1 - Lib. 3 (Drosophila melanogaster)	0.652426	0.809395	0.903344	0.461821
0.001	Run #1 - Lib. 4 (Drosophila mojavensis)	0.959421	0.860687	0.919144	0.820108
0.001	Run #1 - Lib. 5 (Bactrocera oleae)	0.766887	0.939735	0.946358	0.706623
0.001	Run #1 - Lib. 6 (Linepithema humile)	0.983885	0.917637	0.986571	0.901522
0.001	Run #1 - Lib. 7 (Bombus terrestris)	0.940226	0.717034	0.858389	0.65726
0.001	Run #1 - Lib. 8 (Apis mellifera)	0.946064	0.747727	0.887499	0.693791
0.001	Run #1 - Lib. 9 (Acyrthosiphon pisum)	0.85553	0.557562	0.880361	0.413093
0.001	Run #2 - Lib. 1 (Atta colombica)	0.995682	0.839903	0.981391	0.835584
0.001	Run #2 - Lib. 2 (Bemisia tabaci)	0.956618	0.948832	0.996292	0.905451
0.001	Run #2 - Lib. 3 (Cimex lectularius)	0.63041	0.889743	0.997868	0.520152
0.001	Run #2 - Lib. 4 (Drosophila melanogaster)	0.617229	0.794158	0.903987	0.411387
0.001	Run #2 - Lib. 5 (Drosophila mojavensis)	0.960828	0.850611	0.922103	0.811439
0.001	Run #2 - Lib. 6 (Drosophila virilis)	0.898689	0.807645	0.890896	0.706333
0.001	Run #2 - Lib. 7 (Drosophila suzukii)	0.922327	0.796589	0.922106	0.718916
0.001	Run #2 - Lib. 8 (Linepithema humile)	0.980348	0.899219	0.981356	0.879567
0.001	Run #2 - Lib. 9 (Plutella xylostella)	0.906106	0.692616	0.826029	0.598722
0.001	Run #2 - Lib. 10 (Solenopsis invicta)	0.403609	0.919894	0.978433	0.323504
0.001	Run #2 - Lib. 11 (Vollenhovia emeryi)	0.991474	0.907355	0.988746	0.898829
0.001	Run #2 - Lib. 12 (Wasmannia auropunctata)	0.913405	0.791528	0.932973	0.704933
0.001	Mean ± s.d.	0.864 ± 0.158	0.82 ± 0.097	0.926 ± 0.053	0.684 ± 0.174

## Sheet: Precision
Analytical detection limit	Run - Library (Name of the focal species)	BM	K2	Union	Intersection
None	Run #1 - Lib. 1 (Papilio machaon)	0.988235	0.607056	0.730864	1
None	Run #1 - Lib. 2 (Drosophila virilis)	0.992318	0.777903	0.86752	0.999179
None	Run #1 - Lib. 3 (Drosophila melanogaster)	0.996751	0.688991	0.762441	1
None	Run #1 - Lib. 4 (Drosophila mojavensis)	0.996765	0.823942	0.89191	1
None	Run #1 - Lib. 5 (Bactrocera oleae)	0.985532	0.805792	0.842074	0.998129
None	Run #1 - Lib. 6 (Linepithema humile)	0.988309	0.745997	0.761576	1
None	Run #1 - Lib. 7 (Bombus terrestris)	0.978116	0.672037	0.803361	0.992639
None	Run #1 - Lib. 8 (Apis mellifera)	0.982886	0.753414	0.865099	0.997702
None	Run #1 - Lib. 9 (Acyrthosiphon pisum)	0.971795	0.420784	0.568513	1
None	Run #2 - Lib. 1 (Atta colombica)	1	0.932092	0.957607	1
None	Run #2 - Lib. 2 (Bemisia tabaci)	0.987749	0.850731	0.854372	0.998365
None	Run #2 - Lib. 3 (Cimex lectularius)	0.978642	0.947387	0.944373	0.998884
None	Run #2 - Lib. 4 (Drosophila melanogaster)	0.999521	0.658862	0.732939	1
None	Run #2 - Lib. 5 (Drosophila mojavensis)	0.995986	0.818664	0.886709	1
None	Run #2 - Lib. 6 (Drosophila virilis)	0.985218	0.777447	0.869282	0.999475
None	Run #2 - Lib. 7 (Drosophila suzukii)	0.9992	0.827187	0.908159	1
None	Run #2 - Lib. 8 (Linepithema humile)	0.992602	0.828459	0.84988	1
None	Run #2 - Lib. 9 (Plutella xylostella)	0.988653	0.567498	0.697616	0.999752
None	Run #2 - Lib. 10 (Solenopsis invicta)	0.935237	0.664019	0.679713	0.976096
None	Run #2 - Lib. 11 (Vollenhovia emeryi)	0.997941	0.902941	0.918189	1
None	Run #2 - Lib. 12 (Wasmannia auropunctata)	0.958811	0.822874	0.859939	0.994713
None	Mean ± s.d.	0.986 ± 0.015	0.757 ± 0.127	0.822 ± 0.098	0.998 ± 0.005
Analytical detection limit	Run - Library (Name of the focal species)	BM	K2	Union	Intersection
0.0001	Run #1 - Lib. 1 (Papilio machaon)	0.988235	0.607056	0.730864	1
0.0001	Run #1 - Lib. 2 (Drosophila virilis)	0.992318	0.793805	0.884961	0.999248
0.0001	Run #1 - Lib. 3 (Drosophila melanogaster)	0.996751	0.688991	0.762441	1
0.0001	Run #1 - Lib. 4 (Drosophila mojavensis)	0.996765	0.835918	0.904249	1
0.0001	Run #1 - Lib. 5 (Bactrocera oleae)	0.985532	0.805792	0.842074	0.998129
0.0001	Run #1 - Lib. 6 (Linepithema humile)	0.988309	0.745997	0.761576	1
0.0001	Run #1 - Lib. 7 (Bombus terrestris)	0.978116	0.672037	0.803361	0.992639
0.0001	Run #1 - Lib. 8 (Apis mellifera)	0.982886	0.763716	0.876108	0.99794
0.0001	Run #1 - Lib. 9 (Acyrthosiphon pisum)	0.971795	0.420784	0.568513	1
0.0001	Run #2 - Lib. 1 (Atta colombica)	1	0.954124	0.977375	1
0.0001	Run #2 - Lib. 2 (Bemisia tabaci)	0.987749	0.850731	0.854372	0.998365
0.0001	Run #2 - Lib. 3 (Cimex lectularius)	0.978642	0.966938	0.961955	0.998884
0.0001	Run #2 - Lib. 4 (Drosophila melanogaster)	0.999521	0.667496	0.742322	1
0.0001	Run #2 - Lib. 5 (Drosophila mojavensis)	0.995986	0.818664	0.886709	1
0.0001	Run #2 - Lib. 6 (Drosophila virilis)	0.985218	0.777447	0.869282	0.999475
0.0001	Run #2 - Lib. 7 (Drosophila suzukii)	0.9996	0.840265	0.921629	1
0.0001	Run #2 - Lib. 8 (Linepithema humile)	0.992602	0.828459	0.84988	1
0.0001	Run #2 - Lib. 9 (Plutella xylostella)	0.988653	0.567498	0.697616	0.999752
0.0001	Run #2 - Lib. 10 (Solenopsis invicta)	0.935237	0.664019	0.679713	0.976096
0.0001	Run #2 - Lib. 11 (Vollenhovia emeryi)	0.997941	0.902941	0.918189	1
0.0001	Run #2 - Lib. 12 (Wasmannia auropunctata)	0.958811	0.822874	0.883501	0.994713
0.0001	Mean ± s.d.	0.986 ± 0.015	0.762 ± 0.131	0.827 ± 0.103	0.998 ± 0.005
Analytical detection limit	Run - Library (Name of the focal species)	BM	K2	Union	Intersection
0.001	Run #1 - Lib. 1 (Papilio machaon)	0.988235	0.607056	0.730864	1
0.001	Run #1 - Lib. 2 (Drosophila virilis)	0.993285	0.810411	0.900573	1
0.001	Run #1 - Lib. 3 (Drosophila melanogaster)	0.997635	0.734561	0.815106	1
0.001	Run #1 - Lib. 4 (Drosophila mojavensis)	0.99739	0.852213	0.922666	1
0.001	Run #1 - Lib. 5 (Bactrocera oleae)	0.992288	0.853277	0.894803	0.998129
0.001	Run #1 - Lib. 6 (Linepithema humile)	1	0.852037	0.867034	1
0.001	Run #1 - Lib. 7 (Bombus terrestris)	0.982574	0.720547	0.862593	0.992639
0.001	Run #1 - Lib. 8 (Apis mellifera)	0.984407	0.777142	0.889656	0.99889
0.001	Run #1 - Lib. 9 (Acyrthosiphon pisum)	0.971795	0.420784	0.568513	1
0.001	Run #2 - Lib. 1 (Atta colombica)	1	0.9675	0.989158	1
0.001	Run #2 - Lib. 2 (Bemisia tabaci)	0.995755	0.971157	0.970386	1
0.001	Run #2 - Lib. 3 (Cimex lectularius)	0.981003	0.987384	0.980391	1
0.001	Run #2 - Lib. 4 (Drosophila melanogaster)	1	0.691706	0.768476	1
0.001	Run #2 - Lib. 5 (Drosophila mojavensis)	0.998916	0.86009	0.931538	1
0.001	Run #2 - Lib. 6 (Drosophila virilis)	0.987629	0.806647	0.901715	1
0.001	Run #2 - Lib. 7 (Drosophila suzukii)	1	0.857836	0.936277	1
0.001	Run #2 - Lib. 8 (Linepithema humile)	1	0.929911	0.950232	1
0.001	Run #2 - Lib. 9 (Plutella xylostella)	0.992191	0.621103	0.76732	1
0.001	Run #2 - Lib. 10 (Solenopsis invicta)	0.942446	0.738516	0.755223	0.976096
0.001	Run #2 - Lib. 11 (Vollenhovia emeryi)	1	0.967163	0.979505	1
0.001	Run #2 - Lib. 12 (Wasmannia auropunctata)	0.963337	0.891768	0.923457	0.994859
0.001	Mean ± s.d.	0.989 ± 0.015	0.806 ± 0.141	0.872 ± 0.105	0.998 ± 0.005

## Sheet: ExecutionTime
Run - Library (Name of the focal species)	BM	K2	Union and Intersection
Run #1 - Lib. 1 (Papilio machaon)	1900-03-19 07:48:00	1900-01-01 10:39:21	1900-03-20 08:49:55
Run #1 - Lib. 2 (Drosophila virilis)	1902-02-03 07:46:33	1900-01-10 04:36:28	1902-02-09 09:43:12
Run #1 - Lib. 3 (Drosophila melanogaster)	1900-10-17 13:43:40	1900-01-05 11:16:48	1900-10-20 20:29:45
Run #1 - Lib. 4 (Drosophila mojavensis)	1900-08-23 01:58:04	1900-01-04 00:18:43	1900-08-25 16:03:21
Run #1 - Lib. 5 (Bactrocera oleae)	1900-04-04 10:26:24	1900-01-01 19:36:28	1900-04-05 16:30:43
Run #1 - Lib. 6 (Linepithema humile)	1900-06-29 06:05:45	1900-01-03 11:48:28	1900-07-01 08:47:02
Run #1 - Lib. 7 (Bombus terrestris)	1900-08-27 10:07:40	1900-01-04 14:42:43	1900-08-30 05:55:40
Run #1 - Lib. 8 (Apis mellifera)	1900-07-10 17:26:52	1900-01-03 04:09:07	1900-07-13 04:50:52
Run #1 - Lib. 9 (Acyrthosiphon pisum)	1900-04-10 08:09:36	1900-01-01 20:13:55	1900-04-11 14:41:16
Run #2 - Lib. 1 (Atta colombica)	1901-03-20 06:20:09	1900-01-07 10:13:26	1901-03-25 07:33:36
Run #2 - Lib. 2 (Bemisia tabaci)	1900-11-04 15:34:33	1900-01-05 21:41:45	1900-11-08 04:29:16
Run #2 - Lib. 3 (Cimex lectularius)	1901-03-18 20:00:57	1900-01-07 16:35:02	1901-03-23 12:14:24
Run #2 - Lib. 4 (Drosophila melanogaster)	1901-01-22 23:58:33	1900-01-06 15:56:09	1901-01-27 03:56:09
Run #2 - Lib. 5 (Drosophila mojavensis)	1900-09-12 17:55:40	1900-01-04 11:21:07	1900-09-15 11:38:24
Run #2 - Lib. 6 (Drosophila virilis)	1900-07-28 16:49:26	1900-01-03 08:47:02	1900-07-30 23:16:48
Run #2 - Lib. 7 (Drosophila suzukii)	1900-12-26 20:29:45	1900-01-05 19:04:48	1900-12-30 15:01:26
Run #2 - Lib. 8 (Linepithema humile)	1900-10-08 10:59:31	1900-01-04 23:39:50	1900-10-11 13:26:24
Run #2 - Lib. 9 (Plutella xylostella)	1901-06-05 15:07:12	1900-01-09 06:56:09	1901-06-11 04:29:16
Run #2 - Lib. 10 (Solenopsis invicta)	1901-03-21 08:28:19	1900-01-08 00:04:19	1901-03-26 05:16:48
Run #2 - Lib. 11 (Vollenhovia emeryi)	1901-02-21 19:12:00	1900-01-07 23:12:28	1901-02-26 12:04:19
Run #2 - Lib. 12 (Wasmannia auropunctata)	1901-02-22 14:18:14	1900-01-07 11:32:38	1901-02-27 05:13:55
Total	1918-04-25 08:47:02	1900-04-24 02:26:52	1918-07-06 08:32:38
