# Supplementary material for: Drastic reduction of false positive species in samples of insects by intersecting the default output of two popular metagenomic classifiers
Source: PLoS One. 2022 Oct 25;17(10):e0275790. doi: 10.1371/journal.pone.0275790 (PMC9595558; doi:10.1371/journal.pone.0275790)
Supplement: S3 Table — For each mitogenome we indicate a unique id code, species name, taxId code from NCBI taxonomy browser, Family and Order, length of the mitogenome and source of the mitogenome (RefSeq or GenBank). (XLSX) [file pone.0275790.s003.xlsx]

## Sheet: S3 Table description
Drastic reduction of false positive species in samples of insects by intersecting the default output of two popular metagenomic classifiers
Lidia Garrido-Sanz, Miquel Àngel Senar, Josep Piñol
S3 Table. List of reference mitogenomes used in this study. For each mitogenome we indicate a unique id code, species name, taxId code from NCBI taxonomy browser, Family and Order, length of the mitogenome and source of the mitogenome (RefSeq or GenBank).

## Sheet: Table S3
id	Species name	taxID	Scaffold code	Family	Order	Number of nucleotides	Source
1	Aacanthocnema dobsoni	399255	NC_038132.1	Triozidae	Hemiptera	15179	RefSeq
2	Abax parallelepipedus	102642	NC_030592.1	Carabidae	Coleoptera	17701	RefSeq
3	Abidama producta	658384	NC_015799.1	Cercopidae	Hemiptera	15277	RefSeq
4	Abisara fylloides	473868	NC_021746.1	Riodinidae	Lepidoptera	15301	RefSeq
5	Abraxas suspecta	1986468	NC_034804.1	Geometridae	Lepidoptera	15537	RefSeq
6	Abrota ganga	1417361	NC_024404.1	Nymphalidae	Lepidoptera	15356	RefSeq
7	Abrus expansivus	2664682	NC_045238.1	Cicadellidae	Hemiptera	15904	RefSeq
8	Abscondita anceyi	2307266	NC_039706.1	Lampyridae	Coleoptera	16519	RefSeq
9	Abscondita terminalis	2069292	NC_044776.1	Lampyridae	Coleoptera	16402	RefSeq
10	Acanthacorydalis orientalis	1449960	NC_023462.1	Corydalidae	Megaloptera	15753	RefSeq
11	Acanthaspis cincticrus	1911546	NC_037735.1	Reduviidae	Hemiptera	15686	RefSeq
12	Acanthaspis ruficeps	1524498	NC_037369.1	Reduviidae	Hemiptera	15846	RefSeq
13	Acanthoscelides obtectus	200917	NC_035677.1	Chrysomelidae	Coleoptera	16130	RefSeq
14	Acholotermes chirotus	1934430	NC_034135.1	Termitidae	Blattodea	14950	RefSeq
15	Aciculitermes aciculatus	1934431	NC_034089.1	Termitidae	Blattodea	14950	RefSeq
16	Aciculitermes maymyoensis	229658	NC_034107.1	Termitidae	Blattodea	14950	RefSeq
17	Acidnotermes praus	1934432	NC_034122.1	Termitidae	Blattodea	14913	RefSeq
18	Acisoma panorpoides	342762	NC_042689.1	Libellulidae	Odonata	15742	RefSeq
19	Acizzia uncatoides	121830	NC_038146.1	Psyllidae	Hemiptera	14957	RefSeq
20	Acleris fimbriana	941637	NC_018754.1	Tortricidae	Lepidoptera	15933	RefSeq
21	Acmaeodera sp.	590154	NC_013580.1	Buprestidae	Coleoptera	16217	RefSeq
22	Acosmetura nigrogeniculata	2665907	NC_045212.1	Tettigoniidae	Orthoptera	16271	RefSeq
23	Acraea acerata	501941	NC_029498.1	Nymphalidae	Lepidoptera	15281	RefSeq
24	Acraea alcinoe	1337127	NC_029511.1	Nymphalidae	Lepidoptera	15729	RefSeq
25	Acraea bonasia	501943	NC_029502.1	Nymphalidae	Lepidoptera	15290	RefSeq
26	Acraea circeis	501945	NC_029500.1	Nymphalidae	Lepidoptera	15235	RefSeq
27	Acraea egina	501946	NC_029497.1	Nymphalidae	Lepidoptera	15405	RefSeq
28	Acraea epaea	1156531	NC_029506.1	Nymphalidae	Lepidoptera	15712	RefSeq
29	Acraea issoria	378386	NC_013604.1	Nymphalidae	Lepidoptera	15245	RefSeq
30	Acraea jodutta	173250	NC_029496.1	Nymphalidae	Lepidoptera	15272	RefSeq
31	Acraea kalinzu	1777086	NC_029514.1	Nymphalidae	Lepidoptera	15260	RefSeq
32	Acraea lycoa	501951	NC_029508.1	Nymphalidae	Lepidoptera	15190	RefSeq
33	Acraea parrhasia	501954	NC_029512.1	Nymphalidae	Lepidoptera	15261	RefSeq
34	Acraea penelope	1777087	NC_029505.1	Nymphalidae	Lepidoptera	15271	RefSeq
35	Acraea perenna	501956	NC_029507.1	Nymphalidae	Lepidoptera	15315	RefSeq
36	Acraea pharsalus	501957	NC_029501.1	Nymphalidae	Lepidoptera	15224	RefSeq
37	Acraea poggei	1337138	NC_029504.1	Nymphalidae	Lepidoptera	15361	RefSeq
38	Acraea polis	501958	NC_029509.1	Nymphalidae	Lepidoptera	15254	RefSeq
39	Acraea rogersi	1777088	NC_029503.1	Nymphalidae	Lepidoptera	15274	RefSeq
40	Acraea serena	1708493	NC_029510.1	Nymphalidae	Lepidoptera	15258	RefSeq
41	Acraea vestalis	1156543	NC_029513.1	Nymphalidae	Lepidoptera	15350	RefSeq
42	Acraea zetes	501963	NC_029499.1	Nymphalidae	Lepidoptera	15228	RefSeq
43	Acrida cinerea	244713	NC_014887.1	Acrididae	Orthoptera	15599	RefSeq
44	Acrida willemsei	227550	NC_011303.1	Acrididae	Orthoptera	15601	RefSeq
45	Acroneuria hainana	1571577	NC_026104.1	Perlidae	Plecoptera	15804	RefSeq
46	Actias luna	63976	NC_045899.1	Saturniidae	Lepidoptera	15259	RefSeq
47	Actias selene	37776	NC_018133.1	Saturniidae	Lepidoptera	15236	RefSeq
48	Acyrthosiphon pisum	7029	NC_011594.1	Aphididae	Hemiptera	16971	RefSeq
49	Adelium sp.	590155	NC_013554.1	Tenebrionidae	Coleoptera	16449	RefSeq
50	Adelpha bredowii	311011	NC_039885.1	Nymphalidae	Lepidoptera	15187	RefSeq
51	Adelpha ethelda	882590	NC_039858.1	Nymphalidae	Lepidoptera	15350	RefSeq
52	Adelpha iphiclus	722283	NC_039696.1	Nymphalidae	Lepidoptera	15263	RefSeq
53	Adelphocoris fasciaticollis	323752	NC_023796.1	Miridae	Hemiptera	15434	RefSeq
54	Adelphocoris lineolatus	236346	NC_027143.1	Miridae	Hemiptera	15595	RefSeq
55	Adelphocoris nigritylus	1471634	NC_027144.1	Miridae	Hemiptera	14522	RefSeq
56	Adoxophyes honmai	85585	NC_008141.1	Tortricidae	Lepidoptera	15680	RefSeq
57	Adoxophyes orana	480707	NC_021396.1	Tortricidae	Lepidoptera	15343	RefSeq
58	Adrisa magna	1289575	NC_042429.1	Cydnidae	Hemiptera	15935	RefSeq
59	Aedes aegypti	7159	NC_035159.1	Culicidae	Diptera	16790	RefSeq
60	Aedes albopictus	7160	NC_006817.1	Culicidae	Diptera	16665	RefSeq
61	Aedes notoscriptus	508665	NC_025473.1	Culicidae	Diptera	15846	RefSeq
62	Aegorhinus superciliosus	1448030	NC_027577.1	Curculionidae	Coleoptera	15121	RefSeq
63	Aegosoma sinicum	2020310	NC_038089.1	Cerambycidae	Coleoptera	15658	RefSeq
64	Aenasius arizonensis	2058190	NC_045852.1	Encyrtidae	Hymenoptera	15373	RefSeq
65	Aeneolamia contigua	295213	NC_025495.1	Cercopidae	Hemiptera	15613	RefSeq
66	Aeolesthes oenochrous	1162206	NC_025243.1	Cerambycidae	Coleoptera	15747	RefSeq
67	Aeschyntelus notatus	498933	NC_012446.1	Rhopalidae	Hemiptera	14532	RefSeq
68	Aethina tumida	116153	NC_036104.1	Nitidulidae	Coleoptera	16576	RefSeq
69	Agasicles hygrophila	715812	NC_028332.1	Chrysomelidae	Coleoptera	15917	RefSeq
70	Aglaomorpha histrio	1426894	NC_037512.1	Erebidae	Lepidoptera	15472	RefSeq
71	Agnathotermes crassinasus	1934436	NC_034025.1	Termitidae	Blattodea	14950	RefSeq
72	Agramma hupehanum	1964413	NC_037146.1	Tingidae	Hemiptera	15992	RefSeq
73	Agrilus planipennis	224129	NC_030758.1	Buprestidae	Coleoptera	15942	RefSeq
74	Agriosphodrus dohrni	184613	NC_015842.1	Reduviidae	Hemiptera	16470	RefSeq
75	Agrotis ipsilon	56364	NC_022185.1	Noctuidae	Lepidoptera	15377	RefSeq
76	Agrotis segetum	47767	NC_022689.1	Noctuidae	Lepidoptera	15378	RefSeq
77	Ahamus yunnanensis	869564	NC_018095.1	Hepialidae	Lepidoptera	15816	RefSeq
78	Aiolocaria hexaspilota	419962	NC_042417.1	Coccinellidae	Coleoptera	17549	RefSeq
79	Aiolopus thalassinus	243007	NC_034674.1	Acrididae	Orthoptera	15753	RefSeq
80	Alcidodes juglans	2530216	NC_041669.1	Curculionidae	Coleoptera	15638	RefSeq
81	Aldrichina grahami	252811	NC_026996.1	Calliphoridae	Diptera	14903	RefSeq
82	Aleurocanthus spiniferus	593793	NC_029155.1	Aleyrodidae	Hemiptera	15220	RefSeq
83	Aleurodicus dugesii	30099	NC_005939.1	Aleyrodidae	Hemiptera	15723	RefSeq
84	Allantus luctifer	621237	NC_024664.1	Tenthredinidae	Hymenoptera	15418	RefSeq
85	Allocarsidara bakeri	2218082	NC_038107.1	Carsidaridae	Hemiptera	15688	RefSeq
86	Allodontermes schultzei	377694	NC_034079.1	Termitidae	Blattodea	14932	RefSeq
87	Alloeorhynchus bakeri	796621	NC_016432.1	Nabidae	Hemiptera	15851	RefSeq
88	Altica cirsicola	404223	NC_042876.1	Chrysomelidae	Coleoptera	15864	RefSeq
89	Altica fragariae	404224	NC_042875.1	Chrysomelidae	Coleoptera	16220	RefSeq
90	Alulatettix yunnanensis	1136943	NC_018542.1	Tetrigidae	Orthoptera	15104	RefSeq
91	Alyscotermes kilimandjaricus	377853	NC_034022.1	Termitidae	Blattodea	14935	RefSeq
92	Amalotermes phaeocephalus	201534	NC_034099.1	Termitidae	Blattodea	14950	RefSeq
93	Amantis nawai	1453164	NC_037203.1	Mantidae	Mantodea	15684	RefSeq
94	Amara communis	877769	NC_036268.1	Carabidae	Coleoptera	15745	RefSeq
95	Amata formosae	1304801	NC_021416.1	Erebidae	Lepidoptera	15463	RefSeq
96	Amblythyreus gestroi	2126070	NC_037733.1	Phymatidae	Hemiptera	15228	RefSeq
97	Amitermes capito	1934439	NC_034038.1	Termitidae	Blattodea	14950	RefSeq
98	Amitermes dentatus	229674	NC_034075.1	Termitidae	Blattodea	14950	RefSeq
99	Amitermes meridionalis	355290	NC_034062.1	Termitidae	Blattodea	14950	RefSeq
100	Amitermes obeuntis	377857	NC_034124.1	Termitidae	Blattodea	14949	RefSeq
101	Ampelophaga rubiginosa	512393	NC_035431.1	Sphingidae	Lepidoptera	15282	RefSeq
102	Amphigerontia montivaga	2051644	NC_036362.1	Psocidae	Psocoptera	15566	RefSeq
103	Amphinemura longispina	2478902	NC_044748.1	Nemouridae	Plecoptera	15709	RefSeq
104	Amphinemura yao	2605904	NC_044749.1	Nemouridae	Plecoptera	15876	RefSeq
105	Amphizoa insolens	107775	NC_036271.1	Amphizoidae	Coleoptera	15117	RefSeq
106	Amyelois transitella	680683	NC_028443.1	Pyralidae	Lepidoptera	15205	RefSeq
107	Anabolia bimaculata	691719	NC_036004.1	Limnephilidae	Trichoptera	15048	RefSeq
108	Anabrus simplex	316456	NC_009967.1	Tettigoniidae	Orthoptera	15766	RefSeq
109	Anaphothrips obscurus	864839	NC_035510.1	Thripidae	Thysanoptera	14890	RefSeq
110	Anastrangalia sequensi	763898	NC_038090.1	Cerambycidae	Coleoptera	16269	RefSeq
111	Anastrepha fraterculus	95504	NC_034912.1	Tephritidae	Diptera	16739	RefSeq
112	Anaticola crassicornis	160206	NC_015998.1	Philopteridae	Phthiraptera	8118	RefSeq
113	Anatis ocellata	703254	NC_036272.1	Coccinellidae	Coleoptera	17092	RefSeq
114	Anax imperator	39274	NC_031821.1	Aeshnidae	Odonata	16087	RefSeq
115	Anaxandra taurina	2575663	NC_042801.1	Acanthosomatidae	Hemiptera	16694	RefSeq
116	Anaxarcha zhengi	1848994	NC_030268.1	Hymenopodidae	Mantodea	16620	RefSeq
117	Andraca olivacea	2219246	NC_038082.1	Bombycidae	Lepidoptera	15880	RefSeq
118	Andraca theae	1928444	NC_032694.1	Bombycidae	Lepidoptera	15737	RefSeq
119	Andrena chekiangensis	2572772	NC_042768.1	Andrenidae	Hymenoptera	15804	RefSeq
120	Aneurus similis	1176472	NC_030360.1	Aradidae	Hemiptera	16477	RefSeq
121	Aneurus sublobatus	1176473	NC_030361.1	Aradidae	Hemiptera	16091	RefSeq
122	Angaracris barabensis	267464	NC_025558.1	Acrididae	Orthoptera	15930	RefSeq
123	Angaracris rhodopa	267459	NC_025946.1	Acrididae	Orthoptera	15930	RefSeq
124	Anhangatermes macarthuri	1934450	NC_034092.1	Termitidae	Blattodea	14950	RefSeq
125	Anisandrus dispar	748732	NC_036293.1	Curculionidae	Coleoptera	16665	RefSeq
126	Anoeconeossa unicornuta	2218011	NC_038108.1	Aphalaridae	Hemiptera	15051	RefSeq
127	Anopheles aconitus	93947	NC_039540.1	Culicidae	Diptera	15359	RefSeq
128	Anopheles albertoi	862807	NC_037804.1	Culicidae	Diptera	15385	RefSeq
129	Anopheles albitarsis	908352	NC_030716.1	Culicidae	Diptera	15474	RefSeq
130	Anopheles antunesi	596823	NC_037817.1	Culicidae	Diptera	15427	RefSeq
131	Anopheles arabiensis	7173	NC_028212.1	Culicidae	Diptera	15369	RefSeq
132	Anopheles argyritarsis	58241	NC_037807.1	Culicidae	Diptera	15403	RefSeq
133	Anopheles arthuri	862808	NC_037806.1	Culicidae	Diptera	15387	RefSeq
134	Anopheles atacamensis	722774	NC_037792.1	Culicidae	Diptera	15412	RefSeq
135	Anopheles atroparvus	41427	NC_028213.1	Culicidae	Diptera	15458	RefSeq
136	Anopheles bellator	139047	NC_030249.1	Culicidae	Diptera	15668	RefSeq
137	Anopheles benarrochi	43061	NC_037787.1	Culicidae	Diptera	15387	RefSeq
138	Anopheles braziliensis	58242	NC_037791.1	Culicidae	Diptera	15397	RefSeq
139	Anopheles christyi	43041	NC_028214.1	Culicidae	Diptera	14967	RefSeq
140	Anopheles coluzzii	1518534	NC_028215.1	Culicidae	Diptera	15441	RefSeq
141	Anopheles costai	925981	NC_037794.1	Culicidae	Diptera	15433	RefSeq
142	Anopheles cracens	123217	NC_020768.1	Culicidae	Diptera	15412	RefSeq
143	Anopheles cruzii	68878	NC_024740.1	Culicidae	Diptera	15449	RefSeq
144	Anopheles culicifacies	63367	NC_027502.1	Culicidae	Diptera	15330	RefSeq
145	Anopheles darlingi	43151	NC_014275.1	Culicidae	Diptera	15386	RefSeq
146	Anopheles deaneorum	58243	NC_020663.1	Culicidae	Diptera	15424	RefSeq
147	Anopheles dirus	7168	NC_036263.1	Culicidae	Diptera	15406	RefSeq
148	Anopheles epiroticus	199890	NC_028217.1	Culicidae	Diptera	15379	RefSeq
149	Anopheles evansae	53710	NC_037795.1	Culicidae	Diptera	15382	RefSeq
150	Anopheles farauti	59191	NC_020770.1	Culicidae	Diptera	15412	RefSeq
151	Anopheles fluminensis	364273	NC_037818.1	Culicidae	Diptera	15429	RefSeq
152	Anopheles forattinii	1426903	NC_037813.1	Culicidae	Diptera	15459	RefSeq
153	Anopheles funestus	62324	NC_038158.1	Culicidae	Diptera	15356	RefSeq
154	Anopheles galvaoi	58246	NC_037814.1	Culicidae	Diptera	15420	RefSeq
155	Anopheles gambiae	7165	NC_002084.1	Culicidae	Diptera	15363	RefSeq
156	Anopheles gilesi	2171669	NC_037803.1	Culicidae	Diptera	15458	RefSeq
157	Anopheles goeldii	585440	NC_037810.1	Culicidae	Diptera	15391	RefSeq
158	Anopheles guarani	1048867	NC_037816.1	Culicidae	Diptera	15531	RefSeq
159	Anopheles hinesorum	59189	NC_020769.1	Culicidae	Diptera	15336	RefSeq
160	Anopheles homunculus	369908	NC_030248.1	Culicidae	Diptera	15739	RefSeq
161	Anopheles intermedius	58251	NC_037789.1	Culicidae	Diptera	15409	RefSeq
162	Anopheles janconnae	337448	NC_030717.1	Culicidae	Diptera	15425	RefSeq
163	Anopheles kompi	139048	NC_037827.1	Culicidae	Diptera	15505	RefSeq
164	Anopheles laneanus	369909	NC_030250.1	Culicidae	Diptera	15446	RefSeq
165	Anopheles lanei	596824	NC_037799.1	Culicidae	Diptera	15396	RefSeq
166	Anopheles lutzii	596825	NC_037820.1	Culicidae	Diptera	15341	RefSeq
167	Anopheles maculatus	74869	NC_028218.1	Culicidae	Diptera	14850	RefSeq
168	Anopheles marajoara	58244	NC_037788.1	Culicidae	Diptera	15453	RefSeq
169	Anopheles melas	34690	NC_028219.1	Culicidae	Diptera	15366	RefSeq
170	Anopheles merus	30066	NC_028220.1	Culicidae	Diptera	15365	RefSeq
171	Anopheles minimus	112268	NC_028221.1	Culicidae	Diptera	15411	RefSeq
172	Anopheles minor	596826	NC_037802.1	Culicidae	Diptera	15466	RefSeq
173	Anopheles nimbus	925982	NC_037811.1	Culicidae	Diptera	15471	RefSeq
174	Anopheles nr. costai	2171939	NC_037821.1	Culicidae	Diptera	15434	RefSeq
175	Anopheles oryzalimnetes	58237	NC_030715.1	Culicidae	Diptera	15422	RefSeq
176	Anopheles oswaldoi	43181	NC_037793.1	Culicidae	Diptera	15380	RefSeq
177	Anopheles parvus	596827	NC_037805.1	Culicidae	Diptera	15444	RefSeq
178	Anopheles peryassui	184770	NC_037790.1	Culicidae	Diptera	15417	RefSeq
179	Anopheles pristinus	874513	NC_037824.1	Culicidae	Diptera	15405	RefSeq
180	Anopheles pseudotibiamaculatus	2171670	NC_037829.1	Culicidae	Diptera	15597	RefSeq
181	Anopheles punctulatus	30068	NC_028222.1	Culicidae	Diptera	15322	RefSeq
182	Anopheles quadrimaculatus	42377	NC_000875.1	Culicidae	Diptera	15455	RefSeq
183	Anopheles rangeli	42840	NC_037786.1	Culicidae	Diptera	15386	RefSeq
184	Anopheles rondoni	58252	NC_037815.1	Culicidae	Diptera	15385	RefSeq
185	Anopheles sawyeri	1552952	NC_037798.1	Culicidae	Diptera	15417	RefSeq
186	Anopheles sinensis	74873	NC_028016.1	Culicidae	Diptera	15076	RefSeq
187	Anopheles splendidus	325436	NC_039397.1	Culicidae	Diptera	15362	RefSeq
188	Anopheles stephensi	30069	NC_028223.1	Culicidae	Diptera	15387	RefSeq
189	Anopheles striatus	2171671	NC_037801.1	Culicidae	Diptera	15385	RefSeq
190	Anopheles strodei	53711	NC_037808.1	Culicidae	Diptera	15388	RefSeq
191	Anopheles triannulatus	58253	NC_037800.1	Culicidae	Diptera	15401	RefSeq
192	Anoplocnemis curvipes	1291514	NC_035509.1	Coreidae	Hemiptera	16345	RefSeq
193	Anoplolepis gracilipes	354296	NC_039576.1	Formicidae	Hymenoptera	16943	RefSeq
194	Anoplophora chinensis	217632	NC_029230.1	Cerambycidae	Coleoptera	15805	RefSeq
195	Anoplophora glabripennis	217634	NC_008221.1	Cerambycidae	Coleoptera	15774	RefSeq
196	Anoplotermes janus	948540	NC_034120.1	Termitidae	Blattodea	14778	RefSeq
197	Anoplotermes parvus	948539	NC_034123.1	Termitidae	Blattodea	14914	RefSeq
198	Antarctoperla michaelseni	1778585	NC_042199.1	Gripopterygidae	Plecoptera	16069	RefSeq
199	Antheraea assamensis	91021	NC_030270.1	Saturniidae	Lepidoptera	15312	RefSeq
200	Antheraea frithi	290251	NC_027071.1	Saturniidae	Lepidoptera	15338	RefSeq
201	Antheraea pernyi x Antherea roylei	91022	NC_044744.1	Saturniidae	Lepidoptera	15573	RefSeq
202	Antheraea yamamai	7121	NC_012739.1	Saturniidae	Lepidoptera	15338	RefSeq
203	Anthocharis bambusarum	385382	NC_025274.1	Pieridae	Lepidoptera	15180	RefSeq
204	Anthonomus eugenii	122869	NC_044711.1	Curculionidae	Coleoptera	17257	RefSeq
205	Anthonomus pomorum	201758	NC_044712.1	Curculionidae	Coleoptera	17093	RefSeq
206	Anthonomus rectirostris	1341944	NC_044713.1	Curculionidae	Coleoptera	17676	RefSeq
207	Anthonomus rubi	201759	NC_044714.1	Curculionidae	Coleoptera	17476	RefSeq
208	Antilochus coquebertii	1577200	NC_042441.1	Pyrrhocoridae	Hemiptera	15970	RefSeq
209	Antilochus russus	1768094	NC_042440.1	Pyrrhocoridae	Hemiptera	15924	RefSeq
210	Apatides fortis	590156	NC_013582.1	Bostrichidae	Coleoptera	16171	RefSeq
211	Apatura ilia	461127	NC_016062.1	Nymphalidae	Lepidoptera	15242	RefSeq
212	Apatura metis	642990	NC_015537.1	Nymphalidae	Lepidoptera	15236	RefSeq
213	Aphaena amabilis	2608302	NC_045075.1	Fulgoridae	Hemiptera	16237	RefSeq
214	Aphelocheirus jendeki	2021939	NC_037370.1	Aphelocheiridae	Hemiptera	15168	RefSeq
215	Aphis citricidus	223852	NC_043903.1	Aphididae	Hemiptera	16763	RefSeq
216	Aphis craccivora	307492	NC_031387.1	Aphididae	Hemiptera	15308	RefSeq
217	Aphis fabae	191316	NC_039988.1	Aphididae	Hemiptera	15346	RefSeq
218	Aphis glycines	307491	NC_045236.1	Aphididae	Hemiptera	17954	RefSeq
219	Aphis gossypii	80765	NC_024581.1	Aphididae	Hemiptera	15869	RefSeq
220	Apilitermes longiceps	187574	NC_034031.1	Termitidae	Blattodea	14910	RefSeq
221	Apis andreniformis	7464	NC_039709.1	Apidae	Hymenoptera	16694	RefSeq
222	Apis cerana	7461	NC_014295.1	Apidae	Hymenoptera	15895	RefSeq
223	Apis dorsata	7462	NC_037709.1	Apidae	Hymenoptera	15892	RefSeq
224	Apis florea	7463	NC_021401.1	Apidae	Hymenoptera	17694	RefSeq
225	Apis laboriosa	183418	NC_036155.2	Apidae	Hymenoptera	15510	RefSeq
226	Apis mellifera	7460	NC_035883.1	Apidae	Hymenoptera	16569	RefSeq
227	Apis nigrocincta	83312	NC_038114.1	Apidae	Hymenoptera	15855	RefSeq
228	Apis nuluensis	96030	NC_036235.1	Apidae	Hymenoptera	15843	RefSeq
229	Apocheima cinerarius	706528	NC_024824.1	Geometridae	Lepidoptera	15722	RefSeq
230	Apochrysa matsumurae	417555	NC_015095.1	Chrysopidae	Neuroptera	16214	RefSeq
231	Apodemia mormo	42267	NC_024571.1	Riodinidae	Lepidoptera	15262	RefSeq
232	Apolygus lucorum	248454	NC_023083.1	Miridae	Hemiptera	14768	RefSeq
233	Aporia bieti	441315	NC_033888.1	Pieridae	Lepidoptera	15147	RefSeq
234	Aporia crataegi	129397	NC_018346.1	Pieridae	Lepidoptera	15140	RefSeq
235	Aporia hippia	227538	NC_033889.1	Pieridae	Lepidoptera	15154	RefSeq
236	Aporia intercostata	441316	NC_025273.1	Pieridae	Lepidoptera	15144	RefSeq
237	Aporia martineti	1933878	NC_033890.1	Pieridae	Lepidoptera	15192	RefSeq
238	Apostictopterus fuliginosus	2485974	NC_039946.1	Hesperiidae	Lepidoptera	15417	RefSeq
239	Appendiseta robiniae	527541	NC_042165.1	Aphididae	Hemiptera	15049	RefSeq
240	Appias remedios	2315757	NC_039715.1	Pieridae	Lepidoptera	15118	RefSeq
241	Apriona swainsoni	320467	NC_033872.1	Cerambycidae	Coleoptera	15412	RefSeq
242	Apteroperla tikumana	609060	NC_027698.1	Capniidae	Plecoptera	15564	RefSeq
243	Aquarius paludum	95691	NC_012841.1	Gerridae	Hemiptera	15380	RefSeq
244	Aquatica ficta	1631555	NC_035060.1	Lampyridae	Coleoptera	16836	RefSeq
245	Aquatica lateralis	7052	NC_035755.1	Lampyridae	Coleoptera	16719	RefSeq
246	Aquatica leii	1421715	NC_025276.1	Lampyridae	Coleoptera	16856	RefSeq
247	Aquatica wuhana	2004544	NC_035061.1	Lampyridae	Coleoptera	16186	RefSeq
248	Arachnocampa flava	270899	NC_016204.1	Keroplatidae	Diptera	16923	RefSeq
249	Aradus compar	1176475	NC_030362.1	Aradidae	Hemiptera	16814	RefSeq
250	Araujotermes parvellus	1934455	NC_034057.1	Termitidae	Blattodea	14950	RefSeq
251	Archichauliodes deceptor	1909206	NC_035504.1	Corydalidae	Megaloptera	15798	RefSeq
252	Archipsocus nomas	239250	NC_036363.1	Archipsocidae	Psocoptera	15349	RefSeq
253	Arcyptera coreana	710733	NC_013805.1	Acrididae	Orthoptera	15783	RefSeq
254	Arcyptera meridionalis	864168	NC_039962.1	Acrididae	Orthoptera	15776	RefSeq
255	Argopistes tsekooni	2016140	NC_045929.1	Chrysomelidae	Coleoptera	16552	RefSeq
256	Argynnis childreni	405012	NC_024415.1	Nymphalidae	Lepidoptera	15131	RefSeq
257	Argynnis hyperbius	405014	NC_015988.1	Nymphalidae	Lepidoptera	15156	RefSeq
258	Argynnis sagana	525816	NC_037006.1	Nymphalidae	Lepidoptera	15151	RefSeq
259	Ariadne ariadne	396705	NC_026069.1	Nymphalidae	Lepidoptera	15179	RefSeq
260	Aristobia reticulator	2570686	NC_042151.1	Cerambycidae	Coleoptera	15838	RefSeq
261	Arytainilla spartiophila	178948	NC_038133.1	Psyllidae	Hemiptera	14790	RefSeq
262	Asbolus verrucosus	1661398	NC_027256.1	Tenebrionidae	Coleoptera	15828	RefSeq
263	Ascalohybris subjacens	1310335	NC_021428.1	Ascalaphidae	Neuroptera	15873	RefSeq
264	Ascaloptynx appendiculata	2028591	NC_011277.1	Ascalaphidae	Neuroptera	15877	RefSeq
265	Asiotmethis jubatus	286173	NC_025904.1	Pamphagidae	Orthoptera	15669	RefSeq
266	Asiotmethis zacharjini	286166	NC_020328.1	Pamphagidae	Orthoptera	15660	RefSeq
267	Asobara japonica	554476	NC_045903.1	Braconidae	Hymenoptera	15519	RefSeq
268	Aspidytes niobe	183865	NC_012139.1	Aspidytidae	Coleoptera	14257	RefSeq
269	Astalotermes murcus	377871	NC_034132.1	Termitidae	Blattodea	14950	RefSeq
270	Astictopterus jama	509348	NC_042214.1	Hesperiidae	Lepidoptera	15430	RefSeq
271	Asymmetricata circumdata	1915122	NC_032062.1	Lampyridae	Coleoptera	15967	RefSeq
272	Atelura formicaria	459531	NC_011197.1	Nicoletiidae	Zygentoma	15205	RefSeq
273	Ateuchotermes retifaciens	1934464	NC_034069.1	Termitidae	Blattodea	14884	RefSeq
274	Athalia proxima	2650959	NC_045360.1	Tenthredinidae	Hymenoptera	15852	RefSeq
275	Athetis lepigone	1223490	NC_036057.1	Noctuidae	Lepidoptera	15589	RefSeq
276	Athyma asura	1417362	NC_024410.1	Nymphalidae	Lepidoptera	15181	RefSeq
277	Athyma cama	1417363	NC_024395.1	Nymphalidae	Lepidoptera	15269	RefSeq
278	Athyma disjuncta	1524810	NC_039876.1	Nymphalidae	Lepidoptera	15198	RefSeq
279	Athyma fortuna	398429	NC_039880.1	Nymphalidae	Lepidoptera	15192	RefSeq
280	Athyma gutama	2498636	NC_039833.1	Nymphalidae	Lepidoptera	15266	RefSeq
281	Athyma jina	396706	NC_039699.1	Nymphalidae	Lepidoptera	15202	RefSeq
282	Athyma kanwa	1401844	NC_039697.1	Nymphalidae	Lepidoptera	15278	RefSeq
283	Athyma kasa	1417364	NC_024394.1	Nymphalidae	Lepidoptera	15230	RefSeq
284	Athyma libnites	1529658	NC_039886.1	Nymphalidae	Lepidoptera	15216	RefSeq
285	Athyma nefte	398430	NC_039879.1	Nymphalidae	Lepidoptera	15438	RefSeq
286	Athyma opalina	1417365	NC_024418.1	Nymphalidae	Lepidoptera	15240	RefSeq
287	Athyma perius	1047102	NC_024397.1	Nymphalidae	Lepidoptera	15277	RefSeq
288	Athyma pravara	1401948	NC_039870.1	Nymphalidae	Lepidoptera	15100	RefSeq
289	Athyma punctata	1524813	NC_039872.1	Nymphalidae	Lepidoptera	15240	RefSeq
290	Athyma ranga	412143	NC_039883.1	Nymphalidae	Lepidoptera	15265	RefSeq
291	Athyma recurva	1526553	NC_039873.1	Nymphalidae	Lepidoptera	15189	RefSeq
292	Athyma selenophora	351417	NC_024393.1	Nymphalidae	Lepidoptera	15200	RefSeq
293	Athyma sinope	882614	NC_024398.1	Nymphalidae	Lepidoptera	15257	RefSeq
294	Athyma sulpitia	1170475	NC_017744.1	Nymphalidae	Lepidoptera	15268	RefSeq
295	Atlantitermes oculatissimus	377877	NC_034148.1	Termitidae	Blattodea	14904	RefSeq
296	Atlantitermes snyderi	1934466	NC_034102.1	Termitidae	Blattodea	14950	RefSeq
297	Atractomorpha sinensis	244711	NC_011824.1	Pyrgomorphidae	Orthoptera	15558	RefSeq
298	Atrecus affinis	347277	NC_028597.1	Staphylinidae	Coleoptera	16844	RefSeq
299	Atrijuglans hetaohei	1511833	NC_028168.1	Stathmopodidae	Lepidoptera	15379	RefSeq
300	Atrocalopteryx atrata	193161	NC_027181.1	Calopterygidae	Odonata	15424	RefSeq
301	Atrocalopteryx melli	2060406	NC_036749.1	Calopterygidae	Odonata	15562	RefSeq
302	Atrophaneura alcinous	85299	NC_024564.1	Papilionidae	Lepidoptera	15266	RefSeq
303	Atta colombica	520822	KY950644.1	Formicidae	Hymenoptera	18392	GenBank
304	Attacus atlas	63978	NC_021770.1	Saturniidae	Lepidoptera	15282	RefSeq
305	Atylotus miser	1812703	NC_030000.1	Tabanidae	Diptera	15858	RefSeq
306	Aulacophora lewisii	226735	NC_039712.1	Chrysomelidae	Coleoptera	15691	RefSeq
307	Auzakia danava	470265	NC_039882.1	Nymphalidae	Lepidoptera	15367	RefSeq
308	Bactericera cockerelli	290155	NC_030055.1	Triozidae	Hemiptera	15220	RefSeq
309	Bactrocera arecae	164440	NC_028327.1	Tephritidae	Diptera	15900	RefSeq
310	Bactrocera biguttula	758596	NC_042712.1	Tephritidae	Diptera	15829	RefSeq
311	Bactrocera carambolae	69614	NC_009772.1	Tephritidae	Diptera	15915	RefSeq
312	Bactrocera correcta	47773	NC_018787.1	Tephritidae	Diptera	15936	RefSeq
313	Bactrocera dorsalis	27457	NC_008748.1	Tephritidae	Diptera	15915	RefSeq
314	Bactrocera latifrons	174628	NC_029466.1	Tephritidae	Diptera	15977	RefSeq
315	Bactrocera limbifera	1707535	NC_037722.1	Tephritidae	Diptera	15860	RefSeq
316	Bactrocera melastomatos	240516	NC_029467.1	Tephritidae	Diptera	15954	RefSeq
317	Bactrocera minax	104690	NC_014402.1	Tephritidae	Diptera	16043	RefSeq
318	Bactrocera oleae	104688	NC_005333.1	Tephritidae	Diptera	15815	RefSeq
319	Bactrocera ritsemai	2065233	NC_037723.1	Tephritidae	Diptera	15927	RefSeq
320	Bactrocera tryoni	59916	NC_014611.1	Tephritidae	Diptera	15925	RefSeq
321	Bactrocera tsuneonis	104691	NC_038164.1	Tephritidae	Diptera	15865	RefSeq
322	Bactrocera umbrosa	69618	NC_029468.1	Tephritidae	Diptera	15898	RefSeq
323	Bactrocera zonata	137042	NC_027725.1	Tephritidae	Diptera	15935	RefSeq
324	Baizongia pistaciae	198322	NC_035314.1	Pemphigidae	Hemiptera	15602	RefSeq
325	Baltia butleri	320288	NC_045189.1	Pieridae	Lepidoptera	15124	RefSeq
326	Barca bicolor	2485976	NC_039947.1	Hesperiidae	Lepidoptera	15574	RefSeq
327	Batocera lineolata	583388	NC_022671.1	Cerambycidae	Coleoptera	15418	RefSeq
328	Batracomorphus lateprocessus	1962545	NC_045858.1	Cicadellidae	Hemiptera	15356	RefSeq
329	Bemisia afer	166114	NC_024056.1	Aleyrodidae	Hemiptera	14968	RefSeq
330	Bemisia tabaci	7038	MH205752.1	Aleyrodidae	Hemiptera	15632	GenBank
331	Bhagadatta austenia	1417366	NC_024413.1	Nymphalidae	Lepidoptera	15615	RefSeq
332	Bhutanitis mansfieldi	93376	NC_037863.1	Papilionidae	Lepidoptera	14994	RefSeq
333	Bicellonychia lividipennis	1176499	NC_030060.1	Lampyridae	Coleoptera	16466	RefSeq
334	Bironella hollandi	59138	NC_037796.1	Culicidae	Diptera	15772	RefSeq
335	Biston panterinaria	1229185	NC_020004.1	Geometridae	Lepidoptera	15517	RefSeq
336	Biston perclara	1430492	NC_030769.1	Geometridae	Lepidoptera	15493	RefSeq
337	Biston suppressaria	1049282	NC_027111.1	Geometridae	Lepidoptera	15628	RefSeq
338	Biston thibetaria	1514710	NC_030632.1	Geometridae	Lepidoptera	15485	RefSeq
339	Bittacus pilicornis	172808	NC_015118.1	Bittacidae	Mecoptera	15842	RefSeq
340	Bittacus strigosus	50433	NC_044741.1	Bittacidae	Mecoptera	15825	RefSeq
341	Blaptica dubia	132935	NC_029224.1	Blaberidae	Blattodea	17340	RefSeq
342	Blastopsylla occidentalis	121832	NC_038147.1	Aphalaridae	Hemiptera	14751	RefSeq
343	Blattella bisignata	415194	NC_018549.1	Ectobiidae	Blattodea	16470	RefSeq
344	Blattella germanica	6973	NC_012901.1	Ectobiidae	Blattodea	15025	RefSeq
345	Blepephaeus succinctor	583413	NC_044697.1	Cerambycidae	Coleoptera	15554	RefSeq
346	Bombus hypocrita	130701	NC_011923.1	Apidae	Hymenoptera	15468	RefSeq
347	Bombus ignitus	130704	NC_010967.1	Apidae	Hymenoptera	16434	RefSeq
348	Bombus terrestris	30195	NC_045178.1	Apidae	Hymenoptera	17049	RefSeq
349	Bombus waltoni	395577	NC_045283.1	Apidae	Hymenoptera	19349	RefSeq
350	Bombyx huttoni	998830	NC_026518.1	Bombycidae	Lepidoptera	15638	RefSeq
351	Bombyx lemeepauli	1972253	NC_037149.1	Bombycidae	Lepidoptera	15801	RefSeq
352	Bombyx mandarina	7092	NC_003395.1	Bombycidae	Lepidoptera	15928	RefSeq
353	Bombyx mori	7091	NC_002355.1	Bombycidae	Lepidoptera	15643	RefSeq
354	Bothriometopus macrocnemis	475769	NC_009983.1	Philopteridae	Phthiraptera	15564	RefSeq
355	Brachymna tenuis	2575665	NC_042802.1	Pentatomidae	Hemiptera	15744	RefSeq
356	Brachyrhynchus hsiaoi	928820	NC_022670.1	Aradidae	Hemiptera	15250	RefSeq
357	Brachythemis contaminata	342759	NC_026305.1	Libellulidae	Odonata	15056	RefSeq
358	Brahmaea hearseyi	1572514	NC_034279.1	Brahmaeidae	Lepidoptera	15442	RefSeq
359	Brontostoma colossus	1532881	NC_024745.1	Reduviidae	Hemiptera	16625	RefSeq
360	Bulbitermes laticephalus	229649	NC_034059.1	Termitidae	Blattodea	14897	RefSeq
361	Bulbitermes makhamensis	229646	NC_034029.1	Termitidae	Blattodea	14950	RefSeq
362	Bulbitermes singaporiensis	1934469	NC_034147.1	Termitidae	Blattodea	14950	RefSeq
363	Bullanga florida	1921091	NC_032298.1	Myrmeleontidae	Neuroptera	15937	RefSeq
364	Burara striata	1980151	NC_034676.1	Hesperiidae	Lepidoptera	15327	RefSeq
365	Byturus ochraceus	153018	NC_036267.1	Byturidae	Coleoptera	15143	RefSeq
366	Cacoplistes rogenhoferi	2316737	NC_039664.1	Phalangopsidae	Orthoptera	16018	RefSeq
367	Cacopsylla coccinea	1646117	NC_027087.1	Psyllidae	Hemiptera	14832	RefSeq
368	Cacopsylla pyri	121839	NC_038148.1	Psyllidae	Hemiptera	14886	RefSeq
369	Calameuta filiformis	222804	NC_028445.1	Cephidae	Hymenoptera	20055	RefSeq
370	Calameuta idolon	1001283	NC_028446.1	Cephidae	Hymenoptera	19746	RefSeq
371	Calinaga davidis	942733	NC_015480.1	Nymphalidae	Lepidoptera	15267	RefSeq
372	Callerebia suroia	698779	NC_026060.1	Nymphalidae	Lepidoptera	15208	RefSeq
373	Callicerus obscurus	877884	NC_028598.1	Staphylinidae	Coleoptera	16954	RefSeq
374	Callimorpha dominula	938182	NC_027094.1	Erebidae	Lepidoptera	15496	RefSeq
375	Calliphora chinghaiensis	1767048	NC_029215.1	Calliphoridae	Diptera	15269	RefSeq
376	Calliphora vicina	7373	NC_019639.1	Calliphoridae	Diptera	16112	RefSeq
377	Calliphora vomitoria	27454	NC_028411.1	Calliphoridae	Diptera	16134	RefSeq
378	Callipogon relictus	1105317	NC_037698.1	Cerambycidae	Coleoptera	15742	RefSeq
379	Calliptamus abbreviatus	244720	NC_030626.1	Acrididae	Orthoptera	15558	RefSeq
380	Calliptamus italicus	334752	NC_011305.1	Acrididae	Orthoptera	15675	RefSeq
381	Callispa bowringii	2558238	NC_042198.1	Chrysomelidae	Coleoptera	17060	RefSeq
382	Callitettix biformis	1245211	NC_025496.1	Cercopidae	Hemiptera	15222	RefSeq
383	Callitettix braconoides	1245213	NC_025497.1	Cercopidae	Hemiptera	15637	RefSeq
384	Callitettix versicolor	533009	NC_020031.1	Cercopidae	Hemiptera	15374	RefSeq
385	Calophya californica	2047826	NC_036302.1	Calophyidae	Hemiptera	15273	RefSeq
386	Calosoma sp.	696089	NC_018339.1	Carabidae	Coleoptera	16462	RefSeq
387	Campanulotes compar	135595	NC_007884.1	Philopteridae	Phthiraptera	14804	RefSeq
388	Camponotus atrox	604843	NC_029357.1	Formicidae	Hymenoptera	16540	RefSeq
389	Camponotus concavus	605056	NC_042676.1	Formicidae	Hymenoptera	16357	RefSeq
390	Camptonotus carolinensis	114793	NC_028060.1	Gryllacrididae	Orthoptera	15211	RefSeq
391	Cantao ocellatus	299244	NC_042803.1	Scutelleridae	Hemiptera	15952	RefSeq
392	Canthesancus helluo	2126071	NC_037745.1	Reduviidae	Hemiptera	15743	RefSeq
393	Capnia zijinshana	1977248	NC_034661.1	Capniidae	Plecoptera	16310	RefSeq
394	Carabus granulatus	118799	NC_044759.1	Carabidae	Coleoptera	16918	RefSeq
395	Carabus lafossei	1980559	NC_036507.1	Carabidae	Coleoptera	16793	RefSeq
396	Carbula sinica	286704	NC_037741.1	Pentatomidae	Hemiptera	15233	RefSeq
397	Carcinochelis bannaensis	2126074	NC_037734.1	Phymatidae	Hemiptera	15335	RefSeq
398	Carcinocoris binghami	1347739	NC_036012.1	Phymatidae	Hemiptera	15344	RefSeq
399	Cardiodactylus muiri	2184234	NC_037914.1	Gryllidae	Orthoptera	16328	RefSeq
400	Carposina sasakii	252295	NC_023212.1	Carposinidae	Lepidoptera	15611	RefSeq
401	Carterocephalus silvicola	218722	NC_024646.1	Hesperiidae	Lepidoptera	15765	RefSeq
402	Caryanda elegans	316080	NC_036750.1	Acrididae	Orthoptera	15459	RefSeq
403	Caryanda sp.	1837280	NC_030165.1	Acrididae	Orthoptera	15445	RefSeq
404	Catacanthus incarnatus	696896	NC_042804.1	Pentatomidae	Hemiptera	15939	RefSeq
405	Catopsilia pomona	320267	NC_022687.1	Pieridae	Lepidoptera	15142	RefSeq
406	Cavariella salicicola	384386	NC_022682.1	Aphididae	Hemiptera	16317	RefSeq
407	Cavitermes tuberosus	187529	NC_034097.1	Termitidae	Blattodea	14950	RefSeq
408	Caystrus obscurus	2575667	NC_042805.1	Pentatomidae	Hemiptera	15896	RefSeq
409	Cazira horvathi	2575653	NC_042817.1	Pentatomidae	Hemiptera	15939	RefSeq
410	Cecropterus lyciades	2558925	NC_030602.1	Hesperiidae	Lepidoptera	15612	RefSeq
411	Celaenorrhinus maculosa	1415246	NC_022853.1	Hesperiidae	Lepidoptera	15282	RefSeq
412	Celastrina hersilia	797158	NC_018049.1	Lycaenidae	Lepidoptera	15302	RefSeq
413	Cephalotermes rectangularis	187531	NC_034136.1	Termitidae	Blattodea	14949	RefSeq
414	Cephenemyia trompe	204915	NC_045881.1	Oestridae	Diptera	16387	RefSeq
415	Cephus cinctus	211228	NC_012688.1	Cephidae	Hymenoptera	19339	RefSeq
416	Ceracris fasciata	227351	NC_043956.1	Acrididae	Orthoptera	15569	RefSeq
417	Ceracris kiangsu	227354	NC_019994.1	Acrididae	Orthoptera	15665	RefSeq
418	Ceracris versicolor	329348	NC_025285.1	Acrididae	Orthoptera	15616	RefSeq
419	Ceratitis capitata	7213	NC_000857.1	Tephritidae	Diptera	15980	RefSeq
420	Ceratitis fasciventris	220499	NC_035497.1	Tephritidae	Diptera	16017	RefSeq
421	Ceratophyllus wui	2505953	NC_040301.1	Ceratophyllidae	Siphonaptera	18081	RefSeq
422	Ceruchus minor	617564	NC_042613.1	Lucanidae	Coleoptera	18601	RefSeq
423	Cervaphis quercus	384373	NC_024926.1	Aphididae	Hemiptera	15272	RefSeq
424	Cestrotus liui	1979297	NC_034922.1	Lauxaniidae	Diptera	16171	RefSeq
425	Cethosia biblis	876379	NC_026070.1	Nymphalidae	Lepidoptera	15211	RefSeq
426	Ceutorhynchus obstrictus	307131	NC_045101.1	Curculionidae	Coleoptera	20124	RefSeq
427	Chaetocnema pelagica	1425542	NC_041170.1	Chrysomelidae	Coleoptera	16331	RefSeq
428	Chaetosoma scaritides	546502	NC_011324.1	Chaetosomatidae	Coleoptera	15511	RefSeq
429	Chalinga pratti	351435	NC_039861.1	Nymphalidae	Lepidoptera	15290	RefSeq
430	Challia fletcheri	1091408	NC_018538.1	Pygidicranidae	Dermaptera	20456	RefSeq
431	Changeondelphax velitchkovskyi	1291384	NC_037181.1	Delphacidae	Hemiptera	16449	RefSeq
432	Chauliognathus opacus	528223	NC_013576.1	Cantharidae	Coleoptera	14893	RefSeq
433	Chauliops fallax	1244200	NC_020772.1	Malcidae	Hemiptera	15739	RefSeq
434	Cheirotonus jansoni	1297118	NC_023246.1	Scarabaeidae	Coleoptera	17249	RefSeq
435	Cheumatopsyche analis	763291	NC_036955.1	Hydropsychidae	Trichoptera	15098	RefSeq
436	Cheumatopsyche brevilineata	1437087	NC_043769.1	Hydropsychidae	Trichoptera	15302	RefSeq
437	Cheumatopsyche campyla	692082	NC_036954.1	Hydropsychidae	Trichoptera	15098	RefSeq
438	Cheumatopsyche speciosa	763295	NC_036952.1	Hydropsychidae	Trichoptera	15098	RefSeq
439	Chilo auricilius	236789	NC_024644.1	Crambidae	Lepidoptera	15367	RefSeq
440	Chilo sacchariphagus	236793	NC_029716.1	Crambidae	Lepidoptera	15378	RefSeq
441	Chilo suppressalis	168631	NC_015612.1	Crambidae	Lepidoptera	15395	RefSeq
442	Chironomus tepperi	113505	NC_016167.1	Chironomidae	Diptera	15652	RefSeq
443	Chitoria ulupi	461129	NC_026569.1	Nymphalidae	Lepidoptera	15279	RefSeq
444	Chloronia mirifica	1569770	NC_033349.1	Corydalidae	Megaloptera	15877	RefSeq
445	Choaspes benjaminii	218724	NC_024647.1	Hesperiidae	Lepidoptera	15300	RefSeq
446	Chondracris rosea	183410	NC_019993.1	Acrididae	Orthoptera	15646	RefSeq
447	Choristoneura biennis	27540	NC_037394.1	Tortricidae	Lepidoptera	15533	RefSeq
448	Choristoneura conflictana	308442	NC_039421.1	Tortricidae	Lepidoptera	15541	RefSeq
449	Choristoneura fumiferana	7141	NC_037395.1	Tortricidae	Lepidoptera	15304	RefSeq
450	Choristoneura longicellana	928821	NC_019996.1	Tortricidae	Lepidoptera	15759	RefSeq
451	Choristoneura murinana	106494	NC_037396.1	Tortricidae	Lepidoptera	15540	RefSeq
452	Choristoneura occidentalis	27541	NC_037393.1	Tortricidae	Lepidoptera	15536	RefSeq
453	Choristoneura pinus	27542	NC_039422.1	Tortricidae	Lepidoptera	15536	RefSeq
454	Choristoneura rosaceana	27543	NC_037397.1	Tortricidae	Lepidoptera	15544	RefSeq
455	Choroedocus capensis	267690	NC_041116.1	Acrididae	Orthoptera	16293	RefSeq
456	Choroedocus violaceipes	334920	NC_034673.1	Acrididae	Orthoptera	15694	RefSeq
457	Chorthippus chinensis	454920	NC_011095.1	Acrididae	Orthoptera	15599	RefSeq
458	Chrysochroa fulgidissima	543396	NC_012765.1	Buprestidae	Coleoptera	15592	RefSeq
459	Chrysomya albiceps	81419	NC_019631.1	Calliphoridae	Diptera	15491	RefSeq
460	Chrysomya bezziana	69364	NC_019632.1	Calliphoridae	Diptera	15236	RefSeq
461	Chrysomya megacephala	115424	NC_019633.1	Calliphoridae	Diptera	15273	RefSeq
462	Chrysomya nigripes	318702	NC_028412.1	Calliphoridae	Diptera	15832	RefSeq
463	Chrysomya phaonis	525896	NC_031381.1	Calliphoridae	Diptera	15831	RefSeq
464	Chrysomya pinguis	192730	NC_025338.1	Calliphoridae	Diptera	15838	RefSeq
465	Chrysomya putoria	235600	NC_002697.1	Calliphoridae	Diptera	15837	RefSeq
466	Chrysomya rufifacies	45450	NC_019634.1	Calliphoridae	Diptera	15412	RefSeq
467	Chrysomya saffranea	318703	NC_019635.1	Calliphoridae	Diptera	15839	RefSeq
468	Chrysopa pallens	417485	NC_019618.1	Chrysopidae	Neuroptera	16723	RefSeq
469	Chrysoperla externa	310653	NC_030341.1	Chrysopidae	Neuroptera	16509	RefSeq
470	Chrysoperla nipponensis	413239	NC_015093.1	Chrysopidae	Neuroptera	16057	RefSeq
471	Cicindela anchoralis	212429	NC_038191.1	Carabidae	Coleoptera	16388	RefSeq
472	Cigaritis takanonis	2714157	NC_016018.1	Lycaenidae	Lepidoptera	15349	RefSeq
473	Cimex lectularius	79782	NC_030043.1	Cimicidae	Hemiptera	15217	RefSeq
474	Clania variegata	1368026	NC_041112.1	Psychidae	Lepidoptera	15660	RefSeq
475	Clemelis pullata	1918223	NC_039963.1	Tachinidae	Diptera	15225	RefSeq
476	Cloresmus pulchellus	2575654	NC_042806.1	Coreidae	Hemiptera	18022	RefSeq
477	Clostera anachoreta	499538	NC_034740.1	Notodontidae	Lepidoptera	15456	RefSeq
478	Clostera anastomosis	300245	NC_041140.1	Notodontidae	Lepidoptera	15390	RefSeq
479	Cnaphalocrocis medinalis	437488	NC_015985.1	Crambidae	Lepidoptera	15388	RefSeq
480	Cnizocoris sinensis	1347741	NC_036013.1	Phymatidae	Hemiptera	15262	RefSeq
481	Coatitermes kartaboensis	377889	NC_034141.1	Termitidae	Blattodea	14950	RefSeq
482	Cochliomyia hominivorax	115425	NC_002660.1	Calliphoridae	Diptera	16022	RefSeq
483	Colias erate	72852	NC_027253.1	Pieridae	Lepidoptera	15184	RefSeq
484	Colletes gigas	935657	NC_026218.1	Colletidae	Hymenoptera	15885	RefSeq
485	Coloceras sp.	1075158	NC_015997.1	Philopteridae	Phthiraptera	14869	RefSeq
486	Colpocephalum griffoneae	2358484	NC_039530.1	Menoponidae	Phthiraptera	14873	RefSeq
487	Comicus campestris	62773	NC_028062.1	Schizodactylidae	Orthoptera	15691	RefSeq
488	Comparmustilia sphingiformis	2219252	NC_038083.1	Bombycidae	Lepidoptera	15100	RefSeq
489	Compositermes vindai	1367275	NC_034144.1	Termitidae	Blattodea	14950	RefSeq
490	Compsorhipis davidiana	290713	NC_029408.1	Acrididae	Orthoptera	16085	RefSeq
491	Conanalus pieli	948347	NC_033987.1	Tettigoniidae	Orthoptera	15820	RefSeq
492	Conocephalus maculatus	578476	NC_045065.1	Tettigoniidae	Orthoptera	15905	RefSeq
493	Conocephalus melaenus	948344	NC_033988.1	Tettigoniidae	Orthoptera	15852	RefSeq
494	Conogethes punctiferalis	1133088	NC_021389.1	Crambidae	Lepidoptera	15355	RefSeq
495	Constrictotermes cyphergaster	488269	NC_034044.1	Termitidae	Blattodea	14950	RefSeq
496	Contacyphon sp.	546486	NC_011320.1	Scirtidae	Coleoptera	15919	RefSeq
497	Copris tripartitus	438892	NC_045923.1	Scarabaeidae	Coleoptera	15457	RefSeq
498	Coptosoma bifaria	498928	NC_012449.1	Plataspidae	Hemiptera	16179	RefSeq
499	Coptotermes amanii	1075645	NC_030011.1	Rhinotermitidae	Blattodea	14894	RefSeq
500	Coptotermes elisae	1586083	NC_030012.1	Rhinotermitidae	Blattodea	14900	RefSeq
501	Coptotermes formosanus	36987	NC_015800.1	Rhinotermitidae	Blattodea	16326	RefSeq
502	Coptotermes frenchi	370047	NC_030013.1	Rhinotermitidae	Blattodea	14912	RefSeq
503	Coptotermes gestroi	232242	NC_030014.1	Rhinotermitidae	Blattodea	14919	RefSeq
504	Coptotermes heimi	282472	NC_030015.1	Rhinotermitidae	Blattodea	14908	RefSeq
505	Coptotermes kalshoveni	274632	NC_030016.1	Rhinotermitidae	Blattodea	14888	RefSeq
506	Coptotermes lacteus	119669	NC_018125.1	Rhinotermitidae	Blattodea	16326	RefSeq
507	Coptotermes michaelseni	282474	NC_030017.1	Rhinotermitidae	Blattodea	14900	RefSeq
508	Coptotermes remotus	1826157	NC_030018.1	Rhinotermitidae	Blattodea	14742	RefSeq
509	Coptotermes sepangensis	299598	NC_030019.1	Rhinotermitidae	Blattodea	14716	RefSeq
510	Coptotermes sjoestedti	377891	NC_030020.1	Rhinotermitidae	Blattodea	14897	RefSeq
511	Coptotermes suzhouensis	2080274	NC_037018.1	Rhinotermitidae	Blattodea	15764	RefSeq
512	Coptotermes testaceus	280681	NC_028722.1	Rhinotermitidae	Blattodea	15752	RefSeq
513	Coptotermes travians	300184	NC_030021.1	Rhinotermitidae	Blattodea	14894	RefSeq
514	Coquillettidia chrysonotum	2597061	NC_044655.1	Culicidae	Diptera	15389	RefSeq
515	Corcyra cephalonica	139036	NC_016866.1	Pyralidae	Lepidoptera	15273	RefSeq
516	Coreana raphaelis	334015	NC_007976.1	Lycaenidae	Lepidoptera	15314	RefSeq
517	Cornitermes cumulans	99801	NC_034086.1	Termitidae	Blattodea	14950	RefSeq
518	Cornitermes pugnax	377892	NC_034055.1	Termitidae	Blattodea	14950	RefSeq
519	Corydalus cornutus	559164	NC_011276.1	Corydalidae	Megaloptera	15687	RefSeq
520	Corythucha ciliata	369451	NC_022922.1	Tingidae	Hemiptera	15257	RefSeq
521	Corythucha marmorata	621227	NC_044420.1	Tingidae	Hemiptera	15635	RefSeq
522	Cosmoscarta bispecularis	798355	NC_040114.1	Cercopidae	Hemiptera	15024	RefSeq
523	Cosmoscarta dorsimacula	797793	NC_040115.1	Cercopidae	Hemiptera	15677	RefSeq
524	Cotesia vestalis	217443	NC_014272.1	Braconidae	Hymenoptera	15543	RefSeq
525	Cramptonomyia spenceri	209689	NC_016203.1	Pachyneuridae	Diptera	16274	RefSeq
526	Crenetermes albotarsalis	377894	NC_034113.1	Termitidae	Blattodea	14911	RefSeq
527	Creobroter gemmatus	1581158	NC_030267.1	Hymenopodidae	Mantodea	15716	RefSeq
528	Creobroter jiangxiensis	2073089	NC_037234.1	Hymenopodidae	Mantodea	15801	RefSeq
529	Creontiades dilutus	173679	NC_030257.1	Miridae	Hemiptera	15864	RefSeq
530	Crepititermes verruculosus	187533	NC_034041.1	Termitidae	Blattodea	14950	RefSeq
531	Crioceris duodecimpunctata	184539	NC_003372.1	Chrysomelidae	Coleoptera	15880	RefSeq
532	Cryptocercus kyebangensis	161578	NC_030191.1	Cryptocercidae	Blattodea	15720	RefSeq
533	Cryptocercus meridianus	486158	NC_037496.1	Cryptocercidae	Blattodea	15322	RefSeq
534	Cryptocercus relictus	63626	NC_018132.1	Cryptocercidae	Blattodea	15373	RefSeq
535	Cryptolestes ferrugineus	58000	NC_028203.1	Laemophloeidae	Coleoptera	15511	RefSeq
536	Cryptolestes pusillus	1173686	NC_028204.1	Laemophloeidae	Coleoptera	15502	RefSeq
537	Cryptopone sauteri	255801	NC_041202.1	Formicidae	Hymenoptera	15367	RefSeq
538	Cryptotermes declivis	1085568	NC_045866.1	Kalotermitidae	Blattodea	15678	RefSeq
539	Ctenoplusia agnata	254370	NC_021410.1	Noctuidae	Lepidoptera	15261	RefSeq
540	Ctenoplusia limbirena	1390563	NC_025760.1	Noctuidae	Lepidoptera	15306	RefSeq
541	Ctenoptilum vasava	1006002	NC_016704.1	Hesperiidae	Lepidoptera	15468	RefSeq
542	Cubitermes fulvus	1934476	NC_034033.1	Termitidae	Blattodea	14950	RefSeq
543	Cubitermes oblectatus	1934477	NC_034056.1	Termitidae	Blattodea	14950	RefSeq
544	Cubitermes sulcifrons	1934479	NC_034109.1	Termitidae	Blattodea	14950	RefSeq
545	Cubitermes ugandensis	1236676	NC_026113.1	Termitidae	Blattodea	16491	RefSeq
546	Cucujus clavipes	186067	NC_018350.1	Cucujidae	Coleoptera	15642	RefSeq
547	Culex bidens	707279	NC_037809.1	Culicidae	Diptera	15583	RefSeq
548	Culex bilineatus	2171672	NC_037819.1	Culicidae	Diptera	15599	RefSeq
549	Culex brami	2171673	NC_037828.1	Culicidae	Diptera	15586	RefSeq
550	Culex camposi	1461356	NC_036008.1	Culicidae	Diptera	15570	RefSeq
551	Culex chidesteri	707280	NC_037826.1	Culicidae	Diptera	16052	RefSeq
552	Culex coronator	526217	NC_036006.1	Culicidae	Diptera	15576	RefSeq
553	Culex declarator	707281	NC_037822.1	Culicidae	Diptera	15575	RefSeq
554	Culex gelidus	308713	NC_038160.1	Culicidae	Diptera	15600	RefSeq
555	Culex lygrus	1461354	NC_037825.1	Culicidae	Diptera	15572	RefSeq
556	Culex mollis	549331	NC_037812.1	Culicidae	Diptera	15580	RefSeq
557	Culex nigripalpus	42429	NC_037823.1	Culicidae	Diptera	15571	RefSeq
558	Culex pipiens	7175	NC_015079.1	Culicidae	Diptera	14856	RefSeq
559	Culex quinquefasciatus	7176	NC_014574.1	Culicidae	Diptera	15587	RefSeq
560	Culex surinamensis	1461359	NC_037797.1	Culicidae	Diptera	15568	RefSeq
561	Culex tritaeniorhynchus	7178	NC_028616.1	Culicidae	Diptera	15123	RefSeq
562	Culex usquatissimus	2037950	NC_036007.1	Culicidae	Diptera	15574	RefSeq
563	Culex usquatus	707283	NC_036005.1	Culicidae	Diptera	15573	RefSeq
564	Culicoides arakawae	198116	NC_009809.1	Ceratopogonidae	Diptera	18135	RefSeq
565	Cupido argiades	596724	NC_020779.1	Lycaenidae	Lepidoptera	15330	RefSeq
566	Curculio davidi	1453177	NC_034293.1	Curculionidae	Coleoptera	16852	RefSeq
567	Curetis bulis	124389	NC_023088.1	Lycaenidae	Lepidoptera	15162	RefSeq
568	Curtos bilineatus	370592	NC_044789.1	Lampyridae	Coleoptera	16677	RefSeq
569	Curvipennis wixiensis	1903853	NC_031397.1	Acrididae	Orthoptera	15528	RefSeq
570	Cyclommatus strigiceps	617644	NC_045068.1	Lucanidae	Coleoptera	17853	RefSeq
571	Cyclopelta parva	696241	NC_037739.1	Dinidoridae	Hemiptera	15422	RefSeq
572	Cyclorhipidion bodoanus	1586476	NC_036295.1	Curculionidae	Coleoptera	15899	RefSeq
573	Cydalima perspectalis	1309588	NC_042150.1	Crambidae	Lepidoptera	15232	RefSeq
574	Cydia pomonella	82600	NC_020003.2	Tortricidae	Lepidoptera	15253	RefSeq
575	Cydistomyia duplonotata	395993	NC_008756.1	Tabanidae	Diptera	16247	RefSeq
576	Cylindrotermes parvignathus	187535	NC_034096.1	Termitidae	Blattodea	14950	RefSeq
577	Cyphoderris monstrosa	58606	NC_028059.1	Prophalangopsidae	Orthoptera	16590	RefSeq
578	Cyrestis thyodamas	224106	NC_026071.1	Nymphalidae	Lepidoptera	15254	RefSeq
579	Cyrtotrachelus buqueti	1892066	NC_039705.1	Curculionidae	Coleoptera	15035	RefSeq
580	Cysteochila chiniana	2172476	NC_037833.1	Tingidae	Hemiptera	15475	RefSeq
581	Dacrila fallax	877962	NC_028599.1	Staphylinidae	Coleoptera	16802	RefSeq
582	Dacus conopsoides	2586379	NC_043843.1	Tephritidae	Diptera	15852	RefSeq
583	Dacus longicornis	912007	NC_032690.1	Tephritidae	Diptera	16253	RefSeq
584	Daimio tethys	76233	NC_024648.1	Hesperiidae	Lepidoptera	15350	RefSeq
585	Dalsira scabrata	2021946	NC_037374.1	Pentatomidae	Hemiptera	15614	RefSeq
586	Damaster mirabilissimus	658856	NC_016469.1	Carabidae	Coleoptera	16823	RefSeq
587	Danaus chrysippus	151541	NC_024532.1	Nymphalidae	Lepidoptera	15236	RefSeq
588	Danaus plexippus	13037	NC_021452.1	Nymphalidae	Lepidoptera	15314	RefSeq
589	Darthula hardwickii	1264638	NC_026699.1	Aetalionidae	Hemiptera	15355	RefSeq
590	Dastarcus helophoroides	1169899	NC_024271.1	Bothrideridae	Coleoptera	15878	RefSeq
591	Dasyhippus barbipes	1385936	NC_041412.1	Acrididae	Orthoptera	16111	RefSeq
592	Dasypogon diadema	468822	NC_045239.1	Asilidae	Diptera	16947	RefSeq
593	Davidina armandi	1454236	NC_028505.1	Nymphalidae	Lepidoptera	15214	RefSeq
594	Davidius lunatus	318828	NC_012644.1	Gomphidae	Odonata	15913	RefSeq
595	Decma fissa	948369	NC_033981.1	Tettigoniidae	Orthoptera	16122	RefSeq
596	Deielia phaon	411009	NC_042690.1	Libellulidae	Odonata	15281	RefSeq
597	Delia antiqua	265456	NC_028226.1	Anthomyiidae	Diptera	16141	RefSeq
598	Delias hyparete	152621	NC_020428.1	Pieridae	Lepidoptera	15186	RefSeq
599	Dendrolimus houi	765132	NC_039840.1	Lasiocampidae	Lepidoptera	15381	RefSeq
600	Dendrolimus kikuchii	765133	NC_036347.1	Lasiocampidae	Lepidoptera	15422	RefSeq
601	Dendrolimus punctatus	238572	NC_027156.1	Lasiocampidae	Lepidoptera	15411	RefSeq
602	Dendrolimus spectabilis	155323	NC_025763.1	Lasiocampidae	Lepidoptera	15411	RefSeq
603	Dendrolimus superans	420590	NC_039841.1	Lasiocampidae	Lepidoptera	15417	RefSeq
604	Dendrolimus tabulaeformis	416556	NC_027157.1	Lasiocampidae	Lepidoptera	15411	RefSeq
605	Dendrothrips minowai	1030662	NC_037839.1	Thripidae	Thysanoptera	14631	RefSeq
606	Deracantha onos	441219	NC_011813.1	Tettigoniidae	Orthoptera	15650	RefSeq
607	Dermatobia hominis	115427	NC_006378.1	Oestridae	Diptera	16360	RefSeq
608	Dermestes coarctatus	2571046	NC_044851.1	Dermestidae	Coleoptera	15873	RefSeq
609	Dermestes frischii	452470	NC_044850.1	Dermestidae	Coleoptera	15873	RefSeq
610	Dermestes maculatus	473951	NC_037200.1	Dermestidae	Coleoptera	16390	RefSeq
611	Dermestes tessellatocollis	1289376	NC_044849.1	Dermestidae	Coleoptera	16218	RefSeq
612	Diabolocatantops pinguis	509737	NC_042904.1	Acrididae	Orthoptera	15604	RefSeq
613	Diabrotica barberi	50386	NC_022935.1	Chrysomelidae	Coleoptera	16366	RefSeq
614	Diadegma semiclausum	208481	NC_012708.1	Ichneumonidae	Hymenoptera	18728	RefSeq
615	Diamesus osculans	414948	NC_045874.1	Silphidae	Coleoptera	19400	RefSeq
616	Diamphipnoa annulata	2559291	NC_042205.1	Diamphipnoidae	Plecoptera	14882	RefSeq
617	Dianemobius fascipes	1581339	NC_045846.1	Gryllidae	Orthoptera	15363	RefSeq
618	Dianemobius furumagiensis	2153487	NC_045847.1	Gryllidae	Orthoptera	15350	RefSeq
619	Diaphanes mendax	370595	NC_044791.1	Lampyridae	Coleoptera	17959	RefSeq
620	Diaphanes nubilus	370596	NC_044787.1	Lampyridae	Coleoptera	17683	RefSeq
621	Diaphanes pectinealis	370597	NC_044793.1	Lampyridae	Coleoptera	17981	RefSeq
622	Diaphorina citri	121845	NC_030214.1	Liviidae	Hemiptera	14996	RefSeq
623	Diaphorina lycii	2047824	NC_036352.1	Liviidae	Hemiptera	15112	RefSeq
624	Diatraea saccharalis	40085	NC_013274.1	Crambidae	Lepidoptera	15490	RefSeq
625	Dichomeris ustalella	1280432	NC_029810.1	Gelechiidae	Lepidoptera	15410	RefSeq
626	Dichorragia nesimachus	311072	NC_024409.1	Nymphalidae	Lepidoptera	15355	RefSeq
627	Dichotomius schiffleri	1534479	NC_039689.1	Scarabaeidae	Coleoptera	14802	RefSeq
628	Diclidophlebia paucipunctata	2218046	NC_038109.1	Liviidae	Hemiptera	15232	RefSeq
629	Dictyla platyoma	2172477	NC_037834.1	Tingidae	Hemiptera	15649	RefSeq
630	Diestrammena asynamora	470930	NC_033989.1	Rhaphidophoridae	Orthoptera	15309	RefSeq
631	Dindymus rubiginosus	1906767	NC_042439.1	Pyrrhocoridae	Hemiptera	16213	RefSeq
632	Dinocras cephalotes	441509	NC_022843.1	Perlidae	Plecoptera	15666	RefSeq
633	Dinorhynchus dybowskyi	2082689	NC_037724.1	Pentatomidae	Hemiptera	15952	RefSeq
634	Diorhabda carinata	1163344	NC_042945.1	Chrysomelidae	Coleoptera	16232	RefSeq
635	Diorhabda carinulata	1163345	NC_042946.1	Chrysomelidae	Coleoptera	16298	RefSeq
636	Ditaxis biseriata	560959	NC_013257.1	Mantispidae	Neuroptera	16416	RefSeq
637	Diuraphis noxia	143948	NC_022727.1	Aphididae	Hemiptera	15784	RefSeq
638	Dixella aestivalis	1780471	NC_029354.1	Dixidae	Diptera	16465	RefSeq
639	Dnopherula yuanmowensis	2025280	NC_039408.1	Acrididae	Orthoptera	15629	RefSeq
640	Dolichoderus sibiricus	609446	NC_041075.1	Formicidae	Hymenoptera	16086	RefSeq
641	Dolichovespula panda	2040468	NC_036067.1	Vespidae	Hymenoptera	17137	RefSeq
642	Dolycoris baccarum	387771	NC_020373.1	Pentatomidae	Hemiptera	16549	RefSeq
643	Dophla evelina	679334	NC_024400.1	Nymphalidae	Lepidoptera	15320	RefSeq
644	Dorcadia ioffi	2040515	NC_036066.1	Vermipsyllidae	Siphonaptera	16785	RefSeq
645	Dorcus hansi	2593008	NC_043928.1	Lucanidae	Coleoptera	18130	RefSeq
646	Dorcus tenuihirsutus	2651293	NC_045124.1	Lucanidae	Coleoptera	18505	RefSeq
647	Dorcus ursulus	2651294	NC_045123.1	Lucanidae	Coleoptera	18220	RefSeq
648	Dorypteryx domestica	209979	NC_036360.1	Psyllipsocidae	Psocoptera	18512	RefSeq
649	Dorysthenes paradoxus	690276	NC_037927.1	Cerambycidae	Coleoptera	15922	RefSeq
650	Drabescoides nuchalis	1725375	NC_028154.1	Cicadellidae	Hemiptera	15309	RefSeq
651	Drepanotermes sp.	1199067	NC_018129.1	Termitidae	Blattodea	16542	RefSeq
652	Drosophila albomicans	7291	NC_027937.1	Drosophilidae	Diptera	15846	RefSeq
653	Drosophila ananassae	7217	BK006336.1	Drosophilidae	Diptera	14920	GenBank
654	Drosophila erecta	7220	BK006335.1	Drosophilidae	Diptera	14952	GenBank
655	Drosophila formosana	157056	NC_028518.1	Drosophilidae	Diptera	16100	RefSeq
656	Drosophila grimshawi	7222	BK006341.1	Drosophilidae	Diptera	14874	GenBank
657	Drosophila incompta	306035	NC_025936.1	Drosophilidae	Diptera	15640	RefSeq
658	Drosophila littoralis	47316	NC_011596.1	Drosophilidae	Diptera	16017	RefSeq
659	Drosophila mauritiana	7226	NC_005779.1	Drosophilidae	Diptera	14964	RefSeq
660	Drosophila melanogaster	7227	NC_024511.2	Drosophilidae	Diptera	19524	RefSeq
661	Drosophila mercatorum	7253	NC_044669.1	Drosophilidae	Diptera	16024	RefSeq
662	Drosophila mojavensis	7230	BK006339.1	Drosophilidae	Diptera	14904	GenBank
663	Drosophila persimilis	7234	BK006337.1	Drosophilidae	Diptera	14930	GenBank
664	Drosophila pseudoobscura	7237	NC_046603.1	Drosophilidae	Diptera	16118	RefSeq
665	Drosophila santomea	129105	NC_023825.1	Drosophilidae	Diptera	16022	RefSeq
666	Drosophila sechellia	7238	NC_005780.1	Drosophilidae	Diptera	14950	RefSeq
667	Drosophila simulans	7240	NC_005781.1	Drosophilidae	Diptera	14972	RefSeq
668	Drosophila subobscura	7241	NC_045530.1	Drosophilidae	Diptera	15878	RefSeq
669	Drosophila suzukii	28584	KU588141.1	Drosophilidae	Diptera	16447	GenBank
670	Drosophila virilis	7244	BK006340.1	Drosophilidae	Diptera	14949	GenBank
671	Drosophila willistoni	7260	BK006338.1	Drosophilidae	Diptera	14915	GenBank
672	Drosophila yakuba	7245	NC_001322.1	Drosophilidae	Diptera	16019	RefSeq
673	Dryocoetes autographus	124009	NC_036287.1	Curculionidae	Coleoptera	17055	RefSeq
674	Dryocoetes villosus	1367338	NC_036282.1	Curculionidae	Coleoptera	15859	RefSeq
675	Dryops ernesti	1553287	NC_036275.1	Dryopidae	Coleoptera	15672	RefSeq
676	Ducetia japonica	420856	NC_031652.1	Tettigoniidae	Orthoptera	16276	RefSeq
677	Durgades nigropicta	1792630	NC_035684.1	Cicadellidae	Hemiptera	15974	RefSeq
678	Dysdercus cingulatus	191328	NC_012421.1	Pyrrhocoridae	Hemiptera	16249	RefSeq
679	Dysdercus decussatus	1577203	NC_042438.1	Pyrrhocoridae	Hemiptera	16513	RefSeq
680	Dysdercus evanescens	941346	NC_042437.1	Pyrrhocoridae	Hemiptera	15776	RefSeq
681	Dysmicohermes ingens	1518963	NC_024657.1	Corydalidae	Megaloptera	16271	RefSeq
682	Dytiscus sharpi	940473	NC_044757.1	Dytiscidae	Coleoptera	19476	RefSeq
683	Ectomomyrmex javanus	2571052	NC_042678.1	Formicidae	Hymenoptera	15512	RefSeq
684	Ectropis obliqua	248899	NC_036717.1	Geometridae	Lepidoptera	16535	RefSeq
685	Elimaea cheni	488323	NC_014289.1	Tettigoniidae	Orthoptera	15831	RefSeq
686	Ellipes minuta	241046	NC_014488.1	Tridactylidae	Orthoptera	15451	RefSeq
687	Elodia flavipalpis	1146932	NC_018118.1	Tachinidae	Diptera	14932	RefSeq
688	Elophila interruptalis	1351926	NC_021756.1	Crambidae	Lepidoptera	15351	RefSeq
689	Elymnias hypermnestra	366056	NC_026061.1	Nymphalidae	Lepidoptera	15167	RefSeq
690	Embiratermes brevinasus	377904	NC_034101.1	Termitidae	Blattodea	14950	RefSeq
691	Embiratermes neotenicus	1367269	NC_034930.1	Termitidae	Blattodea	15868	RefSeq
692	Emeia pseudosauteri	2592744	NC_044778.1	Lampyridae	Coleoptera	16327	RefSeq
693	Empoasca onukii	1539855	NC_037210.1	Cicadellidae	Hemiptera	15167	RefSeq
694	Empoasca vitis	436393	NC_024838.1	Cicadellidae	Hemiptera	15154	RefSeq
695	Encyrtus infelix	355422	NC_041176.1	Encyrtidae	Hymenoptera	15698	RefSeq
696	Endoclita signifer	1820040	NC_029873.1	Hepialidae	Lepidoptera	15285	RefSeq
697	Endotricha consocia	2153044	NC_037501.1	Pyralidae	Lepidoptera	15201	RefSeq
698	Enithares tibialis	575841	NC_012819.1	Notonectidae	Hemiptera	15262	RefSeq
699	Entoria okinawaensis	590984	NC_014694.1	Phasmatidae	Phasmatodea	16910	RefSeq
700	Entylia carinata	1464891	NC_033539.1	Membracidae	Hemiptera	15662	RefSeq
701	Eocanthecona thomsoni	2575655	NC_042816.1	Pentatomidae	Hemiptera	14782	RefSeq
702	Eogystia hippophaecolus	1206364	NC_023936.1	Cossidae	Lepidoptera	15431	RefSeq
703	Eomantis yunnanensis	2073090	NC_037208.1	Nanomantidae	Mantodea	15466	RefSeq
704	Epacanthaclisis banksi	1429325	NC_025905.1	Myrmeleontidae	Neuroptera	15870	RefSeq
705	Epeorus herklotsi	2305083	NC_039612.1	Heptageniidae	Ephemeroptera	15502	RefSeq
706	Ephelotermes melachoma	448103	NC_034019.1	Termitidae	Blattodea	14950	RefSeq
707	Ephelotermes taylori	448104	NC_034149.1	Termitidae	Blattodea	14950	RefSeq
708	Ephemera orientalis	515277	NC_012645.1	Ephemeridae	Ephemeroptera	16463	RefSeq
709	Ephestia elutella	1373157	NC_039716.1	Pyralidae	Lepidoptera	15346	RefSeq
710	Ephestia kuehniella	40079	NC_022476.1	Pyralidae	Lepidoptera	15295	RefSeq
711	Epicauta aptera	1884676	NC_031820.1	Meloidae	Coleoptera	15645	RefSeq
712	Epicauta chinensis	941254	NC_029192.1	Meloidae	Coleoptera	15717	RefSeq
713	Epicauta gorhami	1454225	NC_036042.1	Meloidae	Coleoptera	15691	RefSeq
714	Epicauta impressicornis	1884679	NC_045246.1	Meloidae	Coleoptera	15713	RefSeq
715	Epicauta tibialis	1884681	NC_036043.1	Meloidae	Coleoptera	15716	RefSeq
716	Epicopeia hainesii	691109	NC_045248.1	Epicopeiidae	Lepidoptera	15395	RefSeq
717	Epiophlebia superstes	126247	NC_023232.1	Epiophlebiidae	Odonata	15435	RefSeq
718	Episyrphus balteatus	286459	NC_036481.1	Syrphidae	Diptera	16175	RefSeq
719	Eriogyna pyretorum	364026	NC_012727.1	Saturniidae	Lepidoptera	15327	RefSeq
720	Eriosoma lanigerum	133082	NC_033352.1	Pemphigidae	Hemiptera	15640	RefSeq
721	Eristalinus aeneus	2017640	NC_042911.1	Syrphidae	Diptera	16245	RefSeq
722	Eristalinus barclayi	2583382	NC_042908.1	Syrphidae	Diptera	15757	RefSeq
723	Eristalinus fuscicornis	1740175	NC_042907.1	Syrphidae	Diptera	15815	RefSeq
724	Eristalinus tabanoides	1740192	NC_042910.1	Syrphidae	Diptera	15792	RefSeq
725	Eristalinus vicarians	1740193	NC_042909.1	Syrphidae	Diptera	15966	RefSeq
726	Eristalis tenax	198635	NC_041143.1	Syrphidae	Diptera	15996	RefSeq
727	Ernolatia moorei	475273	NC_038104.1	Bombycidae	Lepidoptera	15377	RefSeq
728	Erthesina fullo	299276	NC_042202.1	Pentatomidae	Hemiptera	16485	RefSeq
729	Erynnis montanus	76213	NC_021427.1	Hesperiidae	Lepidoptera	15530	RefSeq
730	Eterusia aedea	655059	NC_038208.1	Zygaenidae	Lepidoptera	15196	RefSeq
731	Eubasilissa regina	1435191	NC_023374.1	Phryganeidae	Trichoptera	15021	RefSeq
732	Euborellia arcanum	1610841	NC_032075.1	Anisolabididae	Dermaptera	16087	RefSeq
733	Euchorthippus fusigeniculatus	868577	NC_014449.1	Acrididae	Orthoptera	15772	RefSeq
734	Euchorthippus unicolor	1257153	NC_045237.1	Acrididae	Orthoptera	15629	RefSeq
735	Eucinetus haemorrhoidalis	1490181	NC_036278.1	Eucinetidae	Coleoptera	17954	RefSeq
736	Euclimacia badia	2448034	NC_039773.1	Mantispidae	Neuroptera	15899	RefSeq
737	Eucryptorrhynchus brandti	436910	NC_025945.1	Curculionidae	Coleoptera	15122	RefSeq
738	Eucryptorrhynchus scrobiculatus	1552824	NC_026719.1	Curculionidae	Coleoptera	15628	RefSeq
739	Eudocima phalonia	415140	NC_032382.1	Erebidae	Lepidoptera	15575	RefSeq
740	Euhamitermes hamatus	229713	NC_034064.1	Termitidae	Blattodea	14918	RefSeq
741	Eumantispa harmandi	1593348	NC_039772.1	Mantispidae	Neuroptera	15741	RefSeq
742	Eupeodes corollae	290404	NC_036482.1	Syrphidae	Diptera	15326	RefSeq
743	Euphaea decorata	543827	NC_026058.1	Euphaeidae	Odonata	15861	RefSeq
744	Euphaea formosa	476664	NC_014493.1	Euphaeidae	Odonata	15700	RefSeq
745	Euphaea ornata	1129045	NC_026059.1	Euphaeidae	Odonata	15863	RefSeq
746	Euphaea yayeyamana	543830	NC_026057.1	Euphaeidae	Odonata	15709	RefSeq
747	Euphyllura phillyreae	2008460	NC_038134.1	Liviidae	Hemiptera	15202	RefSeq
748	Euploea core	127258	NC_024414.1	Nymphalidae	Lepidoptera	15192	RefSeq
749	Euploea midamus	866758	NC_024863.1	Nymphalidae	Lepidoptera	15187	RefSeq
750	Euploea mulciber	76235	NC_016720.1	Nymphalidae	Lepidoptera	15166	RefSeq
751	Eupolyphaga sinensis	367774	NC_014274.1	Corydiidae	Blattodea	15553	RefSeq
752	Euproctis pseudoconspersa	1510228	NC_027145.1	Erebidae	Lepidoptera	15461	RefSeq
753	Euproctis seitzi	1706496	NC_045892.1	Erebidae	Lepidoptera	15276	RefSeq
754	Euproctis similis	987935	NC_035886.1	Erebidae	Lepidoptera	15437	RefSeq
755	Eurema blanda	323675	NC_032285.1	Pieridae	Lepidoptera	15123	RefSeq
756	Eurema hecabe	76203	NC_022685.1	Pieridae	Lepidoptera	15160	RefSeq
757	Euripus nyctelius	461131	NC_027109.1	Nymphalidae	Lepidoptera	15417	RefSeq
758	Euryades corethrus	95568	NC_037862.1	Papilionidae	Lepidoptera	15133	RefSeq
759	Eurydema dominulus	286701	NC_044762.1	Pentatomidae	Hemiptera	16752	RefSeq
760	Eurydema gebleri	286707	NC_027489.1	Pentatomidae	Hemiptera	16005	RefSeq
761	Eurydema liturifera	1921101	NC_044763.1	Pentatomidae	Hemiptera	15585	RefSeq
762	Eurydema maracandica	1380459	NC_037042.1	Pentatomidae	Hemiptera	15391	RefSeq
763	Eurydema oleracea	1545128	NC_044764.1	Pentatomidae	Hemiptera	15892	RefSeq
764	Eurydema qinlingensis	1985868	NC_044765.1	Pentatomidae	Hemiptera	15820	RefSeq
765	Eurygaster testudinaria	1134731	NC_042808.1	Scutelleridae	Hemiptera	16401	RefSeq
766	Euryusa optabilis	878090	NC_028600.1	Staphylinidae	Coleoptera	17577	RefSeq
767	Euschemon rafflesia	509382	NC_034231.1	Hesperiidae	Lepidoptera	15447	RefSeq
768	Euscopus rufipes	1906784	NC_042436.1	Pyrrhocoridae	Hemiptera	16355	RefSeq
769	Euspilotus scissus	694456	NC_018353.1	Histeridae	Coleoptera	14763	RefSeq
770	Eustenogaster scitula	1980568	NC_044146.1	Vespidae	Hymenoptera	17867	RefSeq
771	Eusthenes cupreus	1392985	NC_022449.1	Tessaratomidae	Hemiptera	16229	RefSeq
772	Eutelia adulatricoides	1480099	NC_026840.1	Euteliidae	Lepidoptera	15360	RefSeq
773	Euthalia irrubescens	1417367	NC_024396.1	Nymphalidae	Lepidoptera	15365	RefSeq
774	Euthrix laeta	624166	NC_031507.1	Lasiocampidae	Lepidoptera	15368	RefSeq
775	Euzophera pyriella	1306844	NC_037175.1	Pyralidae	Lepidoptera	15184	RefSeq
776	Evania appendigaster	27486	NC_013238.1	Evaniidae	Hymenoptera	17817	RefSeq
777	Evergestis junctalis	1661354	NC_030509.1	Crambidae	Lepidoptera	15438	RefSeq
778	Exorista civilis	526113	NC_039824.1	Tachinidae	Diptera	15376	RefSeq
779	Exorista japonica	380513	NC_044409.1	Tachinidae	Diptera	17663	RefSeq
780	Exorista sorbillans	191189	NC_014704.1	Tachinidae	Diptera	14960	RefSeq
781	Extatosoma tiaratum	7024	NC_017748.1	Phasmatidae	Phasmatodea	16537	RefSeq
782	Fabriciana nerippe	1004790	NC_016419.1	Nymphalidae	Lepidoptera	15140	RefSeq
783	Falcolipeurus quadripustulatus	2358485	NC_039529.1	Philopteridae	Phthiraptera	16122	RefSeq
784	Fergusonina taylori	991131	NC_016865.1	Fergusoninidae	Diptera	16000	RefSeq
785	Figulus binodulus	273949	NC_045102.1	Lucanidae	Coleoptera	16261	RefSeq
786	Filchnerella beicki	286168	NC_024923.1	Pamphagidae	Orthoptera	15658	RefSeq
787	Filchnerella helanshanensis	463732	NC_020329.1	Pamphagidae	Orthoptera	15657	RefSeq
788	Floraphis choui	509179	NC_035310.1	Pemphigidae	Hemiptera	15308	RefSeq
789	Floraphis meitanensis	509180	NC_035316.1	Pemphigidae	Hemiptera	15301	RefSeq
790	Foraminitermes rhinoceros	1934485	NC_034116.1	Termitidae	Blattodea	14946	RefSeq
791	Formica fusca	72779	NC_026132.1	Formicidae	Hymenoptera	16673	RefSeq
792	Formica selysi	208979	NC_026711.1	Formicidae	Hymenoptera	16752	RefSeq
793	Frankliniella intonsa	163893	NC_021378.1	Thripidae	Thysanoptera	15215	RefSeq
794	Frankliniella occidentalis	133901	NC_018370.1	Thripidae	Thysanoptera	14889	RefSeq
795	Freysuila caesalpiniae	2008487	NC_038135.1	Psyllidae	Hemiptera	15327	RefSeq
796	Fruhstorferiola huayinensis	334766	NC_031379.1	Acrididae	Orthoptera	16227	RefSeq
797	Fruhstorferiola kulinga	1257154	NC_026716.1	Acrididae	Orthoptera	15655	RefSeq
798	Fruhstorferiola tonkinensis	1257155	NC_031817.1	Acrididae	Orthoptera	15638	RefSeq
799	Fucellia costalis	2572569	NC_042770.1	Anthomyiidae	Diptera	16175	RefSeq
800	Furculitermes cubitalis	1934486	NC_034131.1	Termitidae	Blattodea	14949	RefSeq
801	Furculitermes longilabius	1934487	NC_034128.1	Termitidae	Blattodea	14950	RefSeq
802	Furculitermes soyeri	1934488	NC_034082.1	Termitidae	Blattodea	14950	RefSeq
803	Furculitermes winifredae	1934489	NC_034063.1	Termitidae	Blattodea	14950	RefSeq
804	Gabala argentata	1486857	NC_026842.1	Nolidae	Lepidoptera	15337	RefSeq
805	Gabronthus thermarum	878093	NC_028601.1	Staphylinidae	Coleoptera	16434	RefSeq
806	Galeruca daurica	1651263	NC_027114.1	Chrysomelidae	Coleoptera	16615	RefSeq
807	Galleria mellonella	7137	NC_028532.1	Pyralidae	Lepidoptera	15320	RefSeq
808	Gampsocleis gratiosa	420844	NC_011200.1	Tettigoniidae	Orthoptera	15929	RefSeq
809	Ganisa cyanogrisea	2219247	NC_038084.1	Eupterotidae	Lepidoptera	15250	RefSeq
810	Gasterophilus haemorrhoidalis	170933	NC_042779.1	Oestridae	Diptera	14854	RefSeq
811	Gasterophilus inermis	2320694	NC_042780.1	Oestridae	Diptera	14854	RefSeq
812	Gasterophilus intestinalis	84525	NC_029834.1	Oestridae	Diptera	15660	RefSeq
813	Gasterophilus nasalis	204918	NC_042781.1	Oestridae	Diptera	15191	RefSeq
814	Gasterophilus pecorum	204919	NC_029812.1	Oestridae	Diptera	15750	RefSeq
815	Gasteruption parvicollarium	1738629	NC_037608.1	Gasteruptiidae	Hymenoptera	17009	RefSeq
816	Gastrimargus marmoratus	267434	NC_011114.1	Acrididae	Orthoptera	15924	RefSeq
817	Gastrolina thoracica	2041218	NC_036108.1	Chrysomelidae	Coleoptera	16109	RefSeq
818	Gastrophysa polygoni	878018	NC_045247.1	Chrysomelidae	Coleoptera	17277	RefSeq
819	Geisha distinctissima	130583	NC_012617.1	Flatidae	Hemiptera	15971	RefSeq
820	Geocoris pallidipennis	300797	NC_012424.1	Lygaeidae	Hemiptera	14592	RefSeq
821	Gigantometra gigas	95701	NC_041084.1	Gerridae	Hemiptera	15348	RefSeq
822	Glenea cantor	983541	NC_043883.1	Cerambycidae	Coleoptera	15514	RefSeq
823	Globitermes globosus	187539	NC_034095.1	Termitidae	Blattodea	14950	RefSeq
824	Globitermes sulphureus	229677	NC_034139.1	Termitidae	Blattodea	14950	RefSeq
825	Glyphodes pyloalis	1242752	NC_025933.1	Crambidae	Lepidoptera	14960	RefSeq
826	Glyphodes quadrimaculalis	1394546	NC_022699.1	Crambidae	Lepidoptera	15255	RefSeq
827	Gnathotrichus materiarius	1220286	NC_036294.1	Curculionidae	Coleoptera	16871	RefSeq
828	Gomphocerippus rufus	58560	NC_014349.1	Acrididae	Orthoptera	15598	RefSeq
829	Gomphocerus licenti	647970	NC_013847.1	Acrididae	Orthoptera	15597	RefSeq
830	Gomphocerus sibiricus	1007316	NC_015478.1	Acrididae	Orthoptera	15571	RefSeq
831	Gonepteryx mahaguru	882622	NC_026837.1	Pieridae	Lepidoptera	15221	RefSeq
832	Gonepteryx rhamni	78609	NC_026046.1	Pieridae	Lepidoptera	15203	RefSeq
833	Gonioctena intermedia	63691	NC_042500.1	Chrysomelidae	Coleoptera	18293	RefSeq
834	Gonista bicolor	1725373	NC_029205.1	Acrididae	Orthoptera	15618	RefSeq
835	Gonopsis affinis	1874122	NC_036745.1	Pentatomidae	Hemiptera	16011	RefSeq
836	Gorpis annulatus	696245	NC_019595.1	Nabidae	Hemiptera	16660	RefSeq
837	Gorpis humeralis	1041165	NC_019593.1	Nabidae	Hemiptera	18165	RefSeq
838	Grammodes geometrica	1892586	NC_039810.1	Erebidae	Lepidoptera	15728	RefSeq
839	Graphium chironides	866282	NC_026910.1	Papilionidae	Lepidoptera	15235	RefSeq
840	Graphium leechi	202799	NC_034837.1	Papilionidae	Lepidoptera	15836	RefSeq
841	Graphium timur	501405	NC_024098.1	Papilionidae	Lepidoptera	15226	RefSeq
842	Grapholita dimorpha	934274	NC_024582.1	Tortricidae	Lepidoptera	15813	RefSeq
843	Grapholita molesta	192188	NC_014806.1	Tortricidae	Lepidoptera	15717	RefSeq
844	Graphomya rufitibia	1072502	NC_038210.1	Muscidae	Diptera	15374	RefSeq
845	Graphosoma rubrolineatum	295705	NC_033875.1	Pentatomidae	Hemiptera	15633	RefSeq
846	Greenidea psidii	527655	NC_041198.1	Aphididae	Hemiptera	16202	RefSeq
847	Gromphadorhina portentosa	36953	NC_030001.1	Blaberidae	Blattodea	15992	RefSeq
848	Gryllotalpa orientalis	213494	NC_006678.1	Gryllotalpidae	Orthoptera	15521	RefSeq
849	Gryllotalpa pluvialis	552513	NC_011302.1	Gryllotalpidae	Orthoptera	15525	RefSeq
850	Gryllotalpa unispina	263542	NC_029148.1	Gryllotalpidae	Orthoptera	15513	RefSeq
851	Gynaephora aureata	1499727	NC_029162.1	Erebidae	Lepidoptera	15773	RefSeq
852	Gynaephora jiuzhiensis	1571514	NC_036738.1	Erebidae	Lepidoptera	15859	RefSeq
853	Gynaephora minora	1565376	NC_036739.1	Erebidae	Lepidoptera	15801	RefSeq
854	Gynaephora qinghaiensis	1499728	NC_029163.1	Erebidae	Lepidoptera	15747	RefSeq
855	Gynaephora qumalaiensis	1507972	NC_029164.1	Erebidae	Lepidoptera	15753	RefSeq
856	Gynaephora ruoergensis	1565377	NC_036737.1	Erebidae	Lepidoptera	15803	RefSeq
857	Gyrostigma rhinocerontis	2583772	NC_042379.1	Oestridae	Diptera	15826	RefSeq
858	Hackeriella veitchi	60873	NC_020309.1	Peloridiidae	Hemiptera	15793	RefSeq
859	Haemagogus janthinomys	1677689	NC_028025.1	Culicidae	Diptera	15698	RefSeq
860	Haematobia irritans	7368	NC_007102.1	Muscidae	Diptera	16078	RefSeq
861	Halyomorpha halys	286706	NC_013272.1	Pentatomidae	Hemiptera	16518	RefSeq
862	Hamadryas epinome	1324347	NC_025551.1	Nymphalidae	Lepidoptera	15207	RefSeq
863	Haplothrips aculeatus	450991	NC_027488.1	Phlaeothripidae	Thysanoptera	14616	RefSeq
864	Hapsodrilus ignifer	1176505	NC_030058.1	Elateridae	Coleoptera	16072	RefSeq
865	Haritalodes derogata	517475	NC_029202.1	Crambidae	Lepidoptera	15253	RefSeq
866	Harpalus sinicus	2107218	NC_045094.1	Carabidae	Coleoptera	16521	RefSeq
867	Hasora anura	1454237	NC_027263.1	Hesperiidae	Lepidoptera	15290	RefSeq
868	Hasora badra	218730	NC_045249.1	Hesperiidae	Lepidoptera	15324	RefSeq
869	Hasora vitta	1652496	NC_027170.1	Hesperiidae	Lepidoptera	15282	RefSeq
870	Havilanditermes proatripennis	229651	NC_034070.1	Termitidae	Blattodea	14950	RefSeq
871	Hebomoia glaucippe	152600	NC_021123.1	Pieridae	Lepidoptera	15701	RefSeq
872	Helcystogramma macroscopa	1604231	NC_029844.1	Gelechiidae	Lepidoptera	15394	RefSeq
873	Heliconius clysonymus	33446	NC_027516.1	Nymphalidae	Lepidoptera	15302	RefSeq
874	Heliconius cydno	33424	NC_024864.1	Nymphalidae	Lepidoptera	15367	RefSeq
875	Heliconius hecale	33425	NC_024744.1	Nymphalidae	Lepidoptera	15338	RefSeq
876	Heliconius ismenius	33427	NC_026463.1	Nymphalidae	Lepidoptera	15346	RefSeq
877	Heliconius pachinus	33428	NC_024741.1	Nymphalidae	Lepidoptera	15369	RefSeq
878	Heliconius sara	33443	NC_026564.1	Nymphalidae	Lepidoptera	15372	RefSeq
879	Helicoverpa armigera	29058	NC_014668.1	Noctuidae	Lepidoptera	15347	RefSeq
880	Helicoverpa assulta	52344	NC_035890.1	Noctuidae	Lepidoptera	15373	RefSeq
881	Helicoverpa punctigera	27545	NC_023791.1	Noctuidae	Lepidoptera	15382	RefSeq
882	Helicoverpa zea	7113	NC_030370.1	Noctuidae	Lepidoptera	15343	RefSeq
883	Heliothis subflexa	38041	NC_028539.1	Noctuidae	Lepidoptera	15323	RefSeq
884	Helotrephes sp.	1320099	NC_012822.1	Helotrephidae	Hemiptera	15130	RefSeq
885	Hemiodoecus leai	1254501	NC_025329.1	Peloridiidae	Hemiptera	15949	RefSeq
886	Hemipyrellia ligurriens	195107	NC_019638.1	Calliphoridae	Diptera	15938	RefSeq
887	Henicus brevimucronatus	1395732	NC_028063.1	Anostostomatidae	Orthoptera	15140	RefSeq
888	Henosepilachna pusillanima	459481	NC_023469.1	Coccinellidae	Coleoptera	16216	RefSeq
889	Henosepilachna vigintioctopunctata	420089	NC_041172.1	Coccinellidae	Coleoptera	17057	RefSeq
890	Hepialus xiaojinensis	1589740	NC_028348.1	Hepialidae	Lepidoptera	15397	RefSeq
891	Hermetia illucens	343691	NC_035232.1	Stratiomyidae	Diptera	15698	RefSeq
892	Herona marathus	642994	NC_028086.1	Nymphalidae	Lepidoptera	15487	RefSeq
893	Heterodoxus macropus	145266	NC_002651.1	Boopidae	Phthiraptera	14670	RefSeq
894	Heteropsylla cubana	121849	NC_038149.1	Psyllidae	Hemiptera	15284	RefSeq
895	Heteropterus morpheus	876081	NC_028506.1	Hesperiidae	Lepidoptera	15769	RefSeq
896	Heteropteryx dilatata	173795	NC_014680.1	Heteropterygidae	Phasmatodea	16618	RefSeq
897	Heterotermes cf. Paradoxus	1826160	NC_030022.1	Rhinotermitidae	Blattodea	14929	RefSeq
898	Heterotermes crinitus	1367271	NC_030025.1	Rhinotermitidae	Blattodea	14882	RefSeq
899	Heterotermes malabaricus	1826158	NC_030026.1	Rhinotermitidae	Blattodea	14912	RefSeq
900	Heterotermes nr. tenuis	1826163	NC_030027.1	Rhinotermitidae	Blattodea	14944	RefSeq
901	Heterotermes platycephalus	377913	NC_030030.1	Rhinotermitidae	Blattodea	14919	RefSeq
902	Heterotermes sp.	1199068	NC_018127.1	Rhinotermitidae	Blattodea	16370	RefSeq
903	Heterotermes tenuior	127379	NC_030031.1	Rhinotermitidae	Blattodea	14916	RefSeq
904	Heterotermes tenuis	256704	NC_030032.1	Rhinotermitidae	Blattodea	14940	RefSeq
905	Heterotermes vagus	448105	NC_030033.1	Rhinotermitidae	Blattodea	14904	RefSeq
906	Heterotermes validus	1826159	NC_030034.1	Rhinotermitidae	Blattodea	14922	RefSeq
907	Hexacentrus japonicus	441225	NC_033983.1	Tettigoniidae	Orthoptera	16120	RefSeq
908	Hexacentrus unicolor	948355	NC_033999.1	Tettigoniidae	Orthoptera	15752	RefSeq
909	Hierodula formosana	940208	NC_029326.1	Mantidae	Mantodea	16266	RefSeq
910	Hierodula patellifera	1028098	NC_034283.1	Mantidae	Mantodea	16999	RefSeq
911	Hieroglyphus tonkinensis	227569	NC_030587.1	Acrididae	Orthoptera	15625	RefSeq
912	Hipparchia autonoe	596577	NC_014587.1	Nymphalidae	Lepidoptera	15489	RefSeq
913	Hirtitermes hirtiventris	1934491	NC_034134.1	Termitidae	Blattodea	14950	RefSeq
914	Histia rhodope	1453155	NC_039447.1	Zygaenidae	Lepidoptera	15209	RefSeq
915	Holochlora fruhstorferi	1945530	NC_033993.1	Tettigoniidae	Orthoptera	15899	RefSeq
916	Homalodisca vitripennis	197043	NC_006899.1	Cicadellidae	Hemiptera	15304	RefSeq
917	Homoeoxipha nigripes	2697520	NC_045841.1	Gryllidae	Orthoptera	15679	RefSeq
918	Homogryllacris anelytra	1945531	NC_033998.1	Gryllacrididae	Orthoptera	15706	RefSeq
919	Homotoma ficus	2218120	NC_038110.1	Homotomidae	Hemiptera	14983	RefSeq
920	Hoplasoma unicolor	281577	NC_041168.1	Chrysomelidae	Coleoptera	14568	RefSeq
921	Hoplistodera incisa	2575656	NC_042799.1	Pentatomidae	Hemiptera	14932	RefSeq
922	Horatocera niponica	1490187	NC_036279.1	Callirhipidae	Coleoptera	16107	RefSeq
923	Hormaphis betulae	196469	NC_029495.1	Hormaphididae	Hemiptera	15088	RefSeq
924	Hospitalitermes hospitalis	377916	NC_034074.1	Termitidae	Blattodea	14950	RefSeq
925	Hospitalitermes medioflavus	62943	NC_036047.1	Termitidae	Blattodea	14950	RefSeq
926	Humbertiella nada	1848995	NC_030264.1	Liturgusidae	Mantodea	15866	RefSeq
927	Humphaplotropis culaishanensis	1458650	NC_023535.1	Pamphagidae	Orthoptera	15659	RefSeq
928	Humutermes krishnai	1778927	NC_034129.1	Termitidae	Blattodea	14902	RefSeq
929	Hycleus cichorii	1270216	NC_039657.1	Meloidae	Coleoptera	15847	RefSeq
930	Hycleus marcipoli	1914940	NC_036044.1	Meloidae	Coleoptera	15923	RefSeq
931	Hycleus phaleratus	1248972	NC_036045.1	Meloidae	Coleoptera	16003	RefSeq
932	Hydaropsis longirostris	498947	NC_012456.1	Coreidae	Hemiptera	16521	RefSeq
933	Hydatophylax nigrovittatus	1310303	NC_043770.1	Limnephilidae	Trichoptera	15048	RefSeq
934	Hydrillodes lentalis	2508092	NC_041106.1	Erebidae	Lepidoptera	15570	RefSeq
935	Hydrobasileus croceus	1168636	NC_025758.1	Libellulidae	Odonata	15088	RefSeq
936	Hydrochus carinatus	395081	NC_036270.1	Hydrochidae	Coleoptera	16825	RefSeq
937	Hydromanicus wulaianus	1435189	NC_036156.1	Hydropsychidae	Trichoptera	15289	RefSeq
938	Hydrometra greeni	1492928	NC_012842.1	Hydrometridae	Hemiptera	15416	RefSeq
939	Hydropsyche orris	1188126	NC_036951.1	Hydropsychidae	Trichoptera	15213	RefSeq
940	Hydropsyche pellucidula	869943	NC_029246.1	Hydropsychidae	Trichoptera	25004	RefSeq
941	Hydropsyche simulans	763302	NC_036950.1	Hydropsychidae	Trichoptera	15268	RefSeq
942	Hydroscapha granulum	426698	NC_012144.1	Hydroscaphidae	Coleoptera	15975	RefSeq
943	Hydrotaea aenescens	221905	NC_042952.1	Muscidae	Diptera	15238	RefSeq
944	Hydrotaea chalcogaster	1816462	NC_041089.1	Muscidae	Diptera	15279	RefSeq
945	Hydrotaea ignava	1073095	NC_037195.1	Muscidae	Diptera	17026	RefSeq
946	Hydrotaea spinigera	363758	NC_042951.1	Muscidae	Diptera	15576	RefSeq
947	Hygrobia hermanni	107881	NC_030593.1	Hygrobiidae	Coleoptera	16336	RefSeq
948	Hylaeus dilatatus	1542591	NC_026468.1	Colletidae	Hymenoptera	15475	RefSeq
949	Hylastes attenuatus	471226	NC_036290.1	Curculionidae	Coleoptera	17409	RefSeq
950	Hylastes brunneus	1117389	NC_036262.1	Curculionidae	Coleoptera	15774	RefSeq
951	Hylobitelus xiaoi	1247388	NC_022680.1	Curculionidae	Coleoptera	16123	RefSeq
952	Hyphantria cunea	39466	NC_014058.1	Erebidae	Lepidoptera	15481	RefSeq
953	Hypoderma lineatum	7389	NC_013932.1	Oestridae	Diptera	16354	RefSeq
954	Hypolimnas bolina	76215	NC_026072.1	Nymphalidae	Lepidoptera	15260	RefSeq
955	Hypotermes makhamensis	229714	NC_034037.1	Termitidae	Blattodea	14950	RefSeq
956	Hypsauchenia hardwickii	2605027	NC_044705.1	Membracidae	Hemiptera	15618	RefSeq
957	Hypsopygia regina	1653386	NC_030508.1	Pyralidae	Lepidoptera	15212	RefSeq
958	Hystrichopsylla weida	2583742	NC_042380.1	Hystrichopsyllidae	Siphonaptera	17173	RefSeq
959	Ibalia leucospoides	32408	NC_026832.1	Ibaliidae	Hymenoptera	17212	RefSeq
960	Ibidoecus bisignatus	236520	NC_015999.1	Philopteridae	Phthiraptera	14908	RefSeq
961	Idea leuconoe	76237	NC_030376.1	Nymphalidae	Lepidoptera	15278	RefSeq
962	Ideopsis similis	228300	NC_024428.1	Nymphalidae	Lepidoptera	15200	RefSeq
963	Idgia oculata	1404354	NC_044896.1	Prionoceridae	Coleoptera	15805	RefSeq
964	Idiocerus laurifoliae	2316739	NC_039741.1	Cicadellidae	Hemiptera	16811	RefSeq
965	Idioscopus clypealis	925781	NC_039642.1	Cicadellidae	Hemiptera	15393	RefSeq
966	Idioscopus nitidulus	1561089	NC_029203.1	Cicadellidae	Hemiptera	15287	RefSeq
967	Ilyocoris cimicoides	280203	NC_012845.1	Naucoridae	Hemiptera	15209	RefSeq
968	Inara alboguttata	1239030	NC_037736.1	Reduviidae	Hemiptera	15436	RefSeq
969	Incisitermes minor	112481	NC_037511.1	Kalotermitidae	Blattodea	15970	RefSeq
970	Incoltorrida madagassica	442089	NC_036265.1	Torridincolidae	Coleoptera	16139	RefSeq
971	Indomegoura indica	796278	NC_045897.1	Aphididae	Hemiptera	15220	RefSeq
972	Indonemoura jacobsoni	2605905	NC_044750.1	Nemouridae	Plecoptera	15642	RefSeq
973	Indonemoura nohirae	2498684	NC_044751.1	Nemouridae	Plecoptera	15738	RefSeq
974	Inflata indica	2483365	NC_039700.1	Lampyridae	Coleoptera	16150	RefSeq
975	Inquilinitermes inquilinus	1934498	NC_034118.1	Termitidae	Blattodea	14950	RefSeq
976	Ips sexdentatus	55985	NC_036281.1	Curculionidae	Coleoptera	18579	RefSeq
977	Ischnura elegans	197161	NC_031824.1	Coenagrionidae	Odonata	15962	RefSeq
978	Ischnura pumilio	638490	NC_021617.1	Coenagrionidae	Odonata	15250	RefSeq
979	Isonychia kiangsinensis	1470551	NC_042163.1	Isonychiidae	Ephemeroptera	15456	RefSeq
980	Isoperla bilineata	1056680	NC_038190.1	Perlodidae	Plecoptera	15048	RefSeq
981	Isoperla eximia	2283283	NC_038167.1	Perlodidae	Plecoptera	16034	RefSeq
982	Isophya major	1678042	NC_042666.1	Tettigoniidae	Orthoptera	15724	RefSeq
983	Isoteinon lamprospilus	218737	NC_042215.1	Hesperiidae	Lepidoptera	15430	RefSeq
984	Issoria lathonia	171587	NC_018030.1	Nymphalidae	Lepidoptera	15172	RefSeq
985	Jankowskia athleta	1502334	NC_027948.1	Geometridae	Lepidoptera	15534	RefSeq
986	Japanagallia spinosa	2008760	NC_035685.1	Cicadellidae	Hemiptera	15655	RefSeq
987	Japananus hyalinus	1256066	NC_036298.1	Cicadellidae	Hemiptera	15364	RefSeq
988	Japonica lutea	73260	NC_026517.1	Lycaenidae	Lepidoptera	15225	RefSeq
989	Jellisonia amadoi	1405014	NC_022710.1	Ceratophyllidae	Siphonaptera	17031	RefSeq
990	Jugositermes tuberculatus	377920	NC_034083.1	Termitidae	Blattodea	14950	RefSeq
991	Junonia almana	151544	NC_024407.1	Nymphalidae	Lepidoptera	15256	RefSeq
992	Junonia coenia	39708	NC_028207.1	Nymphalidae	Lepidoptera	15222	RefSeq
993	Junonia iphita	127344	NC_033861.1	Nymphalidae	Lepidoptera	14957	RefSeq
994	Junonia lemonias	396709	NC_028324.1	Nymphalidae	Lepidoptera	15230	RefSeq
995	Junonia litoralis	1500677	NC_034663.1	Nymphalidae	Lepidoptera	15177	RefSeq
996	Junonia orithya	460133	NC_022697.1	Nymphalidae	Lepidoptera	15214	RefSeq
997	Junonia rhadama	1987133	NC_037710.1	Nymphalidae	Lepidoptera	15208	RefSeq
998	Junonia vestina	1158302	NC_034664.1	Nymphalidae	Lepidoptera	15224	RefSeq
999	Kallima inachus	311037	NC_016196.1	Nymphalidae	Lepidoptera	15183	RefSeq
1000	Kamimuria chungnanshana	1720338	NC_028076.1	Perlidae	Plecoptera	15943	RefSeq
1001	Kingdonella bicollina	990260	NC_023920.1	Acrididae	Orthoptera	15630	RefSeq
1002	Kuwayamaea chinensis	1945532	NC_033995.1	Tettigoniidae	Orthoptera	15875	RefSeq
1003	Labiotermes labralis	370423	NC_034929.1	Termitidae	Blattodea	15953	RefSeq
1004	Labriocimbex sinicus	2358206	NC_042445.1	Cimbicidae	Hymenoptera	15405	RefSeq
1005	Labritermes buttelreepeni	377922	NC_034058.1	Termitidae	Blattodea	14937	RefSeq
1006	Laccotrephes robustus	575834	NC_012817.1	Nepidae	Hemiptera	15321	RefSeq
1007	Lachana alpherakii	1550775	NC_029172.1	Erebidae	Lepidoptera	15755	RefSeq
1008	Lachesilla anna	239245	NC_036364.1	Lachesillidae	Psocoptera	16236	RefSeq
1009	Lamprigera yunnana	370605	NC_044786.1	Lampyridae	Coleoptera	16203	RefSeq
1010	Lamproptera curius	157394	NC_023953.1	Papilionidae	Lepidoptera	15277	RefSeq
1011	Lamproptera meges	157393	NC_037867.1	Papilionidae	Lepidoptera	15113	RefSeq
1012	Lanthanaphalara mira	2218050	NC_038111.1	Aphalaridae	Hemiptera	15349	RefSeq
1013	Laodelphax striatellus	195883	NC_013706.1	Delphacidae	Hemiptera	16513	RefSeq
1014	Lasioderma serricorne	295660	NC_038197.1	Anobiidae	Coleoptera	14476	RefSeq
1015	Lasiommata deidamia	441990	NC_039986.1	Nymphalidae	Lepidoptera	15244	RefSeq
1016	Lemyra melli	1615882	NC_026692.1	Erebidae	Lepidoptera	15418	RefSeq
1017	Lentula callani	1260738	NC_020774.1	Lentulidae	Orthoptera	15944	RefSeq
1018	Leptalina unicolor	218740	NC_045924.1	Hesperiidae	Lepidoptera	15854	RefSeq
1019	Leptaulax koreanus	2607329	NC_044848.1	Passalidae	Coleoptera	18730	RefSeq
1020	Leptidea morsei	189911	NC_022686.1	Pieridae	Lepidoptera	15122	RefSeq
1021	Leptobelus gazella	1030472	NC_023219.1	Membracidae	Hemiptera	16007	RefSeq
1022	Leptocentrus albolineatus	2605028	NC_044707.1	Membracidae	Hemiptera	15508	RefSeq
1023	Leptoglossus membranaceus	2575657	NC_042809.1	Coreidae	Hemiptera	15738	RefSeq
1024	Leptomantella albella	627747	NC_024028.1	Tarachodidae	Mantodea	15534	RefSeq
1025	Leptomyrmex pallens	611136	NC_023093.1	Formicidae	Hymenoptera	15591	RefSeq
1026	Leptynoptera sulfurea	1950150	NC_038136.1	Triozidae	Hemiptera	14825	RefSeq
1027	Lerema accius	691651	NC_029826.1	Hesperiidae	Lepidoptera	15338	RefSeq
1028	Lethe albolineata	1454238	NC_028507.1	Nymphalidae	Lepidoptera	15248	RefSeq
1029	Lethe dura	1457180	NC_026062.1	Nymphalidae	Lepidoptera	15259	RefSeq
1030	Lethocerus indicus	212017	NC_027194.1	Belostomatidae	Hemiptera	17632	RefSeq
1031	Leucopitermes leucops	377924	NC_034047.1	Termitidae	Blattodea	14950	RefSeq
1032	Leucoptera malifoliella	753488	NC_018547.1	Lyonetiidae	Lepidoptera	15646	RefSeq
1033	Lexias dirtea	1113266	NC_024399.1	Nymphalidae	Lepidoptera	15250	RefSeq
1034	Libelloides macaronius	146496	NC_015609.1	Ascalaphidae	Neuroptera	15890	RefSeq
1035	Libiocoris heissi	1176477	NC_030363.1	Aradidae	Hemiptera	15168	RefSeq
1036	Libythea celtis	76239	NC_016724.1	Nymphalidae	Lepidoptera	15164	RefSeq
1037	Limatus flavisetosus	1426897	NC_044656.1	Culicidae	Diptera	15663	RefSeq
1038	Limbodessus palmulaoides	985783	NC_037749.1	Dytiscidae	Coleoptera	16868	RefSeq
1039	Limenitis amphyssa	351429	NC_034235.1	Nymphalidae	Lepidoptera	15164	RefSeq
1040	Limenitis archippus	42270	NC_039868.1	Nymphalidae	Lepidoptera	15220	RefSeq
1041	Limenitis arthemis	124411	NC_039869.1	Nymphalidae	Lepidoptera	15279	RefSeq
1042	Limenitis camilla	270466	NC_039866.1	Nymphalidae	Lepidoptera	15129	RefSeq
1043	Limenitis ciocolatina	1047107	NC_039871.1	Nymphalidae	Lepidoptera	15214	RefSeq
1044	Limenitis cleophas	1524817	NC_039881.1	Nymphalidae	Lepidoptera	15228	RefSeq
1045	Limenitis doerriesi	351430	NC_034232.1	Nymphalidae	Lepidoptera	15233	RefSeq
1046	Limenitis elwesi	1047112	NC_039867.1	Nymphalidae	Lepidoptera	15214	RefSeq
1047	Limenitis glorifica	351431	NC_039863.1	Nymphalidae	Lepidoptera	15177	RefSeq
1048	Limenitis helmanni	351432	NC_034754.1	Nymphalidae	Lepidoptera	15178	RefSeq
1049	Limenitis lorquini	342678	NC_039884.1	Nymphalidae	Lepidoptera	15228	RefSeq
1050	Limenitis moltrechti	351434	NC_034234.1	Nymphalidae	Lepidoptera	15178	RefSeq
1051	Limenitis populi	227535	NC_039878.1	Nymphalidae	Lepidoptera	15219	RefSeq
1052	Limenitis reducta	191421	NC_039865.1	Nymphalidae	Lepidoptera	15175	RefSeq
1053	Limenitis sydyi	1248152	NC_034233.1	Nymphalidae	Lepidoptera	15200	RefSeq
1054	Limenitis weidemeyerii	342679	NC_039862.1	Nymphalidae	Lepidoptera	15199	RefSeq
1055	Limnephilus decipiens	329909	NC_026219.1	Limnephilidae	Trichoptera	16667	RefSeq
1056	Limnephilus hyalinus	1188153	NC_044710.1	Limnephilidae	Trichoptera	15168	RefSeq
1057	Limnogonus hypoleucus	913167	NC_044722.1	Gerridae	Hemiptera	15325	RefSeq
1058	Limnogonus intermedius	913169	NC_044724.1	Gerridae	Hemiptera	15333	RefSeq
1059	Limnogonus poissoni	913173	NC_044723.1	Gerridae	Hemiptera	15320	RefSeq
1060	Limonia phragmitidis	2599951	NC_044484.1	Limoniidae	Diptera	15924	RefSeq
1061	Limonius californicus	1132045	NC_028541.1	Elateridae	Coleoptera	16467	RefSeq
1062	Linepithema humile	83485	NC_045057.1	Formicidae	Hymenoptera	15929	RefSeq
1063	Liogluta microptera	866049	NC_028602.1	Staphylinidae	Coleoptera	17281	RefSeq
1064	Liposcelis decolor	209926	NC_023839.1	Liposcelididae	Psocoptera	14405	RefSeq
1065	Liposcelis entomophila	550478	NC_025503.1	Liposcelididae	Psocoptera	11599	RefSeq
1066	Liposcelis keleri	1856872	NC_030594.1	Liposcelididae	Psocoptera	14334	RefSeq
1067	Liposcelis paeta	209927	NC_025505.1	Liposcelididae	Psocoptera	10322	RefSeq
1068	Lipotactes tripyrga	948390	NC_033996.1	Tettigoniidae	Orthoptera	15949	RefSeq
1069	Liriomyza bryoniae	127404	NC_016713.1	Agromyzidae	Diptera	16183	RefSeq
1070	Liriomyza chinensis	237616	NC_041083.1	Agromyzidae	Diptera	16175	RefSeq
1071	Liriomyza huidobrensis	127405	NC_016716.1	Agromyzidae	Diptera	16236	RefSeq
1072	Liriomyza sativae	127406	NC_015926.1	Agromyzidae	Diptera	15551	RefSeq
1073	Liriomyza trifolii	198433	NC_014283.1	Agromyzidae	Diptera	16141	RefSeq
1074	Lista haraldusalis	1429835	NC_024535.1	Pyralidae	Lepidoptera	15213	RefSeq
1075	Lithidiopsis carinatus	1260739	NC_020775.1	Acrididae	Orthoptera	15652	RefSeq
1076	Litinga cottini	1526552	NC_039877.1	Nymphalidae	Lepidoptera	15205	RefSeq
1077	Litinga mimica	398437	NC_039874.1	Nymphalidae	Lepidoptera	15183	RefSeq
1078	Livia junci	1449964	NC_038137.1	Liviidae	Hemiptera	15172	RefSeq
1079	Lobesia botrana	209534	NC_029193.1	Tortricidae	Lepidoptera	15229	RefSeq
1080	Lobocla bifasciata	1663115	NC_024649.1	Hesperiidae	Lepidoptera	15366	RefSeq
1081	Locusta migratoria	7004	NC_014891.1	Acrididae	Orthoptera	15895	RefSeq
1082	Longchuanacris curvifurculus	2079615	NC_036994.1	Acrididae	Orthoptera	15450	RefSeq
1083	Longustitermes manni	948542	NC_034094.1	Termitidae	Blattodea	14950	RefSeq
1084	Lophotermes septentrionalis	448106	NC_034105.1	Termitidae	Blattodea	14950	RefSeq
1085	Losaria neptunus	763936	NC_037868.1	Papilionidae	Lepidoptera	14901	RefSeq
1086	Loxoblemmus doenitzi	209185	NC_033985.1	Gryllidae	Orthoptera	15396	RefSeq
1087	Loxoblemmus equestris	223239	NC_030763.1	Gryllidae	Orthoptera	16314	RefSeq
1088	Loxostege sticticalis	481309	NC_027174.1	Crambidae	Lepidoptera	15218	RefSeq
1089	Lucanus fortunei	618010	NC_044961.1	Lucanidae	Coleoptera	16591	RefSeq
1090	Lucanus mazama	590157	NC_013578.1	Lucanidae	Coleoptera	15261	RefSeq
1091	Lucilia caesar	65466	NC_028057.1	Calliphoridae	Diptera	15954	RefSeq
1092	Lucilia coeruleiviridis	376218	NC_029486.1	Calliphoridae	Diptera	14989	RefSeq
1093	Lucilia cuprina	7375	NC_019573.1	Calliphoridae	Diptera	15952	RefSeq
1094	Lucilia illustris	7376	NC_028056.1	Calliphoridae	Diptera	15954	RefSeq
1095	Lucilia porphyrina	186148	NC_019637.1	Calliphoridae	Diptera	15877	RefSeq
1096	Lucilia sericata	13632	NC_009733.1	Calliphoridae	Diptera	15945	RefSeq
1097	Luciola cruciata	7051	NC_022472.1	Lampyridae	Coleoptera	15989	RefSeq
1098	Luciola curtithorax	1453194	NC_038225.1	Lampyridae	Coleoptera	16882	RefSeq
1099	Luehdorfia chinensis	81069	NC_027672.1	Papilionidae	Lepidoptera	16028	RefSeq
1100	Luehdorfia taibai	367834	NC_023938.1	Papilionidae	Lepidoptera	15553	RefSeq
1101	Lycaena phlaeas	282391	NC_023087.1	Lycaenidae	Lepidoptera	15280	RefSeq
1102	Lycorma delicatula	130591	NC_012835.1	Fulgoridae	Hemiptera	15410	RefSeq
1103	Lygus hesperus	30085	NC_024641.1	Miridae	Hemiptera	17747	RefSeq
1104	Lygus lineolaris	50650	NC_021975.1	Miridae	Hemiptera	17027	RefSeq
1105	Lygus pratensis	1436830	NC_037926.1	Miridae	Hemiptera	16591	RefSeq
1106	Lymantria dispar	13123	NC_012893.1	Erebidae	Lepidoptera	15569	RefSeq
1107	Lymantria umbrosa	871933	NC_035627.1	Erebidae	Lepidoptera	15642	RefSeq
1108	Lyonetia clerkella	753195	NC_037944.1	Lyonetiidae	Lepidoptera	15259	RefSeq
1109	Lytta caraganae	1850555	NC_033339.1	Meloidae	Coleoptera	15636	RefSeq
1110	Macrodorcas seguyi	618109	NC_038212.1	Lucanidae	Coleoptera	17955	RefSeq
1111	Macroglossum stellatarum	524428	NC_037441.1	Sphingidae	Lepidoptera	15290	RefSeq
1112	Macrognathotermes errator	1199065	NC_018130.1	Termitidae	Blattodea	16330	RefSeq
1113	Macrogyrus oblongus	528226	NC_013249.1	Gyrinidae	Coleoptera	16643	RefSeq
1114	Macrohaltica subplicata	294679	NC_041169.1	Chrysomelidae	Coleoptera	15840	RefSeq
1115	Macromia daimoji	1168648	NC_041425.1	Macromiidae	Odonata	15198	RefSeq
1116	Macropsis notata	1159701	NC_042723.1	Cicadellidae	Hemiptera	16323	RefSeq
1117	Macrosaldula sp.	2021942	NC_037372.1	Saldidae	Hemiptera	15303	RefSeq
1118	Macroscytus gibbulus	1316955	NC_012457.1	Cydnidae	Hemiptera	14620	RefSeq
1119	Macrosteles quadrilineatus	74068	NC_034781.1	Cicadellidae	Hemiptera	16626	RefSeq
1120	Macrosteles quadrimaculatus	2250545	NC_039560.1	Cicadellidae	Hemiptera	15734	RefSeq
1121	Macrotermes annandalei	229720	NC_034078.1	Termitidae	Blattodea	14950	RefSeq
1122	Macrotermes barneyi	46573	NC_018599.1	Termitidae	Blattodea	15940	RefSeq
1123	Macrotermes carbonarius	144742	NC_034046.1	Termitidae	Blattodea	14853	RefSeq
1124	Macrotermes falciger	138606	NC_034050.1	Termitidae	Blattodea	14950	RefSeq
1125	Macrotermes gilvus	62961	NC_034110.1	Termitidae	Blattodea	14950	RefSeq
1126	Macrotermes malaccensis	201579	NC_034030.1	Termitidae	Blattodea	14949	RefSeq
1127	Macrotermes muelleri	201580	NC_034127.1	Termitidae	Blattodea	14950	RefSeq
1128	Macrotermes natalensis	315803	NC_025522.1	Termitidae	Blattodea	16325	RefSeq
1129	Macrotermes subhyalinus	138608	NC_018128.1	Termitidae	Blattodea	16351	RefSeq
1130	Macrotermes vitrialatus	1934505	NC_034054.1	Termitidae	Blattodea	14950	RefSeq
1131	Macrotermes yunnanensis	983325	NC_034288.1	Termitidae	Blattodea	15965	RefSeq
1132	Macroxyela ferruginea	48208	NC_045902.1	Xyelidae	Hymenoptera	15465	RefSeq
1133	Magicicada cassini	38086	NC_041653.1	Cicadidae	Hemiptera	14713	RefSeq
1134	Magicicada neotredecim	145348	NC_041651.1	Cicadidae	Hemiptera	14435	RefSeq
1135	Magicicada septendecim	44679	NC_041650.1	Cicadidae	Hemiptera	14436	RefSeq
1136	Magicicada septendecula	44680	NC_041655.1	Cicadidae	Hemiptera	14453	RefSeq
1137	Magicicada tredecassini	52804	NC_041654.1	Cicadidae	Hemiptera	14864	RefSeq
1138	Magicicada tredecim	52805	NC_041652.1	Cicadidae	Hemiptera	14435	RefSeq
1139	Magicicada tredecula	52806	NC_041656.1	Cicadidae	Hemiptera	14453	RefSeq
1140	Mahasena oolona	2024751	NC_036410.1	Psychidae	Lepidoptera	16119	RefSeq
1141	Maiestas dorsalis	1928073	NC_036296.1	Cicadellidae	Hemiptera	15352	RefSeq
1142	Malcus inconspicuus	498929	NC_012458.1	Malcidae	Hemiptera	15575	RefSeq
1143	Manduca sexta	7130	NC_010266.1	Sphingidae	Lepidoptera	15516	RefSeq
1144	Mansonia amazonensis	2597065	NC_044657.1	Culicidae	Diptera	15357	RefSeq
1145	Manticora tibialis	1343345	NC_035714.1	Carabidae	Coleoptera	16439	RefSeq
1146	Mantis religiosa	7507	NC_030265.1	Mantidae	Mantodea	15534	RefSeq
1147	Mantispa japonica	2448033	NC_039771.1	Mantispidae	Neuroptera	16106	RefSeq
1148	Margarinotus merdarius	878136	NC_028603.1	Histeridae	Coleoptera	16169	RefSeq
1149	Maruca testulalis	311903	NC_024283.1	Crambidae	Lepidoptera	15110	RefSeq
1150	Maruca vitrata	497515	NC_024099.1	Crambidae	Lepidoptera	15385	RefSeq
1151	Massicus raddei	157316	NC_023937.1	Cerambycidae	Coleoptera	15858	RefSeq
1152	Mastotermes darwiniensis	13139	NC_018120.1	Mastotermitidae	Blattodea	15487	RefSeq
1153	Maurya qinlingensis	2605029	NC_044706.1	Membracidae	Hemiptera	16011	RefSeq
1154	Mayetiola destructor	39758	NC_013066.1	Cecidomyiidae	Diptera	14759	RefSeq
1155	Mecopoda elongata	441232	NC_021380.1	Tettigoniidae	Orthoptera	15284	RefSeq
1156	Mecopoda niponensis	469652	NC_021379.1	Tettigoniidae	Orthoptera	15364	RefSeq
1157	Megachile sculpturalis	1004196	NC_028017.1	Megachilidae	Hymenoptera	16581	RefSeq
1158	Megacopta cribraria	299257	NC_015342.1	Plataspidae	Hemiptera	15647	RefSeq
1159	Megacrania alpheus	590996	NC_014688.1	Phasmatidae	Phasmatodea	17124	RefSeq
1160	Megaloprepus caerulatus	263994	NC_031823.1	Pseudostigmatidae	Odonata	16094	RefSeq
1161	Megaphragma amalphitanum	1735703	NC_028196.1	Trichogrammatidae	Hymenoptera	15041	RefSeq
1162	Megaselia scalaris	36166	NC_023794.1	Phoridae	Diptera	15599	RefSeq
1163	Megopis sinica	398077	NC_045407.1	Cerambycidae	Coleoptera	15689	RefSeq
1164	Megymenum gracilicorne	763220	NC_042810.1	Dinidoridae	Hemiptera	15604	RefSeq
1165	Meitanaphis elongallis	384841	NC_035315.1	Pemphigidae	Hemiptera	16191	RefSeq
1166	Meitanaphis flavogallis	509174	NC_035312.1	Pemphigidae	Hemiptera	16150	RefSeq
1167	Mekongiana xiangchengensis	868576	NC_014450.1	Pyrgomorphidae	Orthoptera	15567	RefSeq
1168	Mekongiella kingdoni	244710	NC_023921.1	Pyrgomorphidae	Orthoptera	15932	RefSeq
1169	Mekongiella xizangensis	868578	NC_014451.1	Pyrgomorphidae	Orthoptera	15885	RefSeq
1170	Melamphaus faber	702479	NC_042435.1	Pyrrhocoridae	Hemiptera	17250	RefSeq
1171	Melamphaus rubrocinctus	238647	NC_042434.1	Pyrrhocoridae	Hemiptera	16828	RefSeq
1172	Melanagromyza sojae	1838149	NC_030246.1	Agromyzidae	Diptera	15475	RefSeq
1173	Melanargia asiatica	679090	NC_024550.1	Nymphalidae	Lepidoptera	15142	RefSeq
1174	Melanitis leda	127353	NC_021370.1	Nymphalidae	Lepidoptera	15122	RefSeq
1175	Melanitis phedima	1113280	NC_024406.1	Nymphalidae	Lepidoptera	15142	RefSeq
1176	Melaphis rhois	13142	NC_036065.1	Pemphigidae	Hemiptera	15436	RefSeq
1177	Melipona scutellaris	263364	NC_026198.1	Apidae	Hymenoptera	14862	RefSeq
1178	Melitaea cinxia	113334	NC_018029.1	Nymphalidae	Lepidoptera	15170	RefSeq
1179	Meloimorpha japonica	1109092	NC_039665.1	Phalangopsidae	Orthoptera	15880	RefSeq
1180	Melophagus ovinus	452749	NC_037368.1	Hippoboscidae	Diptera	15573	RefSeq
1181	Mengenilla moldrzyki	1155016	NC_018545.1	Mengenillidae	Strepsiptera	15363	RefSeq
1182	Menida violacea	763257	NC_042818.1	Pentatomidae	Hemiptera	15379	RefSeq
1183	Meroptera pravella	989870	NC_035242.1	Pyralidae	Lepidoptera	15260	RefSeq
1184	Mesapia peloria	1173057	NC_033891.1	Pieridae	Lepidoptera	15159	RefSeq
1185	Mesonemoura metafiligera	2605687	NC_044719.1	Nemouridae	Plecoptera	15739	RefSeq
1186	Mesonemoura tritaenia	2605688	NC_044720.1	Nemouridae	Plecoptera	15778	RefSeq
1187	Mesophleps albilinella	1813607	NC_029811.1	Gelechiidae	Lepidoptera	15274	RefSeq
1188	Metasalis populi	1589681	NC_037835.1	Tingidae	Hemiptera	15257	RefSeq
1189	Metatropis longirostris	2021940	NC_037373.1	Berytidae	Hemiptera	15744	RefSeq
1190	Metrioptera bonneti	420882	NC_033986.1	Tettigoniidae	Orthoptera	16256	RefSeq
1191	Metrioptera ussuriana	420885	NC_034796.1	Tettigoniidae	Orthoptera	15858	RefSeq
1192	Micadina phluctainoides	590994	NC_014673.1	Lonchodidae	Phasmatodea	16507	RefSeq
1193	Microcerotermes baluchistanicus	1934506	NC_034065.1	Termitidae	Blattodea	14950	RefSeq
1194	Microcerotermes crassus	229659	NC_034036.1	Termitidae	Blattodea	14950	RefSeq
1195	Microcerotermes fuscotibialis	1934507	NC_034067.1	Termitidae	Blattodea	14950	RefSeq
1196	Microcerotermes havilandi	1934508	NC_034084.1	Termitidae	Blattodea	14950	RefSeq
1197	Microcerotermes nervosus	327081	NC_034104.1	Termitidae	Blattodea	14945	RefSeq
1198	Microcerotermes newmani	377932	NC_034021.1	Termitidae	Blattodea	14950	RefSeq
1199	Microcerotermes parvus	187517	NC_026114.1	Termitidae	Blattodea	16916	RefSeq
1200	Microcerotermes progrediens	1934510	NC_034133.1	Termitidae	Blattodea	14950	RefSeq
1201	Microcerotermes serrula	187518	NC_034142.1	Termitidae	Blattodea	14950	RefSeq
1202	Microhodotermes viator	70922	NC_018122.1	Hodotermitidae	Blattodea	15704	RefSeq
1203	Micromus angulatus	1230847	NC_042677.1	Hemerobiidae	Neuroptera	16153	RefSeq
1204	Micronecta sahlbergii	2304347	NC_039588.1	Micronectidae	Hemiptera	15005	RefSeq
1205	Microtermes obesi	229718	NC_034072.1	Termitidae	Blattodea	14907	RefSeq
1206	Mictis tenebrosa	2575658	NC_042811.1	Coreidae	Hemiptera	16433	RefSeq
1207	Mimoides lysithous	2049139	NC_037871.1	Papilionidae	Lepidoptera	15038	RefSeq
1208	Mindarus keteleerifoliae	1078267	NC_033410.1	Mindaridae	Hemiptera	15199	RefSeq
1209	Mirhipipteryx andensis	1564103	NC_028065.1	Ripipterygidae	Orthoptera	15307	RefSeq
1210	Mirocapritermes connectens	1934539	NC_034085.1	Termitidae	Blattodea	14950	RefSeq
1211	Moduza lysanias	2093595	NC_039860.1	Nymphalidae	Lepidoptera	15238	RefSeq
1212	Moduza procris	412139	NC_036334.1	Nymphalidae	Lepidoptera	15195	RefSeq
1213	Molipteryx lunata	2575659	NC_042807.1	Coreidae	Hemiptera	16660	RefSeq
1214	Monema flavescens	1078814	NC_032683.1	Limacodidae	Lepidoptera	15396	RefSeq
1215	Mongoloraphidia harmandi	633873	NC_013251.1	Raphidiidae	Raphidioptera	16006	RefSeq
1216	Monochamus alternatus	192382	NC_024652.1	Cerambycidae	Coleoptera	15874	RefSeq
1217	Monolepta occifluvis	2563737	NC_045838.1	Chrysomelidae	Coleoptera	15998	RefSeq
1218	Monolepta quadriguttata	1254971	NC_039711.1	Chrysomelidae	Coleoptera	16130	RefSeq
1219	Monotoma quadricollis	346807	NC_036266.1	Monotomidae	Coleoptera	16064	RefSeq
1220	Mordella atrata	633874	NC_013254.1	Mordellidae	Coleoptera	15540	RefSeq
1221	Musca domestica	7370	NC_024855.1	Muscidae	Diptera	16108	RefSeq
1222	Musca sorbens	411865	NC_037910.1	Muscidae	Diptera	16120	RefSeq
1223	Muscina angustifrons	1325559	NC_034805.1	Muscidae	Diptera	16316	RefSeq
1224	Muscina levida	559660	NC_029487.1	Muscidae	Diptera	14909	RefSeq
1225	Muscina stabulans	57893	NC_026292.1	Muscidae	Diptera	15933	RefSeq
1226	Mustilia undulosa	2219248	NC_038085.1	Bombycidae	Lepidoptera	15720	RefSeq
1227	Mustilizans hepatica	1418811	NC_038105.1	Bombycidae	Lepidoptera	15745	RefSeq
1228	Mycalesis mineus	441995	NC_025762.1	Nymphalidae	Lepidoptera	15267	RefSeq
1229	Mycopsylla fici	1681222	NC_037224.1	Homotomidae	Hemiptera	14815	RefSeq
1230	Mycopsylla gardenensis	2008466	NC_036944.1	Homotomidae	Hemiptera	15266	RefSeq
1231	Mycopsylla proxima	1681221	NC_037225.1	Homotomidae	Hemiptera	14864	RefSeq
1232	Mylabris aulica	1914941	NC_036046.1	Meloidae	Coleoptera	15758	RefSeq
1233	Myllocerinus aurolineatus	2527849	NC_040931.1	Curculionidae	Coleoptera	17762	RefSeq
1234	Myrmecocephalus concinnus	1143072	NC_028604.1	Staphylinidae	Coleoptera	17278	RefSeq
1235	Myrmecophilus manni	270849	NC_011301.1	Gryllidae	Orthoptera	15323	RefSeq
1236	Myrmeleon immanis	1495081	NC_024826.1	Myrmeleontidae	Neuroptera	15799	RefSeq
1237	Myrmica scabrinodis	207696	NC_026133.1	Formicidae	Hymenoptera	15310	RefSeq
1238	Mythimna separata	271217	NC_023118.1	Noctuidae	Lepidoptera	15332	RefSeq
1239	Myzus persicae	13164	NC_029727.1	Aphididae	Hemiptera	17382	RefSeq
1240	Nabicula flavomarginata	1656685	NC_037371.1	Nabidae	Hemiptera	16366	RefSeq
1241	Nabis apicalis	452402	NC_019594.1	Nabidae	Hemiptera	15588	RefSeq
1242	Nagiella inferior	2714746	NC_040973.1	Crambidae	Lepidoptera	15348	RefSeq
1243	Nannophya pygmaea	229391	NC_039410.1	Libellulidae	Odonata	15112	RefSeq
1244	Napialus hunanensis	1506508	NC_024424.1	Hepialidae	Lepidoptera	15301	RefSeq
1245	Narosa nigrisigna	2529979	NC_041304.1	Limacodidae	Lepidoptera	15292	RefSeq
1246	Nasutitermes arborum	377938	NC_034108.1	Termitidae	Blattodea	14950	RefSeq
1247	Nasutitermes banksi	1934542	NC_034026.1	Termitidae	Blattodea	14949	RefSeq
1248	Nasutitermes corniger	52233	NC_026115.1	Termitidae	Blattodea	16122	RefSeq
1249	Nasutitermes diabolus	1934543	NC_034020.1	Termitidae	Blattodea	14949	RefSeq
1250	Nasutitermes exitiosus	114634	NC_034115.1	Termitidae	Blattodea	14950	RefSeq
1251	Nasutitermes graveolus	286185	NC_034040.1	Termitidae	Blattodea	14950	RefSeq
1252	Nasutitermes latifrons	187519	NC_034117.1	Termitidae	Blattodea	14950	RefSeq
1253	Nasutitermes longipennis	286186	NC_034060.1	Termitidae	Blattodea	14950	RefSeq
1254	Nasutitermes longirostris	1934544	NC_034023.1	Termitidae	Blattodea	14950	RefSeq
1255	Nasutitermes lujae	377946	NC_034042.1	Termitidae	Blattodea	14950	RefSeq
1256	Nasutitermes macrocephalus	1934545	NC_034146.1	Termitidae	Blattodea	14950	RefSeq
1257	Nasutitermes matangensis	114637	NC_034034.1	Termitidae	Blattodea	14950	RefSeq
1258	Nasutitermes neoparvus	377947	NC_034080.1	Termitidae	Blattodea	14950	RefSeq
1259	Nasutitermes octopilis	1367272	NC_034045.1	Termitidae	Blattodea	14934	RefSeq
1260	Nasutitermes similis	377948	NC_034093.1	Termitidae	Blattodea	14950	RefSeq
1261	Nasutitermes triodiae	114645	NC_018131.1	Termitidae	Blattodea	15849	RefSeq
1262	Naupactus xanthographus	114905	NC_018354.1	Curculionidae	Coleoptera	15026	RefSeq
1263	Nauphoeta cinerea	6990	NC_035052.1	Blaberidae	Blattodea	15923	RefSeq
1264	Necrophila americana	219407	NC_018352.1	Silphidae	Coleoptera	16902	RefSeq
1265	Nemopoda mamaevi	1577136	NC_026866.1	Sepsidae	Diptera	15878	RefSeq
1266	Nemorilla maculosa	1381551	NC_039823.1	Tachinidae	Diptera	16638	RefSeq
1267	Nemoura nankinensis	1986504	NC_034939.1	Nemouridae	Plecoptera	16602	RefSeq
1268	Neocapritermes angusticeps	187547	NC_034053.1	Termitidae	Blattodea	14950	RefSeq
1269	Neocapritermes taracua	377960	NC_026116.1	Termitidae	Blattodea	16346	RefSeq
1270	Neochauliodes bowringi	1148301	NC_023444.1	Corydalidae	Megaloptera	16064	RefSeq
1271	Neochauliodes fraternus	1447909	NC_025282.1	Corydalidae	Megaloptera	15768	RefSeq
1272	Neochauliodes punctatolosus	1204440	NC_018772.1	Corydalidae	Megaloptera	15734	RefSeq
1273	Neochauliodes rotundatus	1447908	NC_025281.1	Corydalidae	Megaloptera	15774	RefSeq
1274	Neohydatothrips samayunkur	1675511	NC_039942.1	Thripidae	Thysanoptera	15295	RefSeq
1275	Neolethaeus assamensis	1589711	NC_037375.1	Rhyparochromidae	Hemiptera	15067	RefSeq
1276	Neolucanus maximus	618182	NC_039652.1	Lucanidae	Coleoptera	16601	RefSeq
1277	Neomaskellia andropogonis	266944	NC_006159.1	Aleyrodidae	Hemiptera	14496	RefSeq
1278	Neonemura barrosi	1777198	NC_042206.1	Notonemouridae	Plecoptera	14852	RefSeq
1279	Neoneuromus tonkinensis	1569775	NC_027852.1	Corydalidae	Megaloptera	15776	RefSeq
1280	Neopanorpa pulchra	557178	NC_013180.1	Panorpidae	Mecoptera	15531	RefSeq
1281	Neope pulaha	1417368	NC_024411.1	Nymphalidae	Lepidoptera	15209	RefSeq
1282	Neoris haraldi	2065311	NC_036765.1	Saturniidae	Lepidoptera	15383	RefSeq
1283	Neostylopyga rhombifolia	304879	NC_034842.1	Blattidae	Blattodea	15711	RefSeq
1284	Neotermes insularis	105798	NC_018124.1	Kalotermitidae	Blattodea	15799	RefSeq
1285	Nepa hoffmanni	796936	NC_028084.1	Nepidae	Hemiptera	15774	RefSeq
1286	Nephotettix cincticeps	94400	NC_026977.1	Cicadellidae	Hemiptera	14805	RefSeq
1287	Neptis alwina	1248154	NC_038154.1	Nymphalidae	Lepidoptera	15226	RefSeq
1288	Neptis clinia	398434	NC_025759.1	Nymphalidae	Lepidoptera	15189	RefSeq
1289	Neptis philyra	1248155	NC_024419.1	Nymphalidae	Lepidoptera	15164	RefSeq
1290	Neptis soma	1417369	NC_024401.1	Nymphalidae	Lepidoptera	15130	RefSeq
1291	Nerthra indica	1249914	NC_012838.1	Gelastocoridae	Hemiptera	16079	RefSeq
1292	Nesidiocoris tenuis	355587	NC_022677.1	Miridae	Hemiptera	17544	RefSeq
1293	Nesomachilis australica	299218	NC_006895.1	Meinertellidae	Archaeognatha	15474	RefSeq
1294	Neuroctenus parus	498951	NC_012459.1	Aradidae	Hemiptera	15354	RefSeq
1295	Neuronema laminatum	1701416	NC_028153.1	Hemerobiidae	Neuroptera	17948	RefSeq
1296	Neuroperla schedingi	466754	NC_042200.1	Eustheniidae	Plecoptera	16882	RefSeq
1297	Nevromus exterior	1569780	NC_027851.1	Corydalidae	Megaloptera	15763	RefSeq
1298	Nezara viridula	85310	NC_011755.1	Pentatomidae	Hemiptera	16889	RefSeq
1299	Nilaparvata bakeri	1223488	NC_033388.1	Delphacidae	Hemiptera	14394	RefSeq
1300	Nilaparvata lugens	108931	NC_021748.1	Delphacidae	Hemiptera	17619	RefSeq
1301	Nilaparvata muiri	706586	NC_024627.1	Delphacidae	Hemiptera	14371	RefSeq
1302	Ninguta schrenckii	669556	NC_026838.1	Nymphalidae	Lepidoptera	15261	RefSeq
1303	Noditermes cristifrons	1934560	NC_034145.1	Termitidae	Blattodea	14950	RefSeq
1304	Nomadacris japonica	334755	NC_036062.1	Acrididae	Orthoptera	15638	RefSeq
1305	Nomophila noctuella	1209556	NC_025764.1	Crambidae	Lepidoptera	15309	RefSeq
1306	Nortia carinicollis	583456	NC_044698.1	Cerambycidae	Coleoptera	15602	RefSeq
1307	Notocrypta curvifascia	218742	NC_042216.1	Hesperiidae	Lepidoptera	15546	RefSeq
1308	Notonecta chinensis	642072	NC_036671.1	Notonectidae	Hemiptera	15149	RefSeq
1309	Notonecta montandoni	2707887	NC_045886.1	Notonectidae	Hemiptera	15150	RefSeq
1310	Notopteryx soror	2021948	NC_037376.1	Coreidae	Hemiptera	15862	RefSeq
1311	Nurudea ibofushi	1397537	NC_035311.1	Pemphigidae	Hemiptera	16054	RefSeq
1312	Nurudea shiraii	196481	NC_035301.1	Pemphigidae	Hemiptera	15389	RefSeq
1313	Nurudea yanoniella	509176	NC_035313.1	Pemphigidae	Hemiptera	15858	RefSeq
1314	Nymphes myrmeleonoides	560922	NC_024825.1	Nymphidae	Neuroptera	15712	RefSeq
1315	Nyssomyia umbratilis	182988	NC_026898.1	Psychodidae	Diptera	15757	RefSeq
1316	Oberthueria jiatongae	2219249	NC_038086.1	Bombycidae	Lepidoptera	15673	RefSeq
1317	Occasitermes occasus	377962	NC_034088.1	Termitidae	Blattodea	14950	RefSeq
1318	Ochlerotatus vigilax	569589	NC_027494.1	Culicidae	Diptera	15877	RefSeq
1319	Ochlodes venata	797160	NC_018048.1	Hesperiidae	Lepidoptera	15622	RefSeq
1320	Ochrogaster lunifer	319761	NC_011128.1	Notodontidae	Lepidoptera	15593	RefSeq
1321	Ocinara albicollis	2219250	NC_038087.1	Bombycidae	Lepidoptera	15439	RefSeq
1322	Odontotermes hainanensis	488272	NC_034028.1	Termitidae	Blattodea	14950	RefSeq
1323	Odontotermes javanicus	201590	NC_034106.1	Termitidae	Blattodea	14950	RefSeq
1324	Odontotermes longignathus	144741	NC_034130.1	Termitidae	Blattodea	14950	RefSeq
1325	Odontotermes mathuri	377965	NC_034035.1	Termitidae	Blattodea	14950	RefSeq
1326	Odontotermes minutus	201596	NC_034061.1	Termitidae	Blattodea	14950	RefSeq
1327	Odontotermes obesus	483037	NC_034027.1	Termitidae	Blattodea	14950	RefSeq
1328	Oecanthus sinensis	1982312	NC_034799.1	Gryllidae	Orthoptera	16142	RefSeq
1329	Oedaleus asiaticus	244712	NC_011115.1	Acrididae	Orthoptera	16259	RefSeq
1330	Oedaleus infernalis	267432	NC_029327.1	Acrididae	Orthoptera	15898	RefSeq
1331	Ognevia longipennis	133961	NC_013701.1	Acrididae	Orthoptera	15621	RefSeq
1332	Olidiana ritcheriina	1306428	NC_045207.1	Cicadellidae	Hemiptera	15166	RefSeq
1333	Olophrum piceum	347416	NC_028605.1	Staphylinidae	Coleoptera	15676	RefSeq
1334	Omiodes indicata	1140935	NC_039177.1	Crambidae	Lepidoptera	15367	RefSeq
1335	Ommexecha virens	1260741	NC_020778.1	Ommexechidae	Orthoptera	15536	RefSeq
1336	Oncocephalus breviscutum	1347735	NC_022816.1	Reduviidae	Hemiptera	15948	RefSeq
1337	Oomorphoides metallicus	2576292	NC_042828.1	Chrysomelidae	Coleoptera	16462	RefSeq
1338	Operophtera brumata	104452	NC_027723.1	Geometridae	Lepidoptera	15748	RefSeq
1339	Ophiotermes grandilabius	1934576	NC_034076.1	Termitidae	Blattodea	14950	RefSeq
1340	Ophiotermes mirandus	1934577	NC_034068.1	Termitidae	Blattodea	14950	RefSeq
1341	Ophraella communa	38162	NC_039710.1	Chrysomelidae	Coleoptera	16553	RefSeq
1342	Opisthoplatia orientalis	406672	NC_029225.1	Blaberidae	Blattodea	18724	RefSeq
1343	Orancistrocerus aterrimus	2485977	NC_039949.1	Vespidae	Hymenoptera	17972	RefSeq
1344	Oriensubulitermes inanis	377968	NC_034087.1	Termitidae	Blattodea	14950	RefSeq
1345	Orientotermes emersoni	377969	NC_034048.1	Termitidae	Blattodea	14950	RefSeq
1346	Orinhippus tibetanus	1452986	NC_023467.1	Acrididae	Orthoptera	15611	RefSeq
1347	Orius niger	82746	NC_012429.1	Anthocoridae	Hemiptera	14494	RefSeq
1348	Orius sauteri	82747	NC_024583.1	Anthocoridae	Hemiptera	16246	RefSeq
1349	Ornebius bimaculatus	2153490	NC_039666.1	Mogoplistidae	Orthoptera	16136	RefSeq
1350	Ornebius fuscicerci	2153492	NC_039739.1	Mogoplistidae	Orthoptera	16368	RefSeq
1351	Ornebius kanetataki	1980616	NC_039667.1	Mogoplistidae	Orthoptera	16589	RefSeq
1352	Ornithoptera priamus	95593	NC_037870.1	Papilionidae	Lepidoptera	14804	RefSeq
1353	Ornithoptera richmondia	2064775	NC_037869.1	Papilionidae	Lepidoptera	14763	RefSeq
1354	Orseolia oryzae	33408	NC_027680.1	Cecidomyiidae	Diptera	15286	RefSeq
1355	Orthetrum chrysis	447868	NC_032048.1	Libellulidae	Odonata	15088	RefSeq
1356	Orthetrum glaucum	1168657	NC_032047.1	Libellulidae	Odonata	15184	RefSeq
1357	Orthetrum melania	257707	NC_042732.1	Libellulidae	Odonata	15715	RefSeq
1358	Orthetrum sabina	320892	NC_032049.1	Libellulidae	Odonata	15176	RefSeq
1359	Orthetrum testaceum	1408535	NC_032050.1	Libellulidae	Odonata	15162	RefSeq
1360	Orthogonalys pulchella	32427	NC_025289.1	Trigonalidae	Hymenoptera	17277	RefSeq
1361	Orthotermes depressifrons	187551	NC_034125.1	Termitidae	Blattodea	14949	RefSeq
1362	Orthotermes mansuetus	1934578	NC_034100.1	Termitidae	Blattodea	14894	RefSeq
1363	Orthotomicus laricis	102854	NC_036291.1	Curculionidae	Coleoptera	18887	RefSeq
1364	Orussus occidentalis	576952	NC_012689.1	Orussidae	Hymenoptera	15947	RefSeq
1365	Osmoderma opicum	1884344	NC_030778.1	Scarabaeidae	Coleoptera	15341	RefSeq
1366	Ostrinia furnacalis	93504	NC_003368.1	Crambidae	Lepidoptera	14536	RefSeq
1367	Ostrinia nubilalis	29057	NC_003367.1	Crambidae	Lepidoptera	14535	RefSeq
1368	Oxya agavisa	227696	NC_045883.1	Acrididae	Orthoptera	15552	RefSeq
1369	Oxya chinensis	165482	NC_010219.1	Acrididae	Orthoptera	15443	RefSeq
1370	Oxya hainanensis	292515	NC_045928.1	Acrididae	Orthoptera	15443	RefSeq
1371	Oxya hyla	183485	NC_032076.1	Acrididae	Orthoptera	15483	RefSeq
1372	Oxya japonica	183487	NC_043773.1	Acrididae	Orthoptera	15427	RefSeq
1373	Oxypoda acuminata	346815	NC_028606.1	Staphylinidae	Coleoptera	17075	RefSeq
1374	Oxysarcodexia avuncula	670593	NC_041070.1	Sarcophagidae	Diptera	14997	RefSeq
1375	Oxysarcodexia terminalis	1735648	NC_041071.1	Sarcophagidae	Diptera	15613	RefSeq
1376	Oxysarcodexia thornax	1240423	NC_041072.1	Sarcophagidae	Diptera	15237	RefSeq
1377	Oxysarcodexia varia	651708	NC_041073.1	Sarcophagidae	Diptera	15261	RefSeq
1378	Pachliopta aristolochiae	76257	NC_034280.1	Papilionidae	Lepidoptera	15232	RefSeq
1379	Pachycerina decemlineata	1979292	NC_034923.1	Lauxaniidae	Diptera	16286	RefSeq
1380	Pacris xizangensis	997599	NC_023919.1	Acrididae	Orthoptera	15622	RefSeq
1381	Paleosepharia posticata	1932166	NC_033532.1	Chrysomelidae	Coleoptera	15729	RefSeq
1382	Palesisa nudioculata	2547802	NC_041657.1	Tachinidae	Diptera	16476	RefSeq
1383	Palpita hypohomalia	1309592	NC_039632.1	Crambidae	Lepidoptera	15271	RefSeq
1384	Panaorus albomaculatus	300813	NC_031364.1	Rhyparochromidae	Hemiptera	16345	RefSeq
1385	Panchlora nivea	36955	NC_030002.1	Blaberidae	Blattodea	16034	RefSeq
1386	Panorpa debilis	185844	NC_044742.1	Panorpidae	Mecoptera	17018	RefSeq
1387	Panstrongylus rufotuberculatus	156443	NC_042682.1	Reduviidae	Hemiptera	16331	RefSeq
1388	Pantoporia hordonia	412149	NC_024402.1	Nymphalidae	Lepidoptera	15603	RefSeq
1389	Paphnutius ruficeps	1035836	NC_021100.1	Cercopidae	Hemiptera	14841	RefSeq
1390	Papilio bianor	76199	NC_018040.1	Papilionidae	Lepidoptera	15340	RefSeq
1391	Papilio dardanus	77259	NC_034355.1	Papilionidae	Lepidoptera	15349	RefSeq
1392	Papilio demoleus	76202	NC_027506.1	Papilionidae	Lepidoptera	15249	RefSeq
1393	Papilio glaucus	45779	NC_027252.1	Papilionidae	Lepidoptera	15306	RefSeq
1394	Papilio helenus	76195	NC_025757.1	Papilionidae	Lepidoptera	15349	RefSeq
1395	Papilio maackii	76201	NC_021411.1	Papilionidae	Lepidoptera	15357	RefSeq
1396	Papilio machaon	76193	NC_018047.1	Papilionidae	Lepidoptera	15185	RefSeq
1397	Papilio maraho	501396	NC_014055.1	Papilionidae	Lepidoptera	16094	RefSeq
1398	Papilio memnon	76198	NC_043911.1	Papilionidae	Lepidoptera	15262	RefSeq
1399	Papilio polytes	76194	NC_024742.1	Papilionidae	Lepidoptera	15256	RefSeq
1400	Papilio protenor	76196	NC_034317.1	Papilionidae	Lepidoptera	15268	RefSeq
1401	Papilio rex	262662	NC_034356.1	Papilionidae	Lepidoptera	15239	RefSeq
1402	Papilio slateri	866285	NC_037874.1	Papilionidae	Lepidoptera	14821	RefSeq
1403	Papilio syfanius	351161	NC_023978.1	Papilionidae	Lepidoptera	15359	RefSeq
1404	Papilio xuthus	66420	NC_029244.1	Papilionidae	Lepidoptera	15359	RefSeq
1405	Paracarsidara gigantea	2218136	NC_038112.1	Carsidaridae	Hemiptera	15633	RefSeq
1406	Paracladura trichoptera	1111055	NC_016173.1	Trichoceridae	Diptera	16143	RefSeq
1407	Paracolopha morrisoni	1308599	NC_045103.1	Pemphigidae	Hemiptera	16330	RefSeq
1408	Paracymoriza distinctalis	1453440	NC_023471.1	Crambidae	Lepidoptera	15354	RefSeq
1409	Paracymoriza prodigalis	1209665	NC_020094.1	Crambidae	Lepidoptera	15326	RefSeq
1410	Paradyschiria parvula	2572155	NC_044702.1	Streblidae	Diptera	14588	RefSeq
1411	Parafronurus youi	490128	NC_011359.1	Heptageniidae	Ephemeroptera	15481	RefSeq
1412	Paragabara curvicornuta	1819811	NC_034638.1	Erebidae	Lepidoptera	15532	RefSeq
1413	Paramacrosteles nigromaculatus	2665880	NC_045270.1	Cicadellidae	Hemiptera	15011	RefSeq
1414	Parantica aglea	396710	NC_042670.1	Nymphalidae	Lepidoptera	15219	RefSeq
1415	Parantica sita	929990	NC_024412.1	Nymphalidae	Lepidoptera	15211	RefSeq
1416	Paraona staudingeri	2163356	NC_037515.1	Erebidae	Lepidoptera	15427	RefSeq
1417	Paraplea frontalis	575836	NC_028629.1	Pleidae	Hemiptera	14143	RefSeq
1418	Parapolybia crocea	2051043	NC_036343.1	Vespidae	Hymenoptera	16619	RefSeq
1419	Parapoynx crisonalis	1375902	NC_031151.1	Crambidae	Lepidoptera	15374	RefSeq
1420	Parasa consocia	1481755	NC_034993.1	Limacodidae	Lepidoptera	15296	RefSeq
1421	Parasarpa albomaculata	1652782	NC_039875.1	Nymphalidae	Lepidoptera	15272	RefSeq
1422	Parasarpa dudu	1417370	NC_024405.1	Nymphalidae	Lepidoptera	15236	RefSeq
1423	Parasarpa zayla	882616	NC_039698.1	Nymphalidae	Lepidoptera	15269	RefSeq
1424	Parasarpa zulema	2482826	NC_039859.1	Nymphalidae	Lepidoptera	15297	RefSeq
1425	Paratoxodera polyacantha	2136287	NC_037697.1	Toxoderidae	Mantodea	15999	RefSeq
1426	Paratrichobius longicrus	402416	NC_044652.1	Streblidae	Diptera	16296	RefSeq
1427	Paratrioza sinica	1511640	NC_024577.1	Triozidae	Hemiptera	14863	RefSeq
1428	Pariaconus pele	1950172	NC_038138.1	Triozidae	Hemiptera	15080	RefSeq
1429	Parnara guttata	218706	NC_029136.1	Hesperiidae	Lepidoptera	15441	RefSeq
1430	Parnassius apollo	110799	NC_024727.1	Papilionidae	Lepidoptera	15404	RefSeq
1431	Parnassius apollonius	213916	NC_041148.1	Papilionidae	Lepidoptera	15381	RefSeq
1432	Parnassius bremeri	213924	NC_014053.1	Papilionidae	Lepidoptera	15389	RefSeq
1433	Parnassius cephalus	213927	NC_026457.1	Papilionidae	Lepidoptera	15343	RefSeq
1434	Parnassius epaphus	213934	NC_026864.1	Papilionidae	Lepidoptera	15458	RefSeq
1435	Parnassius imperator	213944	NC_025587.1	Papilionidae	Lepidoptera	15424	RefSeq
1436	Parochlus steinenii	315571	NC_027591.1	Chironomidae	Diptera	16803	RefSeq
1437	Paroster macrosturtensis	610277	NC_037750.1	Dytiscidae	Coleoptera	16676	RefSeq
1438	Paroster mesosturtensis	610278	NC_037751.1	Dytiscidae	Coleoptera	16663	RefSeq
1439	Paroster microsturtensis	610279	NC_037752.1	Dytiscidae	Coleoptera	16504	RefSeq
1440	Parthenos sylvia	191423	NC_024417.1	Nymphalidae	Lepidoptera	15249	RefSeq
1441	Parum colligata	522860	NC_039166.1	Sphingidae	Lepidoptera	15288	RefSeq
1442	Patawatermes nigripunctatus	1778932	NC_034032.1	Termitidae	Blattodea	14950	RefSeq
1443	Patawatermes turricola	1934580	NC_034137.1	Termitidae	Blattodea	14950	RefSeq
1444	Patsuia sinensium	2049401	NC_036333.1	Nymphalidae	Lepidoptera	15192	RefSeq
1445	Peckia australis	2506474	NC_041078.1	Sarcophagidae	Diptera	15205	RefSeq
1446	Peckia collusor	670643	NC_041079.1	Sarcophagidae	Diptera	15233	RefSeq
1447	Peckia resona	2506475	NC_041077.1	Sarcophagidae	Diptera	15122	RefSeq
1448	Pedetontus silvestrii	518099	NC_011717.1	Machilidae	Archaeognatha	15879	RefSeq
1449	Peirates arcuatus	1442416	NC_024264.1	Reduviidae	Hemiptera	16176	RefSeq
1450	Peirates atromaculatus	1457303	NC_026670.1	Reduviidae	Hemiptera	16314	RefSeq
1451	Peirates fulvescens	1457304	NC_026669.1	Reduviidae	Hemiptera	15702	RefSeq
1452	Peirates lepturoides	1457305	NC_026672.1	Reduviidae	Hemiptera	15932	RefSeq
1453	Peirates turpis	181095	NC_026671.1	Reduviidae	Hemiptera	15703	RefSeq
1454	Pelecinus polyturator	44352	NC_026865.1	Pelecinidae	Hymenoptera	14896	RefSeq
1455	Pelecotoma fennica	433262	NC_036277.1	Ripiphoridae	Coleoptera	15946	RefSeq
1456	Pentatomidae sp.	1651278	NC_037074.1	Pentatomidae	Hemiptera	15498	RefSeq
1457	Peregrinus maidis	222432	NC_037182.1	Delphacidae	Hemiptera	16279	RefSeq
1458	Pericapritermes dolichocephalus	1934581	NC_034112.1	Termitidae	Blattodea	14950	RefSeq
1459	Pericapritermes nitobei	64674	NC_039398.1	Termitidae	Blattodea	15224	RefSeq
1460	Periplaneta americana	6978	NC_016956.1	Blattidae	Blattodea	15584	RefSeq
1461	Periplaneta australasiae	36975	NC_034841.1	Blattidae	Blattodea	15605	RefSeq
1462	Periplaneta brunnea	36976	NC_039940.1	Blattidae	Blattodea	15604	RefSeq
1463	Periplaneta fuliginosa	36977	NC_006076.1	Blattidae	Blattodea	14996	RefSeq
1464	Peripolus nepalensis	990262	NC_029135.1	Acrididae	Orthoptera	15858	RefSeq
1465	Petrobius brevistylis	50562	NC_007688.1	Machilidae	Archaeognatha	15698	RefSeq
1466	Phacomorphus fratyi	723369	NC_028607.1	Leiodidae	Coleoptera	15511	RefSeq
1467	Phaedyma columella	396721	NC_036332.1	Nymphalidae	Lepidoptera	15197	RefSeq
1468	Phaenacantha marcida	498930	NC_012460.1	Colobathristidae	Hemiptera	14540	RefSeq
1469	Phalera flavescens	13634	NC_016067.1	Notodontidae	Lepidoptera	15659	RefSeq
1470	Phaneroptera gracilis	400406	NC_034756.1	Tettigoniidae	Orthoptera	18255	RefSeq
1471	Phaneroptera nigroantennata	420848	NC_034757.1	Tettigoniidae	Orthoptera	16832	RefSeq
1472	Phatnoma laciniatum	1964415	NC_037148.1	Tingidae	Hemiptera	15821	RefSeq
1473	Philaenus spumarius	36667	NC_005944.1	Aphrophoridae	Hemiptera	16324	RefSeq
1474	Philanthus triangulum	280486	NC_017007.1	Crabronidae	Hymenoptera	16029	RefSeq
1475	Phlaeoba albonema	491859	NC_011827.1	Acrididae	Orthoptera	15657	RefSeq
1476	Phlaeoba infumata	227577	NC_031506.1	Acrididae	Orthoptera	15642	RefSeq
1477	Phlaeoba tenebrosa	1447054	NC_029150.1	Acrididae	Orthoptera	15648	RefSeq
1478	Phlebotomus chinensis	641374	NC_028041.1	Psychodidae	Diptera	16277	RefSeq
1479	Phlebotomus papatasi	29031	NC_028042.1	Psychodidae	Diptera	15557	RefSeq
1480	Phobaeticus serratipes	590988	NC_014678.1	Phasmatidae	Phasmatodea	16182	RefSeq
1481	Phormia regina	7380	NC_026668.1	Calliphoridae	Diptera	15513	RefSeq
1482	Phraortes illepidus	590990	NC_014695.1	Lonchodidae	Phasmatodea	16456	RefSeq
1483	Phraortes sp. Iriomote Island	590991	NC_014705.1	Lonchodidae	Phasmatodea	16867	RefSeq
1484	Phryganea cinerea	177690	NC_039714.1	Phryganeidae	Trichoptera	15043	RefSeq
1485	Phryganogryllacris xiai	1945534	NC_033994.1	Gryllacrididae	Orthoptera	15876	RefSeq
1486	Phryganopsyche latipennis	177652	NC_043771.1	Phryganopsychidae	Trichoptera	15167	RefSeq
1487	Phthonandria atrilineata	339843	NC_010522.1	Geometridae	Lepidoptera	15499	RefSeq
1488	Phyllomimus detersus	948396	NC_028158.1	Tettigoniidae	Orthoptera	16007	RefSeq
1489	Phyllomimus sinicus	948398	NC_033997.1	Tettigoniidae	Orthoptera	15692	RefSeq
1490	Phyllotreta striolata	444603	NC_045901.1	Chrysomelidae	Coleoptera	15689	RefSeq
1491	Phymata americana	1347736	NC_036011.1	Phymatidae	Hemiptera	15954	RefSeq
1492	Phymatostetha huangshanensis	2291524	NC_039157.1	Cercopidae	Hemiptera	17785	RefSeq
1493	Physemacris variolosa	62778	NC_014491.1	Pneumoridae	Orthoptera	17004	RefSeq
1494	Physopelta cincticollis	238656	NC_042433.1	Largidae	Hemiptera	16191	RefSeq
1495	Physopelta gutta	209986	NC_012432.1	Largidae	Hemiptera	14935	RefSeq
1496	Physopelta slanbuschii	1768093	NC_042432.1	Largidae	Hemiptera	16502	RefSeq
1497	Picromerus griseus	302084	NC_036418.1	Pentatomidae	Hemiptera	16338	RefSeq
1498	Pidorus atratus	2015464	NC_037909.1	Zygaenidae	Lepidoptera	15383	RefSeq
1499	Pielomastax zhengi	997267	NC_016182.1	Episactidae	Orthoptera	15602	RefSeq
1500	Pieris canidia	479977	NC_026532.1	Pieridae	Lepidoptera	15153	RefSeq
1501	Pieris melete	270461	NC_010568.1	Pieridae	Lepidoptera	15140	RefSeq
1502	Pieris rapae	64459	NC_015895.1	Pieridae	Lepidoptera	15157	RefSeq
1503	Pityogenes bidentatus	1325381	NC_036289.1	Curculionidae	Coleoptera	18781	RefSeq
1504	Pityophthorus pubescens	471227	NC_036288.1	Curculionidae	Coleoptera	17316	RefSeq
1505	Placosternum urus	2575660	NC_042812.1	Pentatomidae	Hemiptera	16233	RefSeq
1506	Planicapritermes planiceps	377975	NC_034090.1	Termitidae	Blattodea	14902	RefSeq
1507	Platycnemis foliacea	1041950	NC_027180.1	Platycnemididae	Odonata	15382	RefSeq
1508	Platypus contaminatus	2066526	NC_045889.1	Curculionidae	Coleoptera	15712	RefSeq
1509	Plautia fimbriata	286708	NC_042813.1	Pentatomidae	Hemiptera	15907	RefSeq
1510	Plodia interpunctella	58824	NC_027961.1	Pyralidae	Lepidoptera	15264	RefSeq
1511	Plutella australiana	1405358	NC_039687.1	Plutellidae	Lepidoptera	15962	RefSeq
1512	Plutella xylostella	51655	NC_025322.1	Plutellidae	Lepidoptera	16014	RefSeq
1513	Podagricomela nigricollis	2528270	NC_041423.1	Chrysomelidae	Coleoptera	16756	RefSeq
1514	Poecilimon luschani	473713	NC_042665.1	Tettigoniidae	Orthoptera	15568	RefSeq
1515	Polionemobius taprobanensis	269706	NC_045848.1	Gryllidae	Orthoptera	16641	RefSeq
1516	Polypedilum vanderplanki	319348	NC_028015.1	Chironomidae	Diptera	16445	RefSeq
1517	Polyrhachis dives	84555	NC_030790.1	Formicidae	Hymenoptera	15761	RefSeq
1518	Polystoechotes punctata	2028677	NC_011278.1	Ithonidae	Neuroptera	16036	RefSeq
1519	Polyura arja	1417371	NC_024408.1	Nymphalidae	Lepidoptera	15363	RefSeq
1520	Polyura nepenthes	213157	NC_026073.1	Nymphalidae	Lepidoptera	15333	RefSeq
1521	Pontia callidice	320238	NC_045191.1	Pieridae	Lepidoptera	15109	RefSeq
1522	Pontia daplidice	441325	NC_045192.1	Pieridae	Lepidoptera	15124	RefSeq
1523	Popillia japonica	7064	NC_038115.1	Scarabaeidae	Coleoptera	16541	RefSeq
1524	Populicerus populi	1863074	NC_039427.1	Cicadellidae	Hemiptera	16494	RefSeq
1525	Porotermes adamsoni	105774	NC_018121.1	Termopsidae	Blattodea	16039	RefSeq
1526	Postsubulitermes parviconstrictus	377980	NC_034114.1	Termitidae	Blattodea	14884	RefSeq
1527	Potamyia flava	761880	NC_036953.1	Hydropsychidae	Trichoptera	15157	RefSeq
1528	Potanthus flavus	218756	NC_024650.1	Hesperiidae	Lepidoptera	15267	RefSeq
1529	Prays oleae	627135	NC_025948.1	Praydidae	Lepidoptera	16499	RefSeq
1530	Precis andremiaja	311042	NC_041242.1	Nymphalidae	Lepidoptera	15239	RefSeq
1531	Priasilpha obscura	295936	NC_011326.1	Phloeostichidae	Coleoptera	16603	RefSeq
1532	Prionoglaris stygia	1954335	NC_036361.1	Prionoglarididae	Psocoptera	15685	RefSeq
1533	Prismognathus prossi	618395	NC_044962.1	Lucanidae	Coleoptera	15984	RefSeq
1534	Prismosticta fenestrata	475348	NC_038106.1	Endromidae	Lepidoptera	15772	RefSeq
1535	Prismostictoides unihyala	2219254	NC_038010.1	Endromidae	Lepidoptera	15355	RefSeq
1536	Pristaulacus compressus	1414807	NC_022849.1	Aulacidae	Hymenoptera	15563	RefSeq
1537	Pristomyrmex punctatus	507543	NC_015075.1	Formicidae	Hymenoptera	16180	RefSeq
1538	Proboscitermes tubuliferus	1934589	NC_034071.1	Termitidae	Blattodea	14949	RefSeq
1539	Procapritermes martyni	1934590	NC_034119.1	Termitidae	Blattodea	14950	RefSeq
1540	Procecidochares utilis	716600	NC_020463.1	Tephritidae	Diptera	15922	RefSeq
1541	Procubitermes undulans	1934595	NC_034138.1	Termitidae	Blattodea	14950	RefSeq
1542	Prohamitermes mirabilis	187558	NC_034039.1	Termitidae	Blattodea	14950	RefSeq
1543	Promalactis suzukiella	1511820	NC_026697.1	Oecophoridae	Lepidoptera	15507	RefSeq
1544	Promirotermes pygmaeus	1934596	NC_034081.1	Termitidae	Blattodea	14950	RefSeq
1545	Prosopocoilus confucius	618424	NC_036038.1	Lucanidae	Coleoptera	16951	RefSeq
1546	Prosopocoilus gracilis	1672220	NC_027580.1	Lucanidae	Coleoptera	16736	RefSeq
1547	Protaetia brevitarsis	348688	NC_023453.1	Scarabaeidae	Coleoptera	20319	RefSeq
1548	Protantigius superans	885932	NC_016016.1	Lycaenidae	Lepidoptera	15248	RefSeq
1549	Protegira songi	1986470	NC_034938.1	Noctuidae	Lepidoptera	15410	RefSeq
1550	Protermes prorepens	201609	NC_034126.1	Termitidae	Blattodea	14949	RefSeq
1551	Protohermes concolorus	508445	NC_011524.1	Corydalidae	Megaloptera	15851	RefSeq
1552	Protonemura kohnoae	2498681	NC_044752.1	Nemouridae	Plecoptera	15707	RefSeq
1553	Protonemura orbiculata	2498682	NC_044753.1	Nemouridae	Plecoptera	15758	RefSeq
1554	Protophormia terraenovae	34676	NC_019636.1	Calliphoridae	Diptera	15170	RefSeq
1555	Protoplasa fitchii	560777	NC_016202.1	Tanyderidae	Diptera	16154	RefSeq
1556	Prumna arctica	614657	NC_013835.1	Acrididae	Orthoptera	15628	RefSeq
1557	Psacothea hilaris	157325	NC_013070.1	Cerambycidae	Coleoptera	15856	RefSeq
1558	Pseudacanthotermes militaris	201611	NC_034077.1	Termitidae	Blattodea	14950	RefSeq
1559	Pseudacanthotermes spiniger	115113	NC_034024.1	Termitidae	Blattodea	14950	RefSeq
1560	Pseudacysta perseae	1041453	NC_025299.1	Tingidae	Hemiptera	15850	RefSeq
1561	Pseudargyria interruptella	1633014	NC_029751.1	Crambidae	Lepidoptera	15231	RefSeq
1562	Pseudocosmetura anjiensis	1945544	NC_033853.1	Tettigoniidae	Orthoptera	16044	RefSeq
1563	Pseudokuzicus pieli	1945535	NC_033982.1	Tettigoniidae	Orthoptera	16077	RefSeq
1564	Pseudolestes mirabilis	476809	NC_020636.1	Pseudolestidae	Odonata	15122	RefSeq
1565	Pseudomegarcys japonica	2283285	NC_038168.1	Perlodidae	Plecoptera	16067	RefSeq
1566	Pseudomictis brevicornis	2575661	NC_042814.1	Coreidae	Hemiptera	15826	RefSeq
1567	Pseudophyllus titan	1982315	NC_034773.1	Tettigoniidae	Orthoptera	16227	RefSeq
1568	Pseudoregma bambucicola	39655	NC_044640.1	Hormaphididae	Hemiptera	16632	RefSeq
1569	Pseudorhynchus acuminatus	1945536	NC_033992.1	Tettigoniidae	Orthoptera	16056	RefSeq
1570	Pseudorhynchus crassiceps	1945537	NC_033990.1	Tettigoniidae	Orthoptera	15865	RefSeq
1571	Pseudothericles compressifrons	1564105	NC_028061.1	Thericleidae	Orthoptera	15081	RefSeq
1572	Pseudotmethis rubimarginis	286172	NC_020330.1	Pamphagidae	Orthoptera	15661	RefSeq
1573	Pseudoxya diminuta	227580	NC_025765.1	Acrididae	Orthoptera	15541	RefSeq
1574	Psilogramma increta	522873	NC_037445.1	Sphingidae	Lepidoptera	15252	RefSeq
1575	Psococerastis albimaculata	1264641	NC_021400.1	Psocidae	Psocoptera	15589	RefSeq
1576	Psolodesmus mandarinus	193280	NC_042442.1	Calopterygidae	Odonata	15176	RefSeq
1577	Psorophora saeva	2597062	NC_044658.1	Culicidae	Diptera	15049	RefSeq
1578	Psychomantis borneensis	627839	NC_045876.1	Hymenopodidae	Mantodea	15493	RefSeq
1579	Psylla alni	1393965	NC_038139.1	Psyllidae	Hemiptera	14971	RefSeq
1580	Pteranabropsis carli	2013111	NC_035420.1	Anostostomatidae	Orthoptera	15932	RefSeq
1581	Pteranabropsis carnarius	2019518	NC_035552.1	Anostostomatidae	Orthoptera	16119	RefSeq
1582	Pteranabropsis crenatis	2019519	NC_035553.1	Anostostomatidae	Orthoptera	16099	RefSeq
1583	Pternoscirta caliginosa	573382	NC_035227.1	Acrididae	Orthoptera	15598	RefSeq
1584	Pterolophia sp.	2604362	NC_044699.1	Cerambycidae	Coleoptera	16063	RefSeq
1585	Pteromalus puparum	32389	NC_039656.1	Pteromalidae	Hymenoptera	18217	RefSeq
1586	Pteronarcella badia	466579	NC_029248.1	Pteronarcyidae	Plecoptera	15585	RefSeq
1587	Pteronarcys princeps	285953	NC_006133.1	Pteronarcyidae	Plecoptera	16004	RefSeq
1588	Pteroptyx maipo	2052301	NC_036353.1	Lampyridae	Coleoptera	16127	RefSeq
1589	Pterostichus niger	106386	NC_044760.1	Carabidae	Coleoptera	17162	RefSeq
1590	Ptychoptera sp.	1111051	NC_016201.1	Ptychopteridae	Diptera	15214	RefSeq
1591	Pycnarmon lactiferalis	1933172	NC_033540.1	Crambidae	Lepidoptera	15219	RefSeq
1592	Pyrearinus termitilluminans	109589	NC_030059.1	Elateridae	Coleoptera	16007	RefSeq
1593	Pyrgacris descampsi	1260745	NC_020776.1	Pyrgacrididae	Orthoptera	15618	RefSeq
1594	Pyrgus maculatus	218758	NC_030192.1	Hesperiidae	Lepidoptera	15346	RefSeq
1595	Pyrinioides aurea	393455	NC_028548.1	Thyrididae	Lepidoptera	15362	RefSeq
1596	Pyrocoelia praetexta	370600	NC_044790.1	Lampyridae	Coleoptera	17634	RefSeq
1597	Pyrocoelia rufa	71223	NC_003970.1	Lampyridae	Coleoptera	17739	RefSeq
1598	Pyrocoelia thibetana	370602	NC_044792.1	Lampyridae	Coleoptera	18054	RefSeq
1599	Pyrophorus divergens	423334	NC_009964.1	Elateridae	Coleoptera	16120	RefSeq
1600	Pyrrhopeplus carduelis	1928078	NC_042431.1	Pyrrhocoridae	Hemiptera	16762	RefSeq
1601	Pyrrhopeplus posthumus	696249	NC_042430.1	Pyrrhocoridae	Hemiptera	16192	RefSeq
1602	Qinlingacris taibaiensis	1655349	NC_027187.1	Acrididae	Orthoptera	15774	RefSeq
1603	Ramulus hainanense	556494	NC_013185.1	Phasmatidae	Phasmatodea	15590	RefSeq
1604	Ramulus irregulariterdentatus	590987	NC_014702.1	Phasmatidae	Phasmatodea	16633	RefSeq
1605	Rapisma xizangense	1419479	NC_023362.1	Rapismatidae	Neuroptera	15961	RefSeq
1606	Rapisma zayuanum	1419480	NC_023363.1	Rapismatidae	Neuroptera	15984	RefSeq
1607	Ravinia pernix	1358439	NC_026196.1	Sarcophagidae	Diptera	15778	RefSeq
1608	Rediviva intermixta	1688786	NC_030284.1	Melittidae	Hymenoptera	16875	RefSeq
1609	Reduvius gregoryi	1524525	NC_037746.1	Reduviidae	Hemiptera	16477	RefSeq
1610	Reduvius tenebrosus	1347737	NC_035756.1	Reduviidae	Hemiptera	17090	RefSeq
1611	Reticulitermes aculabialis	141915	NC_026695.1	Rhinotermitidae	Blattodea	16475	RefSeq
1612	Reticulitermes chinensis	141911	NC_025567.1	Rhinotermitidae	Blattodea	15925	RefSeq
1613	Reticulitermes flaviceps	112480	NC_031162.1	Rhinotermitidae	Blattodea	16485	RefSeq
1614	Reticulitermes flavipes	36989	NC_009498.1	Rhinotermitidae	Blattodea	16565	RefSeq
1615	Reticulitermes grassei	155721	NC_030035.1	Rhinotermitidae	Blattodea	14910	RefSeq
1616	Reticulitermes hageni	93199	NC_009501.1	Rhinotermitidae	Blattodea	16590	RefSeq
1617	Reticulitermes labralis	141914	NC_030262.1	Rhinotermitidae	Blattodea	15914	RefSeq
1618	Reticulitermes leptomandibularis	408595	NC_042419.1	Rhinotermitidae	Blattodea	15920	RefSeq
1619	Reticulitermes lucifugus	127386	NC_045240.1	Rhinotermitidae	Blattodea	16263	RefSeq
1620	Reticulitermes nelsonae	1036538	NC_030036.1	Rhinotermitidae	Blattodea	14630	RefSeq
1621	Reticulitermes santonensis	127387	NC_009499.1	Rhinotermitidae	Blattodea	16567	RefSeq
1622	Reticulitermes tibialis	186107	NC_045231.1	Rhinotermitidae	Blattodea	14990	RefSeq
1623	Reticulitermes virginicus	57123	NC_009500.1	Rhinotermitidae	Blattodea	16513	RefSeq
1624	Retinia pseudotsugaicola	1414805	NC_022865.1	Tortricidae	Lepidoptera	15282	RefSeq
1625	Rhadinosa nigrocyanea	2093842	NC_037218.1	Chrysomelidae	Coleoptera	17965	RefSeq
1626	Rhagophthalmus giganteus	2591746	NC_044777.1	Rhagophthalmidae	Coleoptera	16220	RefSeq
1627	Rhagophthalmus lufengensis	398797	NC_010969.1	Rhagophthalmidae	Coleoptera	15982	RefSeq
1628	Rhagophthalmus ohbai	71225	NC_010964.1	Rhagophthalmidae	Coleoptera	15704	RefSeq
1629	Rhagovelia reitteri	2581066	NC_044721.1	Veliidae	Hemiptera	15145	RefSeq
1630	Rhinoestrus usbekistanicus	204923	NC_045882.1	Oestridae	Diptera	16534	RefSeq
1631	Rhinotermes hispidus	280684	NC_030037.1	Rhinotermitidae	Blattodea	15057	RefSeq
1632	Rhodnius pictipes	69253	NC_043846.1	Reduviidae	Hemiptera	15908	RefSeq
1633	Rhodopsona rubiginosa	1560033	NC_025761.1	Zygaenidae	Lepidoptera	15248	RefSeq
1634	Rhombodera brachynota	1911934	NC_034282.1	Mantidae	Mantodea	16616	RefSeq
1635	Rhombodera valida	1911935	NC_034284.1	Mantidae	Mantodea	16308	RefSeq
1636	Rhopaea magnicornis	272071	NC_013252.1	Scarabaeidae	Coleoptera	17522	RefSeq
1637	Rhopalomyia pomum	608481	NC_013063.1	Cecidomyiidae	Diptera	14503	RefSeq
1638	Rhopalopsole bulbifera	1926546	NC_042207.1	Leuctridae	Plecoptera	15599	RefSeq
1639	Rhyacionia leptotubula	1111782	NC_019619.1	Tortricidae	Lepidoptera	15877	RefSeq
1640	Rhynchophorus ferrugineus	354439	NC_028535.1	Curculionidae	Coleoptera	15924	RefSeq
1641	Rhynocoris incertis	488303	NC_037743.1	Reduviidae	Hemiptera	15707	RefSeq
1642	Rhyzopertha dominica	92692	NC_042820.1	Bostrichidae	Coleoptera	15859	RefSeq
1643	Ricania marginalis	1082597	NC_019597.1	Ricaniidae	Hemiptera	15698	RefSeq
1644	Ricania speculum	1902407	NC_031369.1	Ricaniidae	Hemiptera	15729	RefSeq
1645	Riptortus pedestris	329032	NC_012462.1	Alydidae	Hemiptera	17191	RefSeq
1646	Risoba prominens	1485277	NC_026841.1	Nolidae	Lepidoptera	15343	RefSeq
1647	Roisinitermes ebogoensis	2483479	NC_040119.1	Kalotermitidae	Blattodea	15933	RefSeq
1648	Rondotia menciana	1221527	NC_021962.1	Bombycidae	Lepidoptera	15301	RefSeq
1649	Rotunda rotundapex	2528347	NC_045528.1	Bombycidae	Lepidoptera	15298	RefSeq
1650	Rubeotermes jheringi	1778934	NC_034111.1	Termitidae	Blattodea	14898	RefSeq
1651	Rugilus geniculatus	878974	NC_028608.1	Staphylinidae	Coleoptera	17640	RefSeq
1652	Ruidocollaris obscura	948400	NC_028160.1	Tettigoniidae	Orthoptera	16424	RefSeq
1653	Runchomyia reversa	2597063	NC_044659.1	Culicidae	Diptera	15302	RefSeq
1654	Ruptitermes arboreus	1934599	NC_034140.1	Termitidae	Blattodea	14846	RefSeq
1655	Ruspolia dubia	441267	NC_009876.1	Tettigoniidae	Orthoptera	14971	RefSeq
1656	Ruspolia lineosa	948357	NC_033991.1	Tettigoniidae	Orthoptera	16110	RefSeq
1657	Russelliana solanicola	2008469	NC_038140.1	Psyllidae	Hemiptera	16047	RefSeq
1658	Rutilia goerlingiana	1240982	NC_019640.1	Tachinidae	Diptera	15331	RefSeq
1659	Sabethes belisarioi	464956	NC_037498.1	Culicidae	Diptera	15911	RefSeq
1660	Sabethes chloropterus	865939	NC_037499.1	Culicidae	Diptera	15609	RefSeq
1661	Sabethes glaucodaemon	2153043	NC_037500.1	Culicidae	Diptera	15620	RefSeq
1662	Sabethes undosus	2007222	NC_044660.1	Culicidae	Diptera	15334	RefSeq
1663	Saccharosydne procerus	871471	NC_042179.1	Delphacidae	Hemiptera	16031	RefSeq
1664	Salamis anteva	311130	NC_041243.1	Nymphalidae	Lepidoptera	15201	RefSeq
1665	Saldula arsenjevi	498931	NC_012463.1	Saldidae	Hemiptera	15324	RefSeq
1666	Saldula burmanica	2126072	NC_037740.1	Saldidae	Hemiptera	15682	RefSeq
1667	Samia canningi	1309813	NC_024270.1	Saturniidae	Lepidoptera	15384	RefSeq
1668	Samia ricini	63990	NC_017869.1	Saturniidae	Lepidoptera	15384	RefSeq
1669	Sarcophaga africa	128966	NC_025944.1	Sarcophagidae	Diptera	15144	RefSeq
1670	Sarcophaga albiceps	236855	NC_028413.1	Sarcophagidae	Diptera	14935	RefSeq
1671	Sarcophaga antilope	411868	NC_039827.1	Sarcophagidae	Diptera	15196	RefSeq
1672	Sarcophaga crassipalpis	59312	NC_026667.1	Sarcophagidae	Diptera	15420	RefSeq
1673	Sarcophaga dux	321200	NC_039826.1	Sarcophagidae	Diptera	15731	RefSeq
1674	Sarcophaga formosensis	321203	NC_036428.1	Sarcophagidae	Diptera	14926	RefSeq
1675	Sarcophaga impatiens	318685	NC_017605.1	Sarcophagidae	Diptera	15169	RefSeq
1676	Sarcophaga melanura	236879	NC_026112.1	Sarcophagidae	Diptera	15190	RefSeq
1677	Sarcophaga misera	321196	NC_036107.1	Sarcophagidae	Diptera	14944	RefSeq
1678	Sarcophaga peregrina	7386	NC_023532.1	Sarcophagidae	Diptera	14922	RefSeq
1679	Sarcophaga portschinskyi	545360	NC_025574.1	Sarcophagidae	Diptera	14929	RefSeq
1680	Sarcophaga princeps	411872	NC_042759.1	Sarcophagidae	Diptera	15981	RefSeq
1681	Sarcophaga ruficornis	128968	NC_041069.1	Sarcophagidae	Diptera	14938	RefSeq
1682	Sarcophaga similis	305538	NC_025573.1	Sarcophagidae	Diptera	15158	RefSeq
1683	Sasakia charonda	461137	NC_014224.1	Nymphalidae	Lepidoptera	15244	RefSeq
1684	Sasakia funebris	1207000	NC_022134.1	Nymphalidae	Lepidoptera	15233	RefSeq
1685	Saturnia boisduvalii	37777	NC_010613.1	Saturniidae	Lepidoptera	15360	RefSeq
1686	Scaphidium quadrimaculatum	295644	NC_028609.1	Staphylinidae	Coleoptera	18832	RefSeq
1687	Scathophaga stercoraria	95463	NC_024856.1	Scathophagidae	Diptera	16223	RefSeq
1688	Sceptuchus simplex	444760	NC_037206.1	Nanomantidae	Mantodea	15548	RefSeq
1689	Schedorhinotermes breinli	1199066	NC_018126.1	Rhinotermitidae	Blattodea	15864	RefSeq
1690	Schistocerca gregaria	7010	NC_013240.1	Acrididae	Orthoptera	15625	RefSeq
1691	Schizaphis graminum	13262	NC_006158.1	Aphididae	Hemiptera	15721	RefSeq
1692	Schizocephala bicornis	444990	NC_037207.1	Mantidae	Mantodea	16026	RefSeq
1693	Schlechtendalia chinensis	38111	NC_032386.1	Pemphigidae	Hemiptera	16047	RefSeq
1694	Schlechtendalia peitan	384844	NC_035302.1	Pemphigidae	Hemiptera	15609	RefSeq
1695	Sciodrepoides watsoni	651990	NC_028610.1	Leiodidae	Coleoptera	18644	RefSeq
1696	Scipinia horrida	1524604	NC_037744.1	Reduviidae	Hemiptera	15660	RefSeq
1697	Scirpophaga incertulas	72366	NC_031329.1	Crambidae	Lepidoptera	15220	RefSeq
1698	Scirtothrips dorsalis	163899	NC_025241.1	Thripidae	Thysanoptera	15343	RefSeq
1699	Sclerophasma paresisense	253126	NC_007701.1	Mantophasmatidae	Mantophasmatodea	15500	RefSeq
1700	Sclerotia substriata	1652676	NC_027176.1	Lampyridae	Coleoptera	16248	RefSeq
1701	Scoparipes salvazai	2575669	NC_042800.1	Cydnidae	Hemiptera	15173	RefSeq
1702	Scopura longa	2508260	NC_041105.1	Scopuridae	Plecoptera	15798	RefSeq
1703	Scotinophara lurida	1331320	NC_042815.1	Pentatomidae	Hemiptera	15919	RefSeq
1704	Sepedophilus bipunctatus	1143114	NC_028611.1	Staphylinidae	Coleoptera	18985	RefSeq
1705	Serrognathus platymelus	618622	NC_044096.1	Lucanidae	Coleoptera	16790	RefSeq
1706	Sesamia inferens	492764	NC_015835.1	Noctuidae	Lepidoptera	15413	RefSeq
1707	Shelfordella lateralis	36981	NC_030003.1	Blattidae	Blattodea	15601	RefSeq
1708	Shijimiaeoides divina	446904	NC_029763.1	Lycaenidae	Lepidoptera	15259	RefSeq
1709	Shirakiacris shirakii	334753	NC_021610.1	Acrididae	Orthoptera	15649	RefSeq
1710	Sialis hamata	173823	NC_013256.1	Sialidae	Megaloptera	15608	RefSeq
1711	Sibylla pretiosa	444763	NC_037235.1	Sibyllidae	Mantodea	15829	RefSeq
1712	Silvanus bidentatus	878982	NC_036273.1	Silvanidae	Coleoptera	17220	RefSeq
1713	Silvestritermes heyeri	1934602	NC_034066.1	Termitidae	Blattodea	14950	RefSeq
1714	Simosyrphus grandicornis	290412	NC_008754.1	Syrphidae	Diptera	16141	RefSeq
1715	Simulium aureohirtum	154798	NC_029753.1	Simuliidae	Diptera	15904	RefSeq
1716	Simulium maculatum	2483477	NC_040120.1	Simuliidae	Diptera	15799	RefSeq
1717	Simulium variegatum	446483	NC_033348.1	Simuliidae	Diptera	15367	RefSeq
1718	Sinna extrema	1232046	NC_045120.1	Nolidae	Lepidoptera	15345	RefSeq
1719	Sinochlora longifissa	948358	NC_021424.1	Tettigoniidae	Orthoptera	18133	RefSeq
1720	Sinochlora szechwanensis	948359	NC_034994.1	Tettigoniidae	Orthoptera	18051	RefSeq
1721	Sinodendron yunnanense	618637	NC_036157.1	Lucanidae	Coleoptera	16921	RefSeq
1722	Sinopodisma houshana	370331	NC_033905.1	Acrididae	Orthoptera	15818	RefSeq
1723	Sinopodisma tsinlingensis	334769	NC_032303.1	Acrididae	Orthoptera	15627	RefSeq
1724	Sinopodisma wulingshanensis	1926552	NC_033906.1	Acrididae	Orthoptera	15872	RefSeq
1725	Sinotmethis brachypterus	286180	NC_026525.1	Pamphagidae	Orthoptera	15662	RefSeq
1726	Siphlonurus immanis	590132	NC_013822.1	Siphlonuridae	Ephemeroptera	15529	RefSeq
1727	Sirthenea flavipes	941641	NC_020143.1	Reduviidae	Hemiptera	15961	RefSeq
1728	Sitobion avenae	44664	NC_024683.1	Aphididae	Hemiptera	15180	RefSeq
1729	Sitona obsoletus	1541163	NC_041237.1	Curculionidae	Coleoptera	17003	RefSeq
1730	Sitophilus oryzae	7048	NC_030765.1	Curculionidae	Coleoptera	17602	RefSeq
1731	Sitophilus zeamais	7047	NC_030764.1	Curculionidae	Coleoptera	18105	RefSeq
1732	Sitotroga cerealella	347735	NC_041123.1	Gelechiidae	Lepidoptera	15312	RefSeq
1733	Sogatella furcifera	113103	NC_021417.1	Delphacidae	Hemiptera	16612	RefSeq
1734	Sogatella vibix	2138606	NC_042180.1	Delphacidae	Hemiptera	16554	RefSeq
1735	Solenopsis geminata	121131	NC_014669.1	Formicidae	Hymenoptera	15552	RefSeq
1736	Solenopsis invicta	13686	NC_014672.1	Formicidae	Hymenoptera	15549	RefSeq
1737	Solenopsis richteri	30203	NC_014677.1	Formicidae	Hymenoptera	15560	RefSeq
1738	Soliperla sp.	2267274	NC_038189.1	Peltoperlidae	Plecoptera	15877	RefSeq
1739	Somena scintillans	1706520	NC_039764.1	Erebidae	Lepidoptera	15410	RefSeq
1740	Songmachilis xinxiangensis	1224734	NC_021384.1	Machilidae	Archaeognatha	15473	RefSeq
1741	Spaniocelyphus pilosus	1979293	NC_034924.1	Celyphidae	Diptera	16426	RefSeq
1742	Spathius agrili	314331	NC_014278.1	Braconidae	Hymenoptera	15425	RefSeq
1743	Speleketor irwini	342007	NC_036365.1	Prionoglarididae	Psocoptera	16849	RefSeq
1744	Sphaeridium bipustulatum	290649	NC_028612.1	Hydrophilidae	Coleoptera	16576	RefSeq
1745	Sphaerius sp. BT0074	546487	NC_011322.1	Sphaeriusidae	Coleoptera	15121	RefSeq
1746	Sphaeronemoura grandicauda	2605907	NC_044754.1	Nemouridae	Plecoptera	15661	RefSeq
1747	Sphaeronemoura hamistyla	2605908	NC_044755.1	Nemouridae	Plecoptera	15016	RefSeq
1748	Sphaerotermes sphaerothorax	187564	NC_034103.1	Termitidae	Blattodea	14950	RefSeq
1749	Sphenophorus sp.	696090	NC_018351.1	Curculionidae	Coleoptera	15052	RefSeq
1750	Sphinx morio	1078808	NC_020780.1	Sphingidae	Lepidoptera	15299	RefSeq
1751	Sphodromantis lineola	267114	NC_037204.1	Mantidae	Mantodea	15475	RefSeq
1752	Spilonota lechriaspis	768146	NC_014294.1	Tortricidae	Lepidoptera	15368	RefSeq
1753	Spiniphilus spinicornis	1799505	NC_029515.1	Vesperidae	Coleoptera	15707	RefSeq
1754	Spinitermes trispinosus	377990	NC_034091.1	Termitidae	Blattodea	14950	RefSeq
1755	Spodoptera exigua	7107	NC_019622.1	Noctuidae	Lepidoptera	15365	RefSeq
1756	Spodoptera frugiperda	7108	NC_027836.1	Noctuidae	Lepidoptera	15365	RefSeq
1757	Spodoptera litura	69820	NC_022676.1	Noctuidae	Lepidoptera	15388	RefSeq
1758	Spoladea recurvalis	1141038	NC_027443.1	Crambidae	Lepidoptera	15273	RefSeq
1759	Stathmopoda auriferella	1421331	NC_031831.1	Oecophoridae	Lepidoptera	15456	RefSeq
1760	Stegobium paniceum	295656	NC_036678.1	Anobiidae	Coleoptera	15271	RefSeq
1761	Stenocatantops splendens	227617	NC_041115.1	Acrididae	Orthoptera	15574	RefSeq
1762	Stenopelmatus fuscus	202428	NC_028058.1	Stenopelmatidae	Orthoptera	15767	RefSeq
1763	Stenopirates sp.	1085627	NC_016017.1	Enicocephalidae	Hemiptera	15384	RefSeq
1764	Stictopleurus subviridis	319428	NC_012888.1	Rhopalidae	Hemiptera	15319	RefSeq
1765	Stimulopalpus japonicus	209965	NC_036366.1	Amphientomidae	Psocoptera	14904	RefSeq
1766	Striacosta albicosta	437490	NC_025774.1	Noctuidae	Lepidoptera	15553	RefSeq
1767	Styloperla spinicercia	1987586	NC_034809.1	Styloperlidae	Plecoptera	16129	RefSeq
1768	Suhpalacsa longialata	2485742	NC_039948.1	Ascalaphidae	Neuroptera	15911	RefSeq
1769	Suwallia teleckojensis	466823	NC_037754.1	Chloroperlidae	Plecoptera	16146	RefSeq
1770	Sylvicola fenestralis	52754	NC_016176.1	Anisopodidae	Diptera	16234	RefSeq
1771	Symplecta hybrida	1807361	NC_030519.1	Limoniidae	Diptera	15811	RefSeq
1772	Synthesiomyia nudiseta	367286	NC_042953.1	Muscidae	Diptera	15117	RefSeq
1773	Systolederus spicupennis	510019	NC_042697.1	Tetrigidae	Orthoptera	15262	RefSeq
1774	Tachyta nana	931308	NC_036261.1	Carabidae	Coleoptera	16165	RefSeq
1775	Tacola eulimene	1524811	NC_039864.1	Nymphalidae	Lepidoptera	15669	RefSeq
1776	Tacola larymna	2482827	NC_039887.1	Nymphalidae	Lepidoptera	15503	RefSeq
1777	Taeniogonalos taihorina	1515605	NC_027830.1	Trigonalidae	Hymenoptera	15927	RefSeq
1778	Taeniopteryx ugola	2171493	NC_037897.1	Taeniopterygidae	Plecoptera	15353	RefSeq
1779	Tagasta indica	281095	NC_045930.1	Pyrgomorphidae	Orthoptera	15531	RefSeq
1780	Tagiades litigiosa	1469280	NC_036220.1	Hesperiidae	Lepidoptera	15359	RefSeq
1781	Taharana fasciana	2038276	NC_036015.1	Cicadellidae	Hemiptera	15161	RefSeq
1782	Talbotia nagana	320302	NC_045190.1	Pieridae	Lepidoptera	15155	RefSeq
1783	Tamolanica tamolana	267124	NC_007702.1	Mantidae	Mantodea	16055	RefSeq
1784	Tanaecia julii	127369	NC_024416.1	Nymphalidae	Lepidoptera	15316	RefSeq
1785	Tanaocerus koebelei	1260746	NC_020777.1	Pneumoridae	Orthoptera	15515	RefSeq
1786	Tapeinus singularis	1524541	NC_037737.1	Reduviidae	Hemiptera	15312	RefSeq
1787	Tarragoilus diuturnus	1258561	NC_021397.1	Prophalangopsidae	Orthoptera	16144	RefSeq
1788	Tecia solanivora	396680	NC_029386.1	Gelechiidae	Lepidoptera	15251	RefSeq
1789	Teinopalpus aureus	202796	NC_014398.1	Papilionidae	Lepidoptera	15242	RefSeq
1790	Teinopalpus imperialis	157461	NC_027108.1	Papilionidae	Lepidoptera	15229	RefSeq
1791	Teleogryllus emma	62746	NC_011823.1	Gryllidae	Orthoptera	15660	RefSeq
1792	Teleogryllus oceanicus	128161	NC_028619.1	Gryllidae	Orthoptera	15660	RefSeq
1793	Tenebrio molitor	7067	NC_024633.1	Tenebrionidae	Coleoptera	15785	RefSeq
1794	Tenebrio obscurus	27449	NC_037196.1	Tenebrionidae	Coleoptera	15771	RefSeq
1795	Tenodera sinensis	406589	NC_030266.1	Mantidae	Mantodea	15531	RefSeq
1796	Termes comis	187521	NC_034121.1	Termitidae	Blattodea	14950	RefSeq
1797	Termes fatalis	187523	NC_034049.1	Termitidae	Blattodea	14950	RefSeq
1798	Termes hospes	187522	NC_026117.1	Termitidae	Blattodea	16461	RefSeq
1799	Termes rostratus	1934608	NC_034043.1	Termitidae	Blattodea	14950	RefSeq
1800	Tessaratoma papillosa	236711	NC_037742.1	Tessaratomidae	Hemiptera	15565	RefSeq
1801	Tetartopeus terminatus	879056	NC_028613.1	Staphylinidae	Coleoptera	17652	RefSeq
1802	Tetraleurodes acaciae	267835	NC_006292.1	Aleyrodidae	Hemiptera	15080	RefSeq
1803	Tetraphalerus bruchi	546504	NC_011328.1	Ommatidae	Coleoptera	15689	RefSeq
1804	Tetraphleps aterrimus	452413	NC_042679.1	Anthocoridae	Hemiptera	15803	RefSeq
1805	Tetratoma fungorum	296006	NC_036276.1	Tetratomidae	Coleoptera	15089	RefSeq
1806	Tetrix japonica	215053	NC_018543.1	Tetrigidae	Orthoptera	15128	RefSeq
1807	Theretra japonica	644662	NC_037725.1	Sphingidae	Lepidoptera	15399	RefSeq
1808	Thermistis croceocincta	2604364	NC_044700.1	Cerambycidae	Coleoptera	15503	RefSeq
1809	Thermobia domestica	89055	NC_006080.1	Lepismatidae	Zygentoma	15152	RefSeq
1810	Thitarodes damxungensis	92018	NC_044770.1	Hepialidae	Lepidoptera	15362	RefSeq
1811	Thitarodes gonggaensis	455161	NC_026903.1	Hepialidae	Lepidoptera	15940	RefSeq
1812	Thitarodes pui	507567	NC_023530.1	Hepialidae	Lepidoptera	15064	RefSeq
1813	Thitarodes renzhiensis	869563	NC_018094.1	Hepialidae	Lepidoptera	16173	RefSeq
1814	Thitarodes sejilaensis	1863030	NC_032649.1	Hepialidae	Lepidoptera	15290	RefSeq
1815	Thoracotermes macrothorax	377994	NC_034143.1	Termitidae	Blattodea	14950	RefSeq
1816	Thrinchus schrenkii	460824	NC_014610.1	Pamphagidae	Orthoptera	15672	RefSeq
1817	Thrips imaginis	159957	NC_004371.1	Thripidae	Thysanoptera	15407	RefSeq
1818	Thrips palmi	161013	NC_039437.1	Thripidae	Thysanoptera	15333	RefSeq
1819	Thyestilla gebleri	157331	NC_034752.1	Cerambycidae	Coleoptera	15505	RefSeq
1820	Thyridosmylus langii	1305651	NC_021415.1	Osmylidae	Neuroptera	16221	RefSeq
1821	Timelaea maculata	378393	NC_021090.1	Nymphalidae	Lepidoptera	15178	RefSeq
1822	Tingis cardui	1511256	NC_037836.1	Tingidae	Hemiptera	14711	RefSeq
1823	Tipula cockerelliana	1807362	NC_030520.1	Tipulidae	Diptera	14453	RefSeq
1824	Tirumala limniace	551222	NC_024605.1	Nymphalidae	Lepidoptera	15285	RefSeq
1825	Tonkinacris sinensis	227622	NC_032716.1	Acrididae	Orthoptera	15627	RefSeq
1826	Toxodera hauseri	2033311	NC_037381.1	Toxoderidae	Mantodea	15616	RefSeq
1827	Trachelus iudaicus	1090881	NC_032071.1	Cephidae	Hymenoptera	20370	RefSeq
1828	Trachelus tabidus	1001291	NC_032072.1	Cephidae	Hymenoptera	18539	RefSeq
1829	Trachypachus holmbergi	60840	NC_011329.1	Trachypachidae	Coleoptera	15722	RefSeq
1830	Trachypeplus jacobsoni	2172479	NC_037837.1	Tingidae	Hemiptera	15712	RefSeq
1831	Tramea virginia	410888	NC_042691.1	Libellulidae	Odonata	15321	RefSeq
1832	Traulia minuta	334777	NC_036063.1	Acrididae	Orthoptera	15636	RefSeq
1833	Traulia nigritibialis	2509367	NC_041114.1	Acrididae	Orthoptera	15701	RefSeq
1834	Traulia szetschuanensis	227627	NC_013826.1	Acrididae	Orthoptera	15768	RefSeq
1835	Tremex columba	222809	NC_040123.1	Siricidae	Hymenoptera	16397	RefSeq
1836	Triaenodes tardus	763371	NC_039659.1	Leptoceridae	Trichoptera	14963	RefSeq
1837	Trialeurodes vaporariorum	88556	NC_006280.1	Aleyrodidae	Hemiptera	18414	RefSeq
1838	Triatoma dimidiata	72491	NC_002609.1	Reduviidae	Hemiptera	17019	RefSeq
1839	Triatoma infestans	30076	NC_035547.1	Reduviidae	Hemiptera	17301	RefSeq
1840	Triatoma migrans	2579797	NC_042881.1	Reduviidae	Hemiptera	17323	RefSeq
1841	Tribolium audax	188755	NC_024600.1	Tenebrionidae	Coleoptera	15925	RefSeq
1842	Tribolium castaneum	7070	NC_003081.2	Tenebrionidae	Coleoptera	15881	RefSeq
1843	Tribolium confusum	7071	NC_026702.1	Tenebrionidae	Coleoptera	15813	RefSeq
1844	Tricentrus brunneus	2591923	NC_044708.1	Membracidae	Hemiptera	16467	RefSeq
1845	Trichiosoma anthracinum	1809733	NC_029733.1	Cimbicidae	Hymenoptera	15392	RefSeq
1846	Trichocera bimacula	174634	NC_016169.1	Trichoceridae	Diptera	16140	RefSeq
1847	Trichodes sinae	1850556	NC_033340.1	Cleridae	Coleoptera	16047	RefSeq
1848	Trichogramma japonicum	311206	NC_039534.1	Trichogrammatidae	Hymenoptera	15962	RefSeq
1849	Trichogramma ostriniae	99200	NC_039535.1	Trichogrammatidae	Hymenoptera	16472	RefSeq
1850	Tricholepidion gertschi	89825	NC_005437.1	Lepidotrichidae	Zygentoma	15267	RefSeq
1851	Trichophthalma punctata	395991	NC_008755.1	Nemestrinidae	Diptera	16396	RefSeq
1852	Trichoplusia ni	7111	NC_045936.1	Noctuidae	Lepidoptera	15239	RefSeq
1853	Trichoprosopon pallidiventer	2007230	NC_044661.1	Culicidae	Diptera	16037	RefSeq
1854	Trichotermes ducis	1934611	NC_034073.1	Termitidae	Blattodea	14950	RefSeq
1855	Trigomphus carus	2588479	NC_042733.1	Gomphidae	Odonata	15135	RefSeq
1856	Trigonidium sjostedti	1914573	NC_032077.1	Gryllidae	Orthoptera	15763	RefSeq
1857	Trigoniophthalmus alternatus	50637	NC_010532.1	Machilidae	Archaeognatha	16197	RefSeq
1858	Trilophidia annulata	215063	NC_027179.1	Acrididae	Orthoptera	15775	RefSeq
1859	Triodia sylvina	537462	NC_040921.1	Hepialidae	Lepidoptera	15040	RefSeq
1860	Trioza anthrisci	2023874	NC_038141.1	Triozidae	Hemiptera	14918	RefSeq
1861	Trioza erytreae	1778831	NC_038142.1	Triozidae	Hemiptera	16788	RefSeq
1862	Trioza remota	1715813	NC_038143.1	Triozidae	Hemiptera	14950	RefSeq
1863	Trioza urticae	121826	NC_038113.1	Triozidae	Hemiptera	15185	RefSeq
1864	Triphysa phryne	554498	NC_024551.1	Nymphalidae	Lepidoptera	15143	RefSeq
1865	Tristira magellanica	353562	NC_020773.1	Tristiridae	Orthoptera	16494	RefSeq
1866	Triuncina daii	1970070	NC_036484.1	Bombycidae	Lepidoptera	15482	RefSeq
1867	Trocnadella arisana	1437250	NC_036480.1	Cicadellidae	Hemiptera	15131	RefSeq
1868	Troglophilus neglectus	552514	NC_011306.1	Rhaphidophoridae	Orthoptera	15810	RefSeq
1869	Trogonoptera brookiana	129452	NC_037875.1	Papilionidae	Lepidoptera	15005	RefSeq
1870	Tropidomantis tenera	627780	NC_037205.1	Nanomantidae	Mantodea	15609	RefSeq
1871	Tropisternus sp.	696091	NC_018349.1	Hydrophilidae	Coleoptera	16372	RefSeq
1872	Truljalia hibinonis	1982313	NC_034797.1	Gryllidae	Orthoptera	15120	RefSeq
1873	Trypodendron domesticum	1220309	NC_036286.1	Curculionidae	Coleoptera	16986	RefSeq
1874	Trypodendron signatum	879022	NC_036292.1	Curculionidae	Coleoptera	16909	RefSeq
1875	Trypophloeus asperatus	1897477	NC_036285.1	Curculionidae	Coleoptera	17039	RefSeq
1876	Tuberculitermes bycanistes	377997	NC_034052.1	Termitidae	Blattodea	14950	RefSeq
1877	Tumulitermes pastinator	286182	NC_034098.1	Termitidae	Blattodea	14950	RefSeq
1878	Tumulitermes recalvus	1934613	NC_034051.1	Termitidae	Blattodea	14950	RefSeq
1879	Tyspanodes hypsalis	1562696	NC_025569.1	Crambidae	Lepidoptera	15329	RefSeq
1880	Tyspanodes striata	1661355	NC_030510.1	Crambidae	Lepidoptera	15255	RefSeq
1881	Ulomoides dermestoides	1552300	NC_025332.1	Tenebrionidae	Coleoptera	15434	RefSeq
1882	Uranotaenia geometrica	2597066	NC_044662.1	Culicidae	Diptera	15593	RefSeq
1883	Urochela quadrinotata	1176167	NC_020144.1	Urostylididae	Hemiptera	16587	RefSeq
1884	Urostylis flavoannulata	2164054	NC_037747.1	Urostylididae	Hemiptera	15638	RefSeq
1885	Usechus lacerta	296008	NC_036269.1	Zopheridae	Coleoptera	15289	RefSeq
1886	Uvarovites inflatus	420845	NC_026231.1	Tettigoniidae	Orthoptera	15956	RefSeq
1887	Valentia hoffmanni	575843	NC_012823.1	Reduviidae	Hemiptera	15625	RefSeq
1888	Vamuna virilis	1492315	NC_026844.1	Erebidae	Lepidoptera	15417	RefSeq
1889	Vanessa indica	270463	NC_038157.1	Nymphalidae	Lepidoptera	15191	RefSeq
1890	Vanhornia eucnemidarum	32432	NC_008323.1	Vanhorniidae	Hymenoptera	16574	RefSeq
1891	Velarifictorus hemelytrus	1874760	NC_030762.1	Gryllidae	Orthoptera	16123	RefSeq
1892	Velinus nodipes	1524544	NC_037738.1	Reduviidae	Hemiptera	15904	RefSeq
1893	Velutinodorcus velutinus	618696	NC_045122.1	Lucanidae	Coleoptera	14748	RefSeq
1894	Vespa affinis	882735	NC_039134.1	Vespidae	Hymenoptera	19109	RefSeq
1895	Vespa mandarinia	7446	NC_027172.1	Vespidae	Hymenoptera	15902	RefSeq
1896	Vespa orientalis	7447	NC_034003.1	Vespidae	Hymenoptera	16101	RefSeq
1897	Vespa velutina	202808	NC_035146.2	Vespidae	Hymenoptera	16416	RefSeq
1898	Vespula flaviceps	1475057	NC_045215.1	Vespidae	Hymenoptera	17489	RefSeq
1899	Vesta saturnalis	370603	NC_044788.1	Lampyridae	Coleoptera	16932	RefSeq
1900	Vestalis melania	1199063	NC_023233.1	Calopterygidae	Odonata	16685	RefSeq
1901	Vincenzellus ruficollis	295991	NC_036274.1	Salpingidae	Coleoptera	15754	RefSeq
1902	Vollenhovia emeryi	411798	NC_030176.1	Formicidae	Hymenoptera	16259	RefSeq
1903	Wasmannia auropunctata	64793	NC_030541.1	Formicidae	Hymenoptera	16362	RefSeq
1904	Wyeomyia confusa	2597064	NC_044663.1	Culicidae	Diptera	15426	RefSeq
1905	Xenocatantops brachycerus	227619	NC_021609.1	Acrididae	Orthoptera	15605	RefSeq
1906	Xenogryllus marmoratus	323499	NC_041236.1	Gryllidae	Orthoptera	15762	RefSeq
1907	Xenophyes cascus	984453	NC_024622.1	Peloridiidae	Hemiptera	15471	RefSeq
1908	Xiphidiopsis gurneyi	2486768	NC_039981.1	Tettigoniidae	Orthoptera	16225	RefSeq
1909	Xizicus fascipes	948382	NC_018765.1	Tettigoniidae	Orthoptera	16166	RefSeq
1910	Xizicus maculatus	2516859	NC_040974.1	Tettigoniidae	Orthoptera	16358	RefSeq
1911	Xyleus modestus	747044	NC_014490.1	Romaleidae	Orthoptera	15723	RefSeq
1912	Xylosandrus crassiusculus	124033	NC_036284.1	Curculionidae	Coleoptera	16875	RefSeq
1913	Xylosandrus germanus	429336	NC_036280.1	Curculionidae	Coleoptera	16099	RefSeq
1914	Xylosandrus morigerus	195578	NC_036283.1	Curculionidae	Coleoptera	16246	RefSeq
1915	Xylotrechus grayii	1313178	NC_030782.1	Cerambycidae	Coleoptera	15540	RefSeq
1916	Xystrocera globosa	1191653	NC_045097.1	Cerambycidae	Coleoptera	15707	RefSeq
1917	Yanocephalus yanonis	317752	NC_036131.1	Cicadellidae	Hemiptera	15623	RefSeq
1918	Yemmalysus parallelus	498953	NC_012464.1	Berytidae	Hemiptera	15747	RefSeq
1919	Yoma sabina	460135	NC_024403.1	Nymphalidae	Lepidoptera	15330	RefSeq
1920	Ypthima akragas	1417372	NC_024420.1	Nymphalidae	Lepidoptera	15227	RefSeq
1921	Yunnanacris yunnaneus	525572	NC_030586.1	Acrididae	Orthoptera	15475	RefSeq
1922	Zelandoperla fenestrata	670197	NC_034997.1	Gripopterygidae	Plecoptera	16385	RefSeq
1923	Zele chlorophthalmus	1080924	NC_039181.1	Braconidae	Hymenoptera	16661	RefSeq
1924	Zeugodacus cucurbitae	28588	NC_016056.1	Tephritidae	Diptera	15825	RefSeq
1925	Zeugodacus diaphorus	639385	NC_028347.1	Tephritidae	Diptera	15890	RefSeq
1926	Zeugodacus scutellatus	86798	NC_027254.1	Tephritidae	Diptera	15915	RefSeq
1927	Zeugodacus tau	137263	NC_027290.1	Tephritidae	Diptera	15687	RefSeq
1928	Zichya baranovi	441242	NC_033984.1	Tettigoniidae	Orthoptera	15645	RefSeq
1929	Zinaida jigongi	1329488	NC_026990.1	Hesperiidae	Lepidoptera	15353	RefSeq
1930	Zinaida nascens	1328976	NC_026228.1	Hesperiidae	Lepidoptera	15392	RefSeq
1931	Zootermopsis angusticollis	7503	NC_018123.1	Termopsidae	Blattodea	15483	RefSeq
1932	Zootermopsis nevadensis	136037	NC_024658.1	Termopsidae	Blattodea	15444	RefSeq
1933	Zophobas atratus	7074	NC_041101.1	Tenebrionidae	Coleoptera	15494	RefSeq
1934	Zorotypus medoensis	1264643	NC_026077.1	Zorotypidae	Zoraptera	14572	RefSeq
